# Supplementary material for: The bacterial community and metabolome dynamics and their interactions modulate fermentation process of whole crop corn silage prepared with or without inoculants
Source: Microb Biotechnol. 2020 Jul 6;14(2):561–76. doi: 10.1111/1751-7915.13623 (PMC7936295; doi:10.1111/1751-7915.13623)
Supplement: Supplementary file 1 — Data S1. Betweenness centrality and degree centrality of the microbial network analysis for corn silage without inoculants (Fig. 2d). [file MBT2-14-561-s001.xlsx]

## Sheet: C
Betweenness centrality and degree centrality of the microbial network analysis for corn silage without inoculants (Fig. 2d).
Taxonomy	Betweenness_Centrality	Rank			Taxonomy	Degree_Centrality	Rank
Lactobacillus_acetotolerans	996.92	1			Lactobacillus_acetotolerans	36	1
Klebsiella_sp_KTE92	404.998	2			Serratia_unclassified	20	2
Delftia_unclassified	179.914	3			Agrobacterium_larrymoorei	18	3
Lactobacillus_senmaizukei	179.866	4			Erwiniaceae_unclassified	16	4
Lactobacillus_koreensis	167.874	5			Achromobacter_unclassified	16	5
Gammaproteobacteria_unclassified	144.067	6			Lactobacillus_silagei	16	6
Lactobacillus_pontis	140.389	7			Anoxybacillus_flavithermus	16	7
Lactobacillus_zymae	110.957	8			Klebsiella_sp_KTE92	16	8
Lactobacillus_brevis	107.383	9			Lactobacillus_pontis	16	9
Klebsiella_unclassified	107.186	10			Lactobacillus_buchneri	14	10
Achromobacter_unclassified	105.7	11			Lactobacillus_parafarraginis	14	11
Serratia_unclassified	89.9734	12			Deinococcus_geothermalis	14	12
Lactobacillus_silagei	89.6348	13			Rhizobiales_unclassified	14	13
Lactobacillus_pantheris	88	14			Brevundimonas_unclassified	14	14
Lactobacillus_parabrevis	83.1639	15			Lactobacillus_koreensis	14	15
Enterobacterales_unclassified	82.9016	16			Gammaproteobacteria_unclassified	12	16
Lactobacillus_crustorum	79.4127	17			Raoultella_terrigena	12	17
Erwiniaceae_unclassified	68.5512	18			Lactobacillus_parabrevis	12	18
Lactobacillus_paralimentarius	60.2875	19			Raoultella_unclassified	12	19
Rahnella_sp_Y9602	53.3295	20			Lactobacillus_senmaizukei	12	20
Enterobacter_unclassified	50.7772	21			Lactobacillus_hammesii	12	21
Agrobacterium_larrymoorei	42.0052	22			Acinetobacter_junii	12	22
Anoxybacillus_flavithermus	41.7715	23			Lactobacillus_brevis	12	23
Raoultella_unclassified	41.6459	24			Methylobacterium_unclassified	12	24
Brevundimonas_unclassified	40.716	25			Lactobacillus_paralimentarius	10	25
Raoultella_terrigena	39.7577	26			Enterobacterales_unclassified	10	26
Brevundimonas_diminuta	36.4905	27			Delftia_unclassified	10	27
Lactobacillus_heilongjiangensis	36.075	28			Agrobacterium_sp_H13-3	10	28
Lactobacillus_parafarraginis	33.1708	29			Klebsiella_unclassified	10	29
Lactobacillus_hammesii	29.2438	30			Lactobacillus_zymae	10	30
Methylobacterium_unclassified	29.2438	31			Lactobacillus_heilongjiangensis	10	31
Enterobacteriaceae_unclassified	26.6952	32			Rahnella_sp_Y9602	10	32
Rhizobiales_unclassified	21.1853	33			Brevundimonas_diminuta	8	33
Methylobacterium_adhaesivum	21.0095	34			Enterobacteriaceae_unclassified	8	34
Acinetobacter_junii	17.9866	35			uncultured_Bacillus_sp	8	35
Lactobacillus_spicheri	15.5333	36			Lactobacillus_alimentarius	8	36
Citrobacter_unclassified	15.4452	37			Lactobacillus_crustorum	8	37
Deinococcus_geothermalis	8.618	38			Enterobacter_unclassified	8	38
Lactobacillus_alimentarius	4.4	39			Lactobacillus_futsaii	6	39
Lactobacillus_buchneri	3.18804	40			Klebsiella_sp_M5al	6	40
Lactobacillus_futsaii	2.86667	41			Lactobacillus_pantheris	6	41
uncultured_Bacillus_sp	1.66667	42			Lactobacillus_spicheri	6	42
Lactobacillus_farciminis	0	43			Citrobacter_unclassified	6	43
Lactobacillus_coryniformis	0	44			Methylobacterium_adhaesivum	6	44
Klebsiella_sp_M5al	0	45			uncultured_Lactobacillus_sp	4	45
Sphingomonas_unclassified	0	46			Aureimonas_unclassified	4	46
Lactobacillus_unclassified	0	47			Lactobacillus_farciminis	2	47
Chryseobacterium_unclassified	0	48			Lactobacillus_coryniformis	2	48
Agrobacterium_sp_H13-3	0	49			Sphingomonas_unclassified	2	49
uncultured_Lactobacillus_sp	0	50			Lactobacillus_unclassified	2	50
Lactobacillus_plantarum	0	51			Chryseobacterium_unclassified	2	51
Aureimonas_unclassified	0	52			Lactobacillus_plantarum	2	52
Acinetobacter_unclassified	0	53			Acinetobacter_unclassified	2	53
Others	0	54			Others	2	54
Betweenness centrality and degree centrality of the microbial network analysis for corn silage inoculated with L. buchneri (Fig. 2e).
Taxonomy	Betweenness_Centrality	Rank		Taxonomy	Degree_Centrality	Rank
Lactobacillus_acetotolerans	719.115	1		Lactobacillus_acetotolerans	40	1
Raoultella_unclassified	283.075	2		Raoultella_unclassified	24	2
Sphingobacterium_multivorum	222.963	3		Methylobacterium_unclassified	24	3
Acinetobacter_junii	170.324	4		Citrobacter_braakii	22	4
Citrobacter_braakii	167.895	5		Rhizobiales_unclassified	22	5
Enterobacterales_unclassified	144.981	6		Methylobacterium_extorquens	20	6
Methylobacterium_unclassified	124.955	7		Serratia_unclassified	20	7
Methylobacterium_extorquens	118.846	8		uncultured_Rhodopseudomonas_sp	18	8
Lactobacillus_xiangfangensis	116.819	9		Enterobacterales_unclassified	18	9
Serratia_unclassified	112.581	10		Enterobacteriaceae_unclassified	18	10
Lactobacillus_silagei	111.098	11		Agrobacterium_larrymoorei	18	11
Xanthomonadaceae_unclassified	111.026	12		Ochrobactrum_unclassified	18	12
Ochrobactrum_unclassified	109.839	13		uncultured_Rahnella_sp	18	13
Citrobacter_unclassified	97.4663	14		Sphingobacterium_multivorum	18	14
Lactobacillus_fermentum	97.2381	15		Lactobacillus_xiangfangensis	16	15
Anoxybacillus_flavithermus	96.9656	16		Pantoea_unclassified	16	16
Chryseobacterium_unclassified	92	17		Achromobacter_unclassified	16	17
Kluyvera_ascorbata	90.1553	18		Kluyvera_ascorbata	16	18
Gammaproteobacteria_unclassified	79.0141	19		Klebsiella_sp_M5al	16	19
Lactobacillus_panis	70.0292	20		Gammaproteobacteria_unclassified	16	20
Lactobacillus_pontis	68.2822	21		Lactobacillus_panis	14	21
Lactobacillus_heilongjiangensis	64.3545	22		Acinetobacter_junii	14	22
Rhizobiales_unclassified	61.4506	23		Lactobacillus_silagei	14	23
uncultured_Rahnella_sp	54.0279	24		Rahnella_sp_Y9602	14	24
Lactobacillus_parabrevis	51.8118	25		Anoxybacillus_flavithermus	12	25
uncultured_Rhodopseudomonas_sp	48.8292	26		Lactobacillus_odoratitofui	12	26
Achromobacter_unclassified	43.773	27		Lactobacillus_brevis	12	27
Lactobacillus_odoratitofui	42.627	28		Methylobacterium_adhaesivum	12	28
Rahnella_sp_Y9602	40.7763	29		Lactobacillus_heilongjiangensis	12	29
Enterobacteriaceae_unclassified	32.6794	30		Xanthomonadaceae_unclassified	10	30
Pantoea_unclassified	31.2428	31		Citrobacter_unclassified	10	31
Agrobacterium_larrymoorei	30.3435	32		Aureimonas_unclassified	10	32
Klebsiella_sp_M5al	29.0627	33		Lactobacillus_pontis	10	33
Methylobacterium_adhaesivum	27.2634	34		Lactobacillus_parabrevis	8	34
Lactobacillus_brevis	23.2706	35		Lactobacillus_unclassified	8	35
Aureimonas_unclassified	5.08182	36		Lactobacillus_fermentum	8	36
Pedobacter_ureilyticus	3.66667	37		Pedobacter_ureilyticus	8	37
Enterobacter_unclassified	1.07051	38		Enterobacter_unclassified	8	38
Lactobacillus_parafarraginis	0	39		Chryseobacterium_unclassified	8	39
Lactobacillus_koreensis	0	40		Lactobacillus_zymae	6	40
bacterium_BYJ5-1	0	41		Brevundimonas_diminuta	6	41
Lactobacillus_unclassified	0	42		Lactobacillus_parafarraginis	4	42
Lactobacillus_buchneri	0	43		bacterium_BYJ5-1	4	43
Sphingomonas_unclassified	0	44		Lactobacillus_buchneri	4	44
Lactobacillus_plantarum	0	45		Lactobacillus_paralimentarius	4	45
Lactobacillus_alimentarius	0	46		Lactobacillus_sp_Marseille-P3825	4	46
Stenotrophomonas_unclassified	0	47		Delftia_unclassified	4	47
Klebsiella_unclassified	0	48		Lactobacillus_farciminis	4	48
Lactobacillus_paralimentarius	0	49		Agrobacterium_sp_H13-3	4	49
Lactobacillus_sp_Marseille-P3825	0	50		Lactobacillus_spicheri	4	50
Delftia_unclassified	0	51		Lactobacillus_koreensis	2	51
Acinetobacter_unclassified	0	52		Sphingomonas_unclassified	2	52
Lactobacillus_farciminis	0	53		Lactobacillus_plantarum	2	53
Lactobacillus_zymae	0	54		Lactobacillus_alimentarius	2	54
Lactobacillus_crustorum	0	55		Stenotrophomonas_unclassified	2	55
Brevundimonas_diminuta	0	56		Klebsiella_unclassified	2	56
Agrobacterium_sp_H13-3	0	57		Acinetobacter_unclassified	2	57
Lactobacillus_spicheri	0	58		Lactobacillus_crustorum	2	58
uncultured_Lactobacillus_sp	0	59		uncultured_Lactobacillus_sp	2	59
Lactobacillus_futsaii	0	60		Lactobacillus_futsaii	2	60
Others	0	61		Others	2	61
Lactobacillus_coryniformis	0	62		Lactobacillus_coryniformis	2	62
Betweenness centrality and degree centrality of the microbial network analysis for corn silage inoculated with L. plantarum (Fig. 2f).
Taxonomy	Betweenness_Centrality	Rank		Taxonomy	Degree_Centrality	Rank
Lactobacillus_brevis	563	1		Lactobacillus_paralimentarius	18	1
Brevundimonas_diminuta	397	2		Lactobacillus_senmaizukei	18	2
Klebsiella_unclassified	369.333	3		Achromobacter_unclassified	16	3
Rahnella_sp_Y9602	251.861	4		Lactobacillus_xiangfangensis	16	4
Achromobacter_unclassified	251.421	5		Lactobacillus_crustorum	14	5
Lactobacillus_senmaizukei	249.806	6		Rahnella_sp_Y9602	14	6
Lactobacillus_xiangfangensis	240.655	7		Brevundimonas_diminuta	12	7
Lactobacillus_paralimentarius	239.133	8		Lactobacillus_acetotolerans	12	8
Methylobacterium_adhaesivum	219.367	9		Agrobacterium_larrymoorei	12	9
Aureimonas_unclassified	218.333	10		uncultured_Bacillus_sp	12	10
Acinetobacter_junii	217	11		Lactobacillus_brevis	12	11
Lactobacillus_coryniformis	195.667	12		Methylobacterium_unclassified	12	12
Anoxybacillus_flavithermus	148	13		Lactobacillus_futsaii	12	13
Enterobacterales_unclassified	148	14		Lactobacillus_kefiri	12	14
Lactobacillus_acetotolerans	143.567	15		Methylobacterium_adhaesivum	10	15
Lactobacillus_parafarraginis	97.5333	16		Agrobacterium_sp_H13-3	10	16
Methylobacterium_unclassified	96.8667	17		Acinetobacter_junii	10	17
Lactobacillus_kefiri	91.5909	18		Lactobacillus_pontis	10	18
Lactobacillus_futsaii	80.5242	19		Lactobacillus_parafarraginis	8	19
Lactobacillus_hammesii	76	20		Aureimonas_unclassified	8	20
Lactobacillus_unclassified	76	21		Lactobacillus_coryniformis	8	21
Citrobacter_unclassified	61.6606	22		Klebsiella_sp_M5al	8	22
Lactobacillus_pontis	48.5333	23		Lactobacillus_buchneri	8	23
Gammaproteobacteria_unclassified	32	24		Lactobacillus_parabrevis	8	24
Lactobacillus_crustorum	30.9576	25		Klebsiella_unclassified	8	25
Lactobacillus_buchneri	30	26		Methyloversatilis_discipulorum	8	26
Lactobacillus_spicheri	30	27		Lactobacillus_reuteri	6	27
Methyloversatilis_discipulorum	26	28		Lactobacillus_zymae	6	28
Agrobacterium_larrymoorei	22.3909	29		Lactobacillus_namurensis	6	29
uncultured_Bacillus_sp	15.3667	30		Lactobacillus_spicheri	6	30
Lactobacillus_parabrevis	14	31		Lactobacillus_koreensis	6	31
Klebsiella_sp_M5al	10.0667	32		Citrobacter_unclassified	6	32
Agrobacterium_sp_H13-3	4.36667	33		Sphingomonas_unclassified	6	33
Lactobacillus_panis	2	34		Anoxybacillus_flavithermus	6	34
Lactobacillus_odoratitofui	0	35		Lactobacillus_hammesii	6	35
Lactobacillus_reuteri	0	36		Lactobacillus_panis	6	36
Lactobacillus_paraplantarum	0	37		Gammaproteobacteria_unclassified	6	37
Acinetobacter_unclassified	0	38		Lactobacillus_unclassified	6	38
Lactobacillus_zymae	0	39		Enterobacterales_unclassified	6	39
Serratia_unclassified	0	40		Brevundimonas_unclassified	6	40
Lactobacillus_namurensis	0	41		Lactobacillus_fermentum	6	41
Lactobacillus_helveticus	0	42		Lactobacillus_odoratitofui	4	42
Lactobacillus_farciminis	0	43		Lactobacillus_paraplantarum	4	43
Pedobacter_ureilyticus	0	44		Acinetobacter_unclassified	4	44
Chryseobacterium_unclassified	0	45		Lactobacillus_farciminis	4	45
Rhizobiales_unclassified	0	46		Pedobacter_ureilyticus	4	46
Lactobacillus_pantheris	0	47		Chryseobacterium_unclassified	4	47
Enterobacteriaceae_unclassified	0	48		Rhizobiales_unclassified	4	48
Lactobacillus_heilongjiangensis	0	49		Lactobacillus_heilongjiangensis	4	49
Lactobacillus_koreensis	0	50		Delftia_unclassified	4	50
Sphingomonas_unclassified	0	51		Proteobacteria_unclassified	4	51
Delftia_unclassified	0	52		Lactobacillus_silagei	4	52
Proteobacteria_unclassified	0	53		uncultured_Lactobacillus_sp	4	53
Lactobacillus_plantarum	0	54		Lactobacillus_pentosus	4	54
Brevundimonas_unclassified	0	55		Serratia_unclassified	2	55
Lactobacillus_silagei	0	56		Lactobacillus_helveticus	2	56
Pseudoxanthomonas_unclassified	0	57		Lactobacillus_pantheris	2	57
uncultured_Lactobacillus_sp	0	58		Enterobacteriaceae_unclassified	2	58
Enterobacter_unclassified	0	59		Lactobacillus_plantarum	2	59
Others	0	60		Pseudoxanthomonas_unclassified	2	60
Lactobacillus_pentosus	0	61		Enterobacter_unclassified	2	61
Lactobacillus_fermentum	0	62		Others	2	62
