# Supplementary material for: The bacterial community and metabolome dynamics and their interactions modulate fermentation process of whole crop corn silage prepared with or without inoculants
Source: Microb Biotechnol. 2020 Jul 6;14(2):561–76. doi: 10.1111/1751-7915.13623 (PMC7936295; doi:10.1111/1751-7915.13623)
Supplement: Supplementary file 2 — Data S2. Relative concentration of detected substances in corn before and after ensiling for 3, 7, 14, 30, 45 and 90 days. Identified and unidentified substances (Analyte ** and unknown). [file MBT2-14-561-s002.xlsx]

## Sheet: Sheet1
Relative concentration of detected substances in corn before and after ensiling for 3, 7, 14, 30, 45 and 90 d. Identified and unidentified substances (Analyte ** and unknown) are shown (634 metabolites).
metabolite	Similarity	rt	Mass	relative_concentration
				C3-3_1	C3-1_1	C3-2_1	C7-3_1	C7-1_1	C7-2_1	C14-1_1	C14-3_1	C14-2_1	C30-2_1	C30-3_1	C30-1_1	C45-2_1	C45-3_1	C45-1_1	C90-3_1	C90-2_1	C90-1_1	B3-2_1	B3-1_1	B3-3_1	B7-2_1	B7-3_1	B7-1_1	B14-3_1	B14-1_1	B14-2_1	B30-2_1	B30-3_1	B30-1_1	B45-2_1	B45-3_1	B45-1_1	B90-3_1	B90-1_1	B90-2_1	P3-1_1	P3-2_1	P3-3_1	P7-3_1	P7-1_1	P7-2_1	P14-2_1	P14-3_1	P14-1_1	P30-1_1
Analyte 93	0	7.14129,0	207	0.117193	0.203483	0.0966246	0.0875684	0.156569	0.204394	0.197199	0.114178	0.142448	0.198858	0.119764	0.186318	0.192713	0.166091	0.173389	0.266158	0.250199	0.239822	0.131792	0.139751	0.0822248	0.168589	0.148575	0.145987	0.170836	0.195059	0.175339	0.148209	0.164245	0.211865	0.232141	0.241058	0.2366	0.128575	0.175687	0.163665	0.127001	0.146315	0.143241	0.170692	0.152156	0.175929	0.15873	0.170641	0.210748	0.167661
Analyte 90	0	7.09679,0	117	0.740123	0.749397	0.438073	0.395654	0.44782	0.853268	1.15543	0.550966	0.623539	1.02936	0.442476	0.915698	0.846814	0.816554	0.736335	1.13366	1.21934	0.967775	1.03317	0.987921	0.580711	1.2647	1.24347	0.851427	1.62809	1.70849	1.2002	1.40321	2.30407	1.04985	1.44551	1.76794	1.60672	1.34914	1.83442	1.59178	0.834899	1.13703	1.06354	1.40368	1.05716	1.28511	1.91752	1.73597	1.48889	0.946031
Analyte 9	0	6.27147,0	144	0.44428	0.408557	0.404326	0.511866	0.348967	0.408069	0.793926	0.457625	0.405898	0.496979	0.411208	0.51933	0.630512	0.536748	0.388602	0.528169	0.381648	0.500233	0.513585	0.417326	0.352377	0.582928	0.535911	0.467438	0.692176	0.543249	0.561645	0.593855	0.465355	0.396867	0.381217	0.454139	0.390609	0.534655	0.585651	0.316393	0.400416	0.410209	0.432086	0.575514	0.474534	0.50592	0.630589	0.673616	0.384311	0.291718
Analyte 89	0	7.08585,0	186	1.50546e-08	1.99451e-08	1.97721e-08	0.000428163	0.000353716	0.00050261	0.000793139	0.000443652	0.000618396	2.34956e-08	2.38072e-08	2.36514e-08	2.43496e-08	2.27015e-08	2.30905e-08	0.000852422	0.000943088	0.000761755	1.55164e-08	1.76359e-08	1.33969e-08	0.000382661	0.000355112	0.000327564	0.000666283	0.000692159	0.000552921	0.000891625	0.000648442	0.000405258	2.17e-08	2.22e-08	2.2e-08	2.25902e-08	2.16766e-08	2.35038e-08	1.88371e-08	1.67567e-08	1.77969e-08	0.000538105	0.000631401	0.000724698	0.0010024	0.000825669	0.00057069	0.00052507
Analyte 87	0	7.05436,0	71	0.0549182	0.068748	0.0446389	0.0394519	0.0642363	0.0644339	0.0920366	0.0511174	0.0533348	0.078198	0.0492527	0.0794411	0.0798402	0.0686564	0.0788666	0.0920902	0.100087	0.0801889	0.0616529	0.0565926	0.0465131	0.0729651	0.0621034	0.0653179	0.0794516	0.0857489	0.0715585	0.0637108	0.0731557	0.081007	0.0443644	0.0875561	0.0735154	0.0525956	0.0844331	0.0549161	0.051972	0.0708671	0.0615293	0.0682083	0.0700858	0.0726747	0.0715372	0.093828	0.0939676	0.0714555
Analyte 86	0	7.04069,0	151	0.100909	0.123514	0.0828675	0.0816538	0.0962104	0.13423	0.163366	0.0981782	0.104291	0.131401	0.133974	0.136547	0.154668	0.136489	0.13526	0.157269	0.135604	0.143346	0.117209	0.109029	0.0718321	0.137488	0.1292	0.108555	0.153389	0.146469	0.130491	0.133545	0.110364	0.119722	0.0856244	0.126852	0.119642	0.108607	0.152653	0.13063	0.0745895	0.100649	0.107227	0.138705	0.116493	0.120296	0.148305	0.159605	0.117954	2.47706e-08
Analyte 84	0	7.01059,0	248	0.106024	0.10722	0.0626176	0.0783088	0.0928893	0.100519	0.0891782	0.0912496	0.0871068	0.0964346	0.0692517	0.11233	0.171492	0.129285	0.122147	0.13623	0.137511	0.126123	0.117669	0.0934413	0.0546481	0.151421	0.0951263	0.088567	0.154623	0.106954	0.109429	0.147232	0.117502	0.0943293	0.105713	0.114714	0.096713	0.109449	0.132231	0.0726136	0.0636949	0.0838214	0.0796421	0.144623	0.090044	0.0806591	0.150511	0.137891	0.106951	0.106034
Analyte 79	0	6.96368,0	93	0.0743258	0.091793	0.0830594	0.0858007	0.0781968	0.0934047	0.118872	0.0674306	0.0730594	0.111697	0.107129	0.102561	0.113602	0.0960249	0.100889	0.118954	0.131168	0.121487	0.0795578	0.0771754	0.0498928	0.0973856	0.0885389	0.0826206	0.101232	0.112551	0.0976513	0.0963884	0.0974986	0.106006	0.11312	0.112725	0.113514	0.0814188	0.124423	0.069551	0.0706921	0.0867211	0.0817369	0.0960732	0.0827897	0.0964187	0.107758	0.116131	0.109517	0.0912943
Analyte 78	0	6.93826,0	85	0.0141021	0.0188657	0.0113642	0.0176591	0.0180489	0.0172693	0.0258487	0.0134565	0.0132466	0.0193001	0.0121721	0.0204283	0.0218209	0.018164	0.0214121	0.0222869	0.0284826	0.0250353	0.0159684	0.0148653	0.00954372	0.0190359	0.0141223	0.0168912	0.0211191	0.023493	0.0188959	0.0177662	0.0190772	0.0232956	0.0220224	0.0238826	0.0201623	0.0140808	0.0247338	0.0125438	0.0133803	0.0192946	0.0150755	0.0167496	0.0174176	0.0187553	0.0183063	0.0248479	0.0245026	0.0189153
Analyte 76	0	6.92338,0	207	0.00799893	0.00996418	0.00558967	0.00479001	0.00773031	0.0107371	0.011088	0.00667918	0.00780058	0.0111174	0.00500971	0.0104162	0.0110121	0.0105088	0.00924147	0.0122413	0.00756221	0.0116183	0.00955711	0.00951743	0.00519722	0.0111412	0.00902904	0.00851918	0.012074	0.0118209	0.00985899	0.0100796	0.00785892	0.00903908	0.00311496	0.00938024	0.00946735	0.00776712	0.0118231	0.00478768	0.00547656	0.00815584	0.00833938	0.0115656	0.00857249	0.00886771	0.00954911	0.0114875	0.00712307	2.47706e-08
Analyte 75	0	6.92034,0	71	0.0224302	0.0265201	0.0170296	0.0296352	0.0312578	0.0280125	0.034098	0.0212604	0.020519	0.032351	0.0177938	0.0250724	0.034363	0.026397	0.0308241	0.0391622	0.0442403	0.0354099	0.0254241	0.021273	0.0136395	0.0289808	0.0216173	0.0275069	0.0306977	0.0298096	0.0289216	2.28793e-08	2.40666e-08	2.08707e-08	0.0314878	0.035109	0.0278665	0.0229808	0.0225168	0.0220529	0.0200576	0.0298616	0.0222501	0.0251518	0.02749	0.0281476	0.0282281	0.0362291	0.0361173	2.47706e-08
Analyte 74	0	6.88747,0	73	0.0783299	0.106858	0.0676486	0.0688994	0.0703018	0.114442	0.152345	0.0720998	0.0791574	0.108103	0.0590533	0.103496	0.126846	0.113123	0.112959	0.131062	0.11229	0.132519	0.0724528	0.0602867	0.0354206	0.0672393	0.0655918	0.0495321	0.0899105	0.0737993	0.0658962	0.0782779	0.0580996	0.0582958	0.0509221	0.0583561	0.0478735	0.0483348	0.0681256	0.027658	0.0409444	0.0477455	0.0568056	0.0750897	0.0563716	0.0591417	0.0747455	0.0805976	0.0525243	0.055631
Analyte 73	0	6.86701,0	71	0.0223073	0.0258288	0.0168364	0.0263538	0.0253418	0.0273658	0.0335043	0.0213049	0.0203835	0.0336755	0.0172001	0.0276802	0.0332345	0.0256398	0.0313866	0.0384416	0.0435086	0.0346601	0.0251855	0.0213366	0.0135398	0.0283208	0.0207124	0.0273422	0.0300467	0.0305919	0.0281542	0.0267696	0.0261768	0.0355942	0.0149037	0.0340522	0.0268644	0.0232342	0.0355	0.0216634	0.0196288	0.0298171	0.0216585	0.0248246	0.0269578	0.0277396	0.028757	0.0360202	0.0349912	0.0278657
Analyte 70	0	6.8313,0	82	0.00175698	0.00236088	0.00164096	0.00137615	0.00175026	0.00292202	0.00317981	0.00184671	0.00258894	0.00304752	0.0030391	0.00303069	0.00286397	0.00307657	0.00169034	0.00385896	0.00332856	0.00330073	0.00219521	0.001885	0.00157479	0.00275608	0.00287351	0.0025062	0.00332295	0.00355666	0.00308924	0.00253032	0.00233578	0.00326087	0.00140002	0.00360082	0.00260149	0.00217195	0.00311681	0.00230315	0.00170845	0.00182398	0.00258591	0.00261885	0.00240284	0.00247036	0.00282501	0.00350801	0.00282083	0.00208146
Analyte 69	0	6.82434,0	248	0.0208543	0.0218279	0.0113709	0.0143725	0.0191576	0.0190586	0.0177485	0.0182242	0.0172728	0.0174368	0.0125331	0.0218516	0.0337134	0.0267232	0.0210674	0.0273223	0.0298758	0.0255142	0.0231659	0.0183354	0.0106215	0.03085	0.017639	0.0177157	0.0309858	0.0212192	0.0213914	0.0317285	0.0256142	0.0191733	0.0223732	0.0246776	0.0200689	0.0230441	0.0274122	0.0151688	0.0124667	0.0165521	0.0154968	0.0291203	0.0173734	0.0148647	0.028562	0.0261073	0.020943	0.024441
Analyte 68	0	6.80888,0	207	0.00515957	0.00757558	0.00636757	0.00694736	0.00594704	0.00794769	2.20518e-08	2.21135e-08	2.20826e-08	0.00988713	0.00925709	0.00862705	2.43496e-08	2.27015e-08	2.35255e-08	0.0114591	0.0104487	0.00971004	0.00522773	0.00611739	0.00433808	0.00853978	0.00765299	0.00707844	0.00901277	0.0103165	0.00823304	0.00909549	0.0078855	0.00981336	0.0103855	0.0107088	0.0100622	0.00658704	0.00631425	0.00604146	0.00608289	0.00695614	0.0069708	0.00779717	0.00700212	0.00790346	0.00766995	0.00888406	0.00802077	0.00661563
Analyte 677	0	13.5773,0	217	0.944587	1.18773	1.12408	1.18216	1.12927	1.27271	1.55819	1.40563	1.43308	1.66938	1.55938	1.62013	1.79683	1.70426	1.74357	2.31947	2.24313	2.16679	0.841279	0.840507	0.864388	1.1436	1.0924	0.914666	1.41833	1.4734	1.47711	1.62193	1.36821	1.40748	1.49222	1.2849	1.21032	1.67614	1.85649	1.76632	1.04275	1.04743	0.92334	1.10181	1.06185	1.06102	1.3212	1.32013	1.22469	1.30088
Analyte 65	0	6.78088,0	71	0.0123149	0.0161852	0.0097643	0.0141983	0.013855	0.0145416	0.0206374	0.0115226	0.0134425	0.0179421	0.0178242	0.0177063	0.0187747	0.0160844	0.0169729	0.0216758	0.0234389	0.0194418	0.0128697	0.0125948	0.0082781	0.016906	0.0121311	0.0150196	0.0177468	0.0197851	0.0155857	0.0170408	0.0172589	0.017954	0.0163509	0.0160152	0.0166867	0.0160792	0.0189535	0.0132049	0.011374	0.0150883	0.0132161	0.0149193	0.0146544	0.0145161	0.0161012	0.0197583	0.0191699	0.0168211
Analyte 64	0	6.76275,0	56	0.387151	0.538476	0.462814	0.499497	0.444246	0.554749	0.621087	0.44386	0.477628	0.649941	0.629342	0.608743	0.644682	0.578812	0.589364	0.754903	0.699085	0.668141	0.45831	0.439732	0.315995	0.557152	0.526817	0.482181	0.589653	0.616178	0.575152	0.576604	0.583761	0.576421	0.603467	0.624567	0.582368	0.49748	0.602503	0.489641	0.433132	0.457246	0.461441	0.566793	0.493484	0.527965	0.601064	0.618106	0.597307	0.562945
Analyte 63	0	6.75725,0	281	0.0274753	0.0291044	0.0150009	0.019892	0.0235076	0.0279204	0.025113	0.0253342	0.0248919	0.0275915	0.0170099	0.0304764	0.0582438	0.0399873	0.032764	0.0389209	0.0415315	0.0378311	0.0285583	0.0231536	0.0120409	0.0213044	0.021469	0.0211398	2.10007e-08	2.15178e-08	2.2035e-08	0.0468899	0.0363843	0.0258787	2.17e-08	2.22e-08	2.2e-08	0.0297505	0.0384733	0.0341119	1.88371e-08	1.77969e-08	1.67567e-08	2.05192e-08	1.8167e-08	2.02538e-08	0.0396381	0.0348099	0.037224	2.47706e-08
Analyte 6	0	6.23881,0	171	0.37418	0.462003	0.405334	0.435378	0.361279	0.430235	0.427355	0.433242	0.421469	0.532076	0.457246	0.44509	0.593178	0.472322	0.53275	0.570745	0.538373	0.548602	0.39557	0.374373	0.288844	0.479964	0.423649	0.395574	0.517849	0.486501	0.448651	0.544879	0.512	0.408778	0.423268	0.439776	0.406761	0.414843	0.473413	0.423653	0.395409	0.361222	0.358557	0.478625	0.389136	0.421741	0.518923	0.530893	0.440486	0.508026
Analyte 575	0	12.3488,0	103	0.032246	0.0365577	0.0338724	0.0328152	0.0276997	0.0364115	0.046998	0.0379025	0.0380192	0.050049	0.0455422	0.0368841	0.0556008	0.0486296	0.04099	0.0603796	0.0504981	0.0588355	0.0351097	0.0355407	0.0306859	0.0403115	0.0412097	0.0339616	0.0500847	0.0517554	0.043493	0.0576893	0.0569186	0.0403334	0.0437621	0.0457101	0.0418141	0.0528063	0.053619	0.0544316	0.0321964	0.0335095	0.0336858	0.0398446	0.0322967	0.0358341	0.053635	0.04909	0.0439959	0.0540871
Analyte 57	0	6.68679,0	117	0.513165	0.873651	0.508028	0.922064	1.07804	1.59736	3.46913	2.17718	2.29703	3.94009	4.64568	5.35127	6.10849	5.57944	5.38099	8.92964	9.6902	7.20673	1.4042	1.3231	1.36365	3.55941	3.03817	2.56019	5.83139	6.076	5.29852	9.74966	8.07064	7.77109	7.15643	9.37813	8.93215	9.06824	11.2159	10.1421	0.664123	0.806297	0.766705	1.44629	1.17904	1.42153	2.64659	3.13454	2.20275	2.91562
Analyte 55	0	6.666,0	121	0.447469	0.623846	0.535657	0.556436	0.514363	0.598509	0.78025	0.437873	0.497814	0.623659	0.617356	0.611054	0.659081	0.573935	0.569282	0.702217	0.648078	0.635382	0.532304	0.492495	0.334135	0.639089	0.562193	0.525999	0.703813	0.626632	0.636066	0.576734	0.577286	0.542855	0.593072	0.645618	0.540527	0.499369	0.574478	0.487507	0.448122	0.506429	0.510156	0.657051	0.536997	0.581437	0.679018	0.725672	0.635018	0.581103
Analyte 54	0	6.67402,0	86	0.300389	0.229411	0.158434	0.192104	0.19332	0.278278	0.293546	0.245653	0.197759	0.186519	0.220244	0.253969	0.0347232	0.0655289	0.0497191	0.181681	0.182276	0.181085	0.286826	0.296789	0.151103	0.322797	0.274309	0.224933	0.327801	0.288968	0.278119	0.223412	0.231729	0.215094	2.17e-08	2.18e-08	2.18e-08	0.198644	0.251143	0.224894	0.170825	0.289361	0.282515	0.350477	0.330882	0.311288	0.432277	0.399429	0.188402	0.0940284
Analyte 5	0	6.23228,0	155	0.034186	0.0421113	0.0345137	0.0392523	0.0311996	0.0403141	0.0387863	0.0389735	0.0385991	0.0531819	0.0411827	0.0404541	2.43496e-08	2.37201e-08	2.30905e-08	0.0549596	0.051713	0.0540139	0.0381069	0.033494	0.0261208	0.0469545	0.0385932	0.0343333	0.0489576	0.042543	0.0401806	0.0530487	0.0469603	0.0375407	0.0394158	0.0411316	0.0377	0.0390778	0.0457263	0.0394883	0.0344761	0.032701	0.0309957	0.047291	0.0344615	0.0372405	0.0482751	0.0493614	0.0389954	0.047212
Analyte 47	0	6.6054,0	93	0.00978693	0.00973722	0.00521386	0.00493678	0.00850419	0.00906323	0.00691755	0.00728825	0.00654686	0.0110842	0.00689565	0.0105812	0.014324	0.00818534	0.0110629	0.0162226	0.0199169	0.0147922	0.0082706	0.00947452	0.006257	0.0145403	0.0125321	0.0113225	0.0143995	0.0151338	0.0135083	0.00975761	0.0117835	0.0139768	0.015975	0.0160491	0.0159009	0.0102359	0.0166229	0.00667992	0.0086771	0.0101432	0.0101799	0.0103104	0.0106192	0.0118962	0.0134202	0.0150547	0.0136314	0.00859826
Analyte 46	0	6.5856,0	159	0.013946	0.0240529	0.00904121	0.0102526	0.0195508	0.0180104	0.0250001	0.0122233	0.0143747	0.0351037	0.0130133	0.0250649	0.0314992	0.0187149	0.0176966	0.0345427	0.0306571	0.0221755	0.0173221	0.0149221	0.010885	0.0209518	0.0212361	0.0194246	0.0233373	0.0208318	0.0206394	0.0183233	0.021602	0.0229856	0.0248726	0.0258885	0.0238567	0.0161734	0.020935	0.0172121	0.0161483	0.0189225	0.0167797	0.0218097	0.0175003	0.0185497	0.0224512	0.0232395	0.0236705	0.0203695
Analyte 44	0	6.53982,0	58	0.382744	0.568985	0.336087	0.431787	0.51696	0.61488	0.548577	0.457389	0.649946	0.749229	0.423415	0.645078	0.69222	0.596576	0.68308	0.719796	0.79597	0.769876	0.757926	0.687158	0.722542	0.809126	0.741291	0.649881	0.960922	0.846731	0.815217	0.755849	0.958879	0.769682	0.894234	0.880647	0.907822	0.788884	1.18877	0.64442	0.531793	0.61845	0.645266	0.765686	0.617706	0.597572	0.981764	0.757187	0.798258	0.74434
Analyte 42	0	6.53723,0	155	1.50546e-08	1.74134e-08	1.97721e-08	2.04529e-08	1.6739e-08	1.8596e-08	0.0171737	0.00870814	0.0105015	2.28255e-08	2.38072e-08	2.18439e-08	0.0146932	0.0138003	0.0104509	0.0168371	0.015973	0.0153709	0.0106469	0.00842911	0.00621129	0.01401	0.0112165	0.0104831	0.0155216	0.014073	0.0126243	0.0132466	0.0127528	0.0136438	2.17e-08	2.18e-08	2.18e-08	2.25902e-08	2.16766e-08	2.35038e-08	0.0085111	0.0103192	0.0101543	0.0145664	0.010875	0.0117892	0.0150611	0.0142817	0.0140677	0.0112816
Analyte 40	0	6.50838,0	147	0.349641	0.506769	0.265947	0.296134	0.31552	0.505128	0.791021	0.400048	0.421009	0.631999	0.625135	0.618271	0.782026	0.661913	0.641887	0.762471	0.635518	0.683779	0.497244	0.487957	0.279336	0.690979	0.573165	0.468919	0.818065	0.748433	0.583609	0.662358	0.670062	0.523184	0.571097	0.660311	0.481883	0.381531	0.28641	0.19129	0.383578	0.495409	0.483915	0.694037	0.519865	0.583243	0.730042	0.727535	0.572075	0.455135
Analyte 38	0	6.49703,0	102	0.0873157	0.101074	0.0735573	0.0432586	0.067852	0.0555553	0.0527832	0.0586116	0.0871529	0.166341	0.150794	0.135247	0.0533056	0.0834274	0.0889098	0.144209	0.13127	0.11833	0.089111	0.0993834	0.0974799	0.154069	0.166639	0.141499	0.117517	0.136016	0.154516	0.0715244	0.0633243	0.0674244	0.10556	0.105866	0.105254	0.0827491	0.0682511	0.053753	0.0796927	0.125532	0.163382	0.107794	0.15395	0.199335	0.0927687	0.0833639	0.073959	0.0358632
Analyte 37	0	6.47838,0	221	0.0467938	0.0444267	0.0456103	0.0422729	0.0640839	0.0743403	0.0924187	0.0453557	0.081107	0.0920419	0.0527025	0.0965684	0.0836996	0.0679055	0.0631782	0.137563	0.0964115	0.0949879	0.0909793	0.0540429	0.0484988	0.0751554	0.0777189	0.0753318	0.0808584	0.0961143	0.117711	0.0821658	0.0854518	0.0830535	0.112231	0.0960695	0.10415	0.0671863	0.0999783	0.0763127	0.0700719	0.080444	0.0801096	0.0950553	0.0868755	0.0823713	0.0822075	0.0888593	0.107768	0.0703566
Analyte 35	0	6.46886,0	85	0.0126234	0.0182813	0.0110203	0.0077165	0.0154513	0.0105618	0.0083405	0.00970762	0.00902406	0.0128412	0.00821034	0.0192796	0.0185937	0.0116431	0.0118915	0.0162063	0.0230351	0.0134353	0.0158404	0.0133711	0.0146057	0.0177427	0.0156779	0.0154629	0.0204506	0.0140941	0.0185435	0.016067	0.0181461	0.0187905	0.0214021	0.0168608	0.0191314	0.0134273	0.0195388	0.0137858	0.0130168	0.0180648	0.0155798	0.0134199	0.0175136	0.0176571	0.0121243	0.0243334	0.0226398	0.0163232
Analyte 337	0	9.79311,0	211	0.0122488	0.0155146	0.00980471	0.0163844	0.0108935	0.0129176	0.0171311	0.0150153	0.0134633	0.0189445	0.021184	0.0164767	0.0228892	0.0170456	0.0163971	0.0165785	0.017916	0.0187895	0.0157462	0.0175306	0.0166452	0.0244415	0.0167626	0.0178542	0.0242246	0.0267883	0.0255316	0.0248693	0.0226341	0.0186857	0.030184	0.0221542	0.0261691	0.0136931	0.0183651	0.0235141	0.0188626	0.0203435	0.0176359	0.0170561	0.0187004	0.0178783	0.0306476	0.0327159	0.0316817	0.0295819
Analyte 32	0	6.44475,0	281	0.00474373	0.00254856	0.00364614	0.00694933	0.00519917	0.00404775	0.00703549	0.00421877	0.00562713	0.00818764	0.00304472	0.00536541	0.0111968	0.00674304	0.00896994	0.00844335	0.00691024	0.00668976	0.00763753	0.00413405	0.00588579	0.00716437	0.00489728	0.00603082	0.00678054	0.00551595	0.00614824	0.0100812	0.00399977	0.00704046	0.00216339	0.00512365	0.00440659	0.0100369	0.00919149	0.00374526	0.00460587	0.00502093	0.00521867	0.00579541	0.00458062	0.00518802	0.0174512	0.0114766	0.0144639	0.00736312
Analyte 29	0	6.4251,0	132	0.0170394	0.0100004	0.0135199	2.04529e-08	2.05196e-08	2.04862e-08	0.0127965	0.0147297	0.0137631	0.0176869	0.0184491	0.018068	0.0199788	0.0171317	0.0165139	0.0190484	0.0188642	0.018849	1.63755e-08	1.33969e-08	1.48862e-08	2.05922e-08	1.91587e-08	1.87801e-08	2.10007e-08	2.30761e-08	2.2035e-08	0.0186636	0.0145485	0.0150284	0.0164547	0.014903	0.0156789	2.09453e-08	2.35038e-08	2.22245e-08	0.0116294	0.0153641	0.0134968	2.05192e-08	1.8167e-08	2.02538e-08	2.21918e-08	2.23333e-08	2.22626e-08	2.41029e-08
Analyte 25	0	6.41907,0	130	0.0823681	0.0530563	0.0677122	0.0615746	0.0394382	0.0921821	0.117816	0.0680336	0.0796949	0.0362312	0.0901806	0.0632059	2.43496e-08	2.30905e-08	2.372e-08	2.77617e-08	2.49789e-08	2.55139e-08	0.085842	0.0801257	0.0485983	0.110268	0.0899769	0.0865798	0.13378	0.105333	0.10606	0.0842879	0.0476555	0.0659717	0.0226562	0.050872	0.0367641	2.16766e-08	2.35038e-08	2.25902e-08	0.0634378	0.0828089	0.0731233	0.119135	0.0854744	0.0919403	0.134816	0.129502	0.132159	2.47706e-08
Analyte 24	0	6.40833,0	87	0.0703502	0.0925989	0.0814745	0.0615474	0.0723062	0.0669268	0.0703871	0.0764774	0.0734323	0.104826	0.0985051	0.101666	0.118664	0.0985434	0.101029	0.120459	0.114094	0.110493	0.0830791	0.0740072	0.0492033	0.102175	0.0829599	0.0746585	0.112125	0.0986452	0.0941531	0.100018	0.0901774	0.0871228	0.0991323	0.0882039	0.0936681	0.0775565	0.103308	0.0707811	0.0771566	0.0745016	0.0758291	0.10505	0.0792977	0.0818915	0.109456	0.109985	0.0916381	0.0853969
Analyte 23	0	6.3783,0	163	0.00529899	0.00726683	0.00385345	0.00397382	0.00588462	0.00635942	0.00476738	0.0055723	0.00516984	0.00765066	0.00760009	0.00762537	0.00807624	0.0069999	0.00542141	0.00842191	0.00889857	0.00828855	0.00647287	0.00564846	0.00394604	0.00767994	0.00606358	0.00538124	0.00853562	0.00752652	0.00691633	0.00717442	0.00697807	0.00691063	0.00746803	0.00662742	0.00704773	0.00540382	0.00759291	0.00537825	0.00469565	0.00596176	0.00550177	0.00769383	0.00578666	0.00636813	0.00816195	0.00844412	0.00682985	0.00644111
Analyte 22	0	6.3663,0	123	0.00689077	0.00975572	0.00429848	0.00505292	0.00730121	0.00802147	0.0120581	0.00576956	0.00668381	0.0103567	0.00548972	0.00946802	0.0106656	0.00878432	0.00750544	0.01143	0.0113738	0.0110688	0.00846342	0.00710521	0.00465672	0.00991537	0.00854599	0.00766022	0.0113891	0.00950756	0.00913039	0.00904907	0.00812344	0.00900901	0.0104319	0.00876814	0.00960002	0.00704051	0.00970617	0.00666034	0.00604643	0.00736601	0.00725772	0.0106395	0.00764169	0.00835535	0.0108619	0.0105685	0.0086257	0.00773244
Analyte 215	0	8.52586,0	73	0.426838	0.507979	0.486039	0.556962	0.454611	0.520007	0.655095	0.567692	0.496982	0.6398	0.558296	0.579008	0.679564	0.594161	0.602103	0.738	0.58621	0.670427	0.476961	0.467685	0.377	0.548484	0.502911	0.433987	0.590753	0.540499	0.5761	0.640005	0.631645	0.473097	0.598362	0.527028	0.562695	0.569579	0.58514	0.651146	0.497617	0.396035	0.448834	0.558501	0.481636	0.519961	0.595929	0.61144	0.563633	0.604869
Analyte 21	0	6.34914,0	57	0.00869837	0.0110142	0.00801051	0.00718298	0.0098284	0.00918819	0.00869831	0.00917828	0.0089383	0.0119615	0.00917694	0.0105692	0.0130918	0.0120188	0.0125553	0.0138042	0.0166879	0.0127247	0.00925998	0.00887978	0.00653302	0.0116775	0.00824358	0.0094586	0.0122437	0.0132879	0.0104964	0.0104577	0.0123025	0.0120198	0.0128173	0.0106283	0.0117228	0.00796919	0.0131324	0.00973336	0.00800582	0.0112179	0.00879738	0.010009	0.0101107	0.0105479	0.0110219	0.0143658	0.0146739	0.0121091
Analyte 20	0	6.3391,0	83	0.0105887	0.0132363	0.00788907	0.00956238	0.0110423	0.0129118	0.0100126	0.0110085	0.0105105	0.0153447	0.0138839	0.0146143	0.0187241	0.0148546	0.0115653	0.0184404	0.0170555	0.0163779	0.0121698	0.010917	0.00717451	0.0156049	0.0121185	0.0113529	0.016739	0.0146808	0.0139705	0.0156933	0.0136821	0.0131789	0.0151528	0.0132846	0.0142187	0.0115425	0.0150803	0.0107946	0.00980249	0.0113982	0.0107494	0.0156322	0.0115325	0.012993	0.0166876	0.0160258	0.0138857	0.0145796
Analyte 2	0	6.21772,0	146	0.117587	0.128133	0.119371	0.14208	0.106323	0.114312	0.135933	0.122303	0.129118	0.135367	0.142936	0.12723	0.192137	0.150089	0.171113	0.161117	0.167162	0.15425	0.129852	0.11683	0.0933851	0.162128	0.134473	0.120533	0.166597	0.144267	0.137667	0.179642	0.161923	0.123652	0.145904	0.121315	0.13361	0.140678	0.157771	0.13751	0.119355	0.116986	0.10747	0.162992	0.116538	0.126499	0.16716	0.17023	0.134646	0.170576
Analyte 1914	0	32.6282,0	57	0.106548	0.0956252	0.101087	0.0769444	0.0281353	0.0525398	0.150576	0.09147	0.0614705	0.0614801	0.0442139	0.052847	0.0883448	0.056054	0.0896756	0.0667814	0.0991357	0.0780257	0.103502	0.102601	0.0852964	0.12724	0.0719474	0.0824944	0.0840922	0.0957173	0.0572251	0.0472231	0.117906	0.106053	0.0907612	0.0841246	0.0874429	0.0650506	0.0962072	0.0821888	0.073072	0.134262	0.0535702	0.079566	0.0921093	0.0895376	0.0979247	0.151264	0.17239	0.043045
Analyte 1910	0	31.2917,0	134	0.00179777	0.0024425	0.00212013	0.00297621	0.00107797	0.00202709	0.00239533	0.00272362	0.00160106	0.00252919	0.00232042	0.0024248	0.00311451	0.0025867	0.0028506	0.00212844	0.00218653	0.00215749	0.0034707	0.00306267	0.00315165	0.004566	0.00323866	0.00390233	0.00181956	0.00186457	0.00352535	2.28793e-08	2.08707e-08	2.1875e-08	0.00391369	0.00113821	0.00252595	2.09453e-08	2.16766e-08	2.35038e-08	0.00371173	0.00308238	0.00387045	0.00399976	0.00357005	0.00306168	0.00405712	0.00681412	0.00543562	0.0037764
Analyte 1905	0	30.5833,0	218	0.0013738	0.00158509	0.0025877	1.6739e-08	2.05196e-08	1.86293e-08	0.00218279	0.00214589	0.00154039	0.001951	0.00218193	0.00206646	0.00136536	0.000590503	0.000977929	0.00185374	0.00137684	0.00161529	0.00242373	0.00219337	0.00204779	0.00287147	0.00196411	0.0021652	2.10007e-08	2.30761e-08	2.20384e-08	0.00185409	0.00152859	0.00169134	0.000820919	0.00208412	0.00145252	2.16766e-08	2.35038e-08	2.25902e-08	0.0017399	0.00169335	0.00199177	1.8167e-08	2.02538e-08	1.92104e-08	0.00315802	0.00283468	0.00299635	0.00228387
Analyte 1895	0	29.5807,0	204	0.00372516	0.0105288	0.00980806	0.022871	0.0152354	0.0238995	0.0502751	0.0504176	0.0483885	0.0451167	0.0329953	0.039056	0.0277753	0.0280725	0.0219453	0.0392991	0.0404451	0.0281153	0.0110859	0.0120312	0.00915996	0.0283545	0.027056	0.0260286	0.0262383	0.0349847	0.0288514	0.0303484	0.0218975	0.0152323	0.0115683	0.014795	0.0160785	0.00525342	0.00649	0.00512026	0.0129457	0.0144156	0.0132796	0.0311187	0.0331767	0.0334772	0.0214543	0.0151182	0.0182862	0.0179699
Analyte 1893	0	29.3935,0	204	0.0123736	0.0283556	0.0292478	0.0353635	0.0307731	0.0436251	0.0477881	0.0476037	0.0462689	0.0358439	0.0285908	0.0545337	0.022389	0.0234364	0.0210706	0.0247426	0.033599	0.0199315	0.0194868	0.021139	0.0170691	0.0311729	0.0304625	0.0239179	0.0239155	0.0331548	0.0266365	0.0324005	0.022517	0.012795	0.0112416	0.014846	0.0112693	0.0049928	0.00721571	0.00504144	0.0354866	0.0377809	0.0319424	0.0458485	0.0489899	0.0457492	0.018489	0.0192364	0.0188627	0.0159928
Analyte 1862	0	27.8945,0	73	0.0952723	0.182353	0.198884	0.125651	0.113029	0.151254	0.181137	0.172195	0.168398	0.189471	0.150565	0.207612	0.142477	0.138591	0.128069	0.192039	0.184921	0.159847	0.0704367	0.0714056	0.0761392	0.0556491	0.0503522	0.0512002	0.114477	0.136189	0.0848319	0.129852	0.134162	0.132007	0.0529208	0.0319085	0.0424147	0.0427723	0.0833835	0.0383308	0.123967	0.116893	0.0962671	0.0755021	0.0691972	0.074272	0.0785671	0.115686	0.064469	0.0445533
Analyte 1836	0	27.2482,0	204	0.0357528	0.0574296	0.0566336	0.0374369	0.0377379	0.0581042	0.0209565	0.0290215	0.0330581	0.0143796	0.0197579	0.0288317	0.00948977	0.011041	0.0105854	0.00779858	0.00815895	0.00882729	0.0339972	0.0470888	0.040543	0.0259971	0.0493201	0.0289423	0.033804	0.0379286	0.0430316	0.0207669	0.0336707	0.0179685	0.00969798	0.00828829	0.00953981	2.09453e-08	2.35038e-08	2.22245e-08	0.0236338	0.0237987	0.0245189	0.0123462	0.0208358	0.0172017	0.0215034	0.0289014	0.0112623	0.0119959
Analyte 17	0	6.31576,0	57	0.00330019	0.00302661	0.0031634	1.6739e-08	2.05196e-08	1.86293e-08	0.00321963	0.00321008	0.00321486	0.00334363	0.00395314	0.00364838	2.43496e-08	2.30905e-08	2.372e-08	0.00476163	0.00600095	0.00988488	1.63755e-08	1.33969e-08	1.48862e-08	2.05922e-08	1.91587e-08	1.87801e-08	2.30761e-08	2.2035e-08	2.25555e-08	0.00650912	0.00461299	0.00463786	0.00671556	0.00352001	0.00511779	0.00282053	0.00500052	0.00361929	0.00285283	0.00416581	0.00415952	0.00362626	0.00380503	0.00371564	0.00584091	0.00727396	0.00655743	0.00492935
Analyte 1637	0	23.9695,0	219	0.0170227	0.0148371	0.0184465	0.0118587	0.0100871	0.0122873	0.0195618	0.00923368	0.0150089	0.0363501	0.0225504	0.0305104	0.0377535	0.0369422	0.0383427	0.0612126	0.0651021	0.0631573	0.0248207	0.0270778	0.0177757	0.023015	0.0217825	0.0196624	0.0182632	0.0224608	0.0255463	0.0284735	0.0496322	0.0320269	0.0475367	0.0564144	0.0361376	2.09453e-08	2.16766e-08	2.35038e-08	0.0168971	0.0131753	0.0149383	0.0180509	0.017681	0.0180952	0.0334499	0.0281884	0.0318006	0.0152157
Analyte 1610	0	23.6715,0	259	0.0160575	0.0144137	0.0165109	0.0107662	0.00912767	0.0105178	0.014348	0.00987467	0.01281	0.0171398	0.0126108	0.0116733	0.0120048	0.011538	0.0107547	0.0102513	0.0103924	0.0105528	0.0300089	0.0333449	0.0231443	0.0297584	0.025277	0.0228506	0.0128386	0.0141374	0.0184139	0.00962031	0.00969865	0.0117645	0.00653823	0.0106664	0.0104585	0.00680697	0.00664633	0.00881534	0.0438741	0.0342282	0.0384769	0.0354671	0.0362288	0.0379477	0.0306942	0.0253317	0.031317	0.0192667
Analyte 159	0	7.91358,0	147	0.106026	0.127152	0.137366	0.16219	0.138316	0.141792	0.238266	0.177719	0.168499	0.175402	0.211366	0.150787	0.245928	0.20159	0.189233	0.228885	0.258505	0.202147	0.110512	0.11234	0.0733591	0.15313	0.120688	0.110767	0.171434	0.163759	0.137903	0.206802	0.2708	0.155198	0.216573	0.135276	0.191233	0.151629	0.161814	0.224556	0.102576	0.112907	0.0963018	0.151315	0.111012	0.116414	0.192606	0.176371	0.198238	0.179094
Analyte 152	0	7.81809,0	171	0.00193757	0.00267937	0.004131	0.00170143	0.00111424	0.00257222	0.003485	0.0024394	0.0029622	0.00479756	0.00213206	0.00508293	0.00264083	0.00401269	0.00221281	0.00527097	0.00578473	0.0051285	0.00182966	0.00236861	0.0014645	0.00211604	0.00297095	0.00117986	0.00377155	0.00351311	0.00220165	0.00357516	0.00392108	0.00137201	0.0015687	0.00156284	0.00142353	0.00172031	0.00313676	0.00242853	0.00243309	0.00415512	0.00228082	0.00280751	0.00270148	0.00428565	0.00381622	0.00243582	0.00204571	0.00199781
Analyte 150	0	7.77973,0	173	0.00273127	0.00466255	0.00369691	0.00392386	0.00289838	0.00378381	0.00466661	0.00459968	0.00526706	0.00535509	0.00524813	0.00501831	0.00453871	0.0044374	0.00448806	0.00580755	0.00515697	0.00599902	0.00306645	0.00370256	0.00282485	0.00368488	0.00405186	0.00335314	0.00386666	0.00470433	0.00401533	0.00459157	0.0052109	0.00421699	0.00476157	0.00481144	0.00441479	0.00371557	0.00393483	0.00579671	0.00424687	0.00383969	0.00346432	0.00411694	0.00393775	0.00485663	0.00446382	0.00457705	0.00473686	0.00478722
Analyte 1487	0	22.1314,0	204	0.215676	0.226995	0.272913	0.00883195	0.00951152	0.0148721	2.21135e-08	2.17128e-08	2.19132e-08	2.34956e-08	2.38072e-08	2.18439e-08	2.43496e-08	2.27015e-08	2.30905e-08	2.77617e-08	2.49789e-08	2.55139e-08	0.254443	0.265031	0.270534	1.91587e-08	1.87801e-08	1.89694e-08	2.10007e-08	2.30761e-08	2.2035e-08	2.28793e-08	2.40666e-08	2.08707e-08	2.17e-08	2.22e-08	2.18e-08	2.09453e-08	2.16766e-08	2.35038e-08	0.346088	0.318464	0.300635	2.05192e-08	1.8167e-08	1.93431e-08	2.21918e-08	2.23333e-08	2.17102e-08	2.47706e-08
Analyte 1479	0	22.0982,0	174	0.00184294	0.00209521	0.00196907	0.00391686	0.00351213	0.00371449	0.00587847	0.00570801	0.00659747	0.00880288	0.0107887	0.00826618	2.43496e-08	2.27015e-08	2.30905e-08	0.0110093	0.0128186	0.0119139	0.00327218	0.00335529	0.00331373	0.00643185	0.00530024	0.00446983	0.00637951	0.0102693	0.00832439	2.40666e-08	2.08707e-08	2.24687e-08	0.00804221	0.00704467	0.00754344	0.00653908	0.00738535	0.0102723	0.00244254	0.00186149	0.00215201	0.00390759	0.00503805	0.00327331	0.00731448	0.00618682	0.00732411	0.00873281
Analyte 1478	0	22.0846,0	290	0.0011507	0.00121914	0.00118492	0.00222532	0.00141337	0.0018019	0.00285021	0.0023971	0.00280679	0.00109818	0.00134102	0.00139776	0.00266538	0.00293756	0.0020151	0.00392868	0.00390112	0.00350577	0.00334956	0.00353811	0.00298496	0.00447267	0.00430262	0.00442788	0.00404032	0.00406487	0.00541493	0.00157598	0.00196467	0.00198052	0.00451337	0.00565474	0.00409674	0.00351427	0.00369674	0.00492146	0.00438538	0.0038969	0.00366325	0.00457962	0.00438688	0.00433578	0.00550331	0.00494754	0.00756927	0.0017783
Analyte 147	0	7.76621,0	107	0.00232351	0.00345733	0.00289042	0.00327308	0.00242915	0.00285112	0.00356141	0.00320224	0.00338183	0.00352886	0.00436141	0.0032536	0.00440165	0.00358921	0.00261353	0.00450017	0.00445249	0.00430018	0.00250963	0.00273675	0.00197662	0.00276003	0.0025969	0.00267846	0.0030631	0.0032166	0.0028945	0.00481599	0.00504026	0.00315192	0.00412762	0.00344676	0.0032158	0.0034791	0.00343665	0.00477022	0.00326572	0.00240149	0.00215631	0.00302871	0.0027627	0.00289571	0.00403758	0.00327182	0.00369721	0.00509004
Analyte 1469	0	22.0022,0	94	0.00112051	0.00142636	0.00127343	0.00118146	0.000938067	0.00124965	0.0015003	0.00118926	0.00208952	0.00181663	0.00195422	0.000971966	0.00222965	0.0017165	0.00197308	0.00178243	0.00262475	0.00220359	0.00214737	0.00162565	0.00182735	0.00247081	0.00253458	0.0025027	0.00161271	0.00362445	0.00235335	0.00173783	0.00434716	0.00250893	0.00305349	0.00225927	0.00265638	0.00219572	0.00196289	0.00344863	0.00293689	0.00196146	0.00218474	0.0025068	0.00288425	0.00235432	0.00234349	0.0020154	0.00297564	0.00215169
Analyte 1464	0	21.9468,0	117	1.99451e-08	1.97721e-08	1.98586e-08	0.0223159	0.0244054	0.0233606	0.048281	0.0411233	0.0494297	0.0711952	0.0663342	0.0576497	0.0644297	0.0659123	0.0609767	0.0828221	0.0843636	0.0936964	0.0331272	0.0275243	0.0271158	0.0485273	0.0436204	0.0486378	0.0518554	0.0512793	0.0678216	0.0509908	0.067597	0.0579107	0.0698731	0.0891825	0.0621797	0.0618343	0.0603536	0.0869155	0.042307	0.0392181	0.0300321	0.0541383	0.0582848	0.0530657	0.0762655	0.0648147	0.0705401	0.0744723
Analyte 14	0	6.28405,0	123	0.00364842	0.00482943	0.00257293	0.00347788	0.0033543	0.00385331	0.00315865	0.00298998	0.00307432	0.00336747	0.00467596	0.00402172	0.00641864	0.00512106	0.00262768	0.00591692	0.00554188	0.00557849	0.00432608	0.00346194	0.00240162	0.00549965	0.0040423	0.00477098	0.00506123	0.00474832	0.00490478	0.00547854	0.00401083	0.00433039	0.00524692	0.00430394	0.00477543	0.00380092	0.00441202	0.00377122	0.00355372	0.0037692	0.00346584	0.00538517	0.00435675	0.00487096	0.00562535	0.00541024	0.00414085	0.00436868
Analyte 1363	0	20.7535,0	229	0.00445343	0.00494372	0.00469857	0.00349099	0.00380581	0.00385398	0.00375039	0.00604083	0.00489561	0.00959884	0.0083776	0.00574637	2.43496e-08	2.27015e-08	2.30905e-08	2.77617e-08	2.49789e-08	2.55139e-08	1.63755e-08	1.76359e-08	1.33969e-08	0.00189315	0.00136201	0.00246347	0.00175076	0.00288331	0.00231703	2.28793e-08	2.08707e-08	2.1875e-08	2.17e-08	2.22e-08	2.18e-08	2.09453e-08	2.16766e-08	2.35038e-08	1.88371e-08	1.70132e-08	1.79251e-08	0.00150097	0.00214513	0.00218327	0.00205529	0.0034356	0.00274545	2.47706e-08
Analyte 1355	0	20.6779,0	231	0.0192865	0.0292426	0.0307003	0.0221755	0.0188444	0.0244965	0.0334878	0.0242747	0.0289067	0.0401563	0.0325346	0.0341661	0.0434396	0.0404623	0.0419509	2.77617e-08	2.49789e-08	2.55139e-08	0.0347178	0.0308214	0.0285115	0.0292788	0.0252439	0.0266523	0.018025	0.0211086	0.0195668	2.28793e-08	2.08707e-08	2.1875e-08	2.17e-08	2.22e-08	2.18e-08	2.09453e-08	2.16766e-08	2.35038e-08	0.0387514	0.0360188	0.0340977	0.0248811	0.0251873	0.0239784	0.0206522	0.0196424	0.0231819	0.0159217
Analyte 1353	0	20.6665,0	221	0.00517936	0.00803275	0.00773449	0.00765691	0.00590993	0.00811925	0.0124475	0.0103214	0.0108979	2.34956e-08	2.38072e-08	2.36514e-08	2.43496e-08	2.27015e-08	2.30905e-08	2.77617e-08	2.49789e-08	2.55139e-08	0.00788574	0.00797635	0.00807348	0.0110467	0.00830454	0.010947	0.0109542	0.00989427	0.0124536	2.28793e-08	2.40666e-08	2.08707e-08	2.17e-08	2.22e-08	2.18e-08	2.09453e-08	2.16766e-08	2.35038e-08	0.0105914	0.0102913	0.00960563	0.00898007	0.00895502	0.0132514	0.0119167	0.010518	0.0112174	2.47706e-08
Analyte 1349	0	20.6336,0	204	0.015871	0.0200614	0.0261837	2.04529e-08	1.6739e-08	2.05196e-08	2.20518e-08	2.21135e-08	2.17128e-08	0.040381	0.0255696	0.0322474	0.0310326	0.0301597	0.032896	0.0489747	0.0381112	0.0501359	0.0188952	0.0188201	0.0182907	2.05922e-08	1.91587e-08	1.87801e-08	2.10007e-08	2.30761e-08	2.2035e-08	0.0197317	0.0225997	0.0179685	0.0397606	0.0260282	0.0328944	0.0188644	0.0209866	0.0199255	0.0264683	0.0181476	0.0246238	2.05192e-08	1.8167e-08	2.02538e-08	2.21918e-08	2.23333e-08	2.17102e-08	0.0188338
Analyte 102	0	7.23008,0	117	1.62053	2.01803	1.24736	1.17477	1.2768	2.25015	2.74383	1.43002	1.6522	2.24075	1.11041	1.89584	1.89623	1.70561	1.65006	2.24404	2.30171	1.89035	2.37686	2.38187	1.43481	2.79847	2.59966	1.97816	3.08568	3.18376	2.43816	2.52478	4.06881	2.07958	3.47031	3.93581	3.17576	2.54818	4.04437	2.2773	1.64075	2.0183	1.93844	2.64139	2.01335	2.37143	3.39258	3.26559	2.78576	2.01693
Analyte 101	0	7.22481,0	120	1.99451e-08	1.97721e-08	1.98586e-08	2.04529e-08	1.6739e-08	1.8596e-08	2.21135e-08	2.17128e-08	2.19132e-08	0.00373774	0.00652546	0.0051316	2.43496e-08	2.30905e-08	2.372e-08	2.77617e-08	2.49789e-08	2.55139e-08	0.00641478	0.00684607	0.00663042	0.00570216	0.0056153	0.00565873	0.00765886	0.00730548	0.00748217	2.28793e-08	2.40666e-08	2.34729e-08	0.00419055	0.00588593	0.00503824	0.00826079	0.00631349	0.00728714	1.88371e-08	1.70132e-08	1.67567e-08	0.00760058	0.0051061	0.00543212	0.00449549	0.00863777	0.00656663	2.47706e-08
Analyte 322	100	9.67421,0	170	1.50546e-08	1.99451e-08	1.97721e-08	2.04529e-08	1.6739e-08	1.8596e-08	0.00345289	0.00376887	0.00361088	2.34956e-08	2.18439e-08	2.26698e-08	0.0055493	0.00517617	0.00432287	2.77617e-08	2.55139e-08	2.66378e-08	1.63755e-08	1.76359e-08	1.33969e-08	2.05922e-08	1.91587e-08	1.98755e-08	2.10007e-08	2.2035e-08	2.15178e-08	0.00718199	0.00633188	0.00675693	0.00531114	0.0046453	0.00497822	2.09453e-08	2.16766e-08	2.1311e-08	1.88371e-08	1.67567e-08	1.77969e-08	2.05192e-08	2.02538e-08	2.03865e-08	0.00466846	0.00463469	0.00459698	0.00815167
Glycine-d5	116	11.0473,0	155	0.000572673	0.000582176	0.000577424	0.000657079	0.00057831	0.000705264	0.000783724	0.000624862	0.000550707	0.000839604	0.000845436	0.00084252	0.00071709	0.000759384	0.000738237	0.000718398	0.000908367	0.000679236	0.000514953	0.000499353	0.000461731	0.000750336	0.000457941	0.000562873	0.000736893	0.000793758	0.000565858	0.00101031	0.000951456	0.000980885	0.000752135	0.000728178	0.000740157	0.000657019	0.000596351	0.000818838	0.000624338	0.000751289	0.000513208	0.000437175	0.000526514	0.000591323	0.000668045	0.00103752	0.000863833	0.000732161
unknown	127	13.7133,0	374	0.00162627	0.00146601	0.00145328	0.00162111	0.00179304	0.00127706	0.00155361	0.00181113	0.00164123	0.00140741	0.00146157	0.00143449	2.27015e-08	2.30905e-08	2.2896e-08	2.77617e-08	2.55139e-08	2.66378e-08	0.00139899	0.00149681	0.00150255	0.00161909	0.0012351	0.00118402	0.00193836	0.00173091	0.00183464	0.00189906	0.00187174	0.0018854	0.00210112	0.00149759	0.00122605	0.00151986	0.00143213	0.001476	0.00106656	0.00160007	0.00133157	0.00180504	0.00130017	0.00109256	0.00160508	0.00193046	0.00176777	0.00201399
unknown	135	9.03143,0	84	0.00744159	0.0155116	0.0145846	0.0128193	0.0122053	0.0149892	0.0105235	0.0137312	0.0172806	0.0192223	0.0215069	0.0175024	0.0132266	0.0174241	0.0168119	0.0236292	0.0239583	0.0251463	0.010131	0.0127913	0.00948156	0.0124747	0.0142575	0.0136234	0.0164398	0.0213856	0.0199104	0.0164877	0.0206497	0.0216296	0.0219624	0.0227518	0.021356	0.0166381	0.0203483	0.024623	0.0152017	0.0146216	0.013969	0.0147193	0.0143105	0.0162848	0.0206806	0.0192247	0.0230195	0.0238771
unknown	138	17.2731,0	297	0.0115947	0.00934208	0.0104684	0.00782465	0.0106958	0.00975304	0.0103554	0.00862122	0.00781299	0.00731493	0.0072894	0.00730216	0.00811593	0.00791798	0.00678274	0.00883847	0.00828467	0.00963285	0.0100049	0.0098402	0.00885514	0.0100776	0.010107	0.0100923	0.00887874	0.00908057	0.0096631	0.0094328	0.00997657	0.00971405	0.0110331	0.0100974	0.010748	0.00844519	0.00893197	0.0103626	0.0101726	0.00907888	0.00827128	0.0100796	0.0088236	0.0093354	0.0106989	0.0107525	0.0120823	0.00806675
Analyte 926	143	16.4608,0	255	0.00111119	0.0021825	0.00164685	0.00181395	0.0015124	0.00170771	0.00165322	0.00131165	0.00195728	0.00123387	0.000452785	0.000843325	0.0010773	0.00111818	0.00109774	2.77617e-08	2.49789e-08	2.55139e-08	1.63755e-08	1.33969e-08	1.48862e-08	1.91587e-08	1.87801e-08	1.89694e-08	0.00161556	0.000952825	0.00198514	0.00152689	0.00111267	0.00131978	0.00221314	0.0012207	0.00171692	2.09453e-08	2.35038e-08	2.22245e-08	0.00199972	0.00218064	0.00185349	0.00158637	0.00170406	0.00164522	2.21918e-08	2.17102e-08	2.1951e-08	2.41029e-08
Analyte 212	145	8.47355,0	168	0.00397472	0.00223292	0.00243743	0.00417556	0.00264797	0.00211625	0.00364151	0.00279229	0.0032169	0.0029103	0.00279044	0.00222218	0.00421263	0.00283697	0.0035248	0.00375019	0.00331078	0.00314281	0.00337525	0.00261846	0.0015262	0.00226593	0.00200162	0.00213378	0.00422231	0.00258889	0.00233644	0.00692428	0.00371471	0.0053195	0.00208838	0.00181553	0.00195196	0.00428845	0.00424831	0.00237673	0.00161187	0.00173305	0.00149773	0.00179966	0.00150904	0.00165435	0.00503923	0.00364224	0.00208671	0.00398
unknown	152	12.0283,0	69	1.50546e-08	1.97721e-08	1.74133e-08	0.0629547	0.0427291	0.0462591	0.0615928	0.063227	0.052775	0.0483204	0.0593546	0.0568728	0.067571	0.0652817	0.0664263	0.065054	0.0668575	0.0659558	0.0543288	0.050435	0.0372084	0.0653252	0.0453019	0.0455693	0.0701744	0.0537603	0.0619674	0.0647881	0.066782	0.0485835	0.0754333	0.0554482	0.0477939	0.0655125	0.0610713	0.0581572	0.0388273	0.0427789	0.0403771	0.0453506	0.0413353	0.0433429	0.0625157	0.0621365	0.0498745	0.0620312
Analyte 658	156	13.2896,0	210	0.00266833	0.00371033	0.00304385	0.00290589	0.00249747	0.00380643	0.00431874	0.00377239	0.00332031	0.000823431	0.0016512	0.0012249	0.00409087	0.00439202	0.002851	0.00563699	0.00535185	0.00587272	0.00353672	0.00322382	0.00372058	0.00415874	0.00465926	0.00304273	0.00522066	0.00631854	0.00565771	0.00110612	0.00117593	0.00114102	0.00489748	0.00418935	0.00324995	0.00331602	0.00417569	0.00542191	0.0041805	0.00403718	0.00410884	0.00546483	0.00492674	0.00528076	0.00582077	0.00607136	0.00594054	0.00135709
unknown	159	10.4548,0	79	1.99451e-08	1.97721e-08	1.98586e-08	0.0492457	0.049107	0.0491763	2.21135e-08	2.17128e-08	2.19132e-08	2.34956e-08	2.38072e-08	2.18439e-08	0.0646843	0.00765497	0.0361696	2.77617e-08	2.49789e-08	2.63703e-08	0.00735261	0.00411233	0.00573247	0.00700126	0.00682556	0.00320031	2.10007e-08	2.30761e-08	2.2035e-08	2.28793e-08	2.40666e-08	2.08707e-08	2.17e-08	2.18e-08	2.17575e-08	2.09453e-08	2.35038e-08	2.22245e-08	0.00889031	0.00893101	0.00891066	0.00813841	0.00234176	0.00524008	2.23333e-08	2.17102e-08	2.20217e-08	2.41029e-08
Analyte 175	159	8.06568,0	71	0.0317044	0.0390834	0.0483607	0.0421917	0.0380648	0.0349215	0.0485255	0.0466848	0.0441687	0.045771	0.0565482	0.0407531	0.0455407	0.0437898	0.047076	0.0518315	0.0549482	0.0460761	0.0319925	0.0347777	0.0270944	0.0378033	0.0297378	0.0353342	0.0386938	0.045681	0.0386902	0.0420871	0.0596378	0.044641	0.0538994	0.0455674	0.0405205	0.0387065	0.0428554	0.0527214	0.0430122	0.041616	0.0310805	0.0343428	0.0341249	0.0362523	0.0361815	0.0477258	0.0520689	0.0619003
Analyte 1408	163	21.2888,0	70	1.99451e-08	1.97721e-08	1.98586e-08	0.0178001	0.0123405	0.015716	2.21135e-08	2.17128e-08	2.19132e-08	2.34956e-08	2.18439e-08	2.26698e-08	0.0296144	0.0289793	0.0264305	0.0342127	0.0405156	0.0373641	0.0168659	0.0147575	0.0158117	0.027178	0.0227002	0.0244665	0.026519	0.0326679	0.0295935	0.0280063	0.026595	0.0250752	0.0281083	0.0308977	0.0177588	0.0267264	0.0228382	0.029753	0.0207334	0.0174158	0.0190746	0.022644	0.0213652	0.0219674	0.0292147	0.0285752	0.0333742	0.0276994
Analyte 642	166	13.1583,0	155	0.0198962	0.0277368	0.017917	0.0207373	0.0237797	0.0300751	0.0264778	0.0200795	0.0279491	0.0212334	0.0146323	0.0112173	0.0170678	0.0160331	0.00934498	2.77617e-08	2.49789e-08	2.55139e-08	0.0153711	0.018615	0.0162669	0.012539	0.0210607	0.0225942	0.0177092	0.0311856	0.0194333	0.0103784	0.010499	0.0170868	0.0160972	0.00902332	0.0120317	0.00803459	0.00440519	0.00621989	0.0108409	0.0111295	0.0195018	0.0196009	0.0157437	0.0171335	0.0184179	0.0228783	0.0163841	0.015866
Analyte 238	168	8.80694,0	57	0.00240099	0.00301376	0.00322706	0.00333817	0.00263107	0.00251556	2.20518e-08	2.17128e-08	2.18823e-08	0.00345086	0.00336604	0.00281313	0.00374945	0.00347529	0.00331073	0.00355894	0.00406251	0.00295939	0.00239571	0.00233174	0.00205701	0.00293827	0.00246276	0.00301847	0.00333742	0.00331073	0.00305613	0.00343505	0.00331697	0.00319183	0.00402704	0.00352265	0.00280095	0.00289147	0.00342946	0.00390855	0.00264842	0.00281563	0.00237535	0.00256066	0.00280844	0.00253626	0.00294168	0.00394052	0.00378481	0.00386778
unknown	169	10.5792,0	158	0.00114361	0.00307537	0.00210949	0.0012471	0.00165991	0.0014535	0.00339748	0.00225406	0.00208388	0.0026014	0.00265624	0.00239098	0.00301469	0.00297323	0.00242376	0.0031975	0.0033223	0.0032599	0.00121547	0.00272556	0.00197051	0.00128695	0.0023201	0.00180353	0.0019276	0.00208875	0.00209738	0.00307118	0.00235569	0.00271343	0.0033141	0.00266185	0.00298797	2.09453e-08	2.35038e-08	2.22245e-08	0.00149157	0.000884791	0.0014367	0.00130302	0.00103313	0.00140832	0.00208746	0.00225981	0.00217363	0.0030493
unknown	169	12.4317,0	57	0.0229005	0.0246866	0.0268176	0.0240626	0.0239671	0.0236376	0.0369656	0.0299722	0.0284706	0.0311022	0.0384267	0.0265875	0.0378687	0.0282255	0.0309772	0.0378069	0.0404944	0.0372884	0.0224267	0.0245571	0.0198835	0.0301095	0.0217584	0.0239013	0.0265589	0.0306006	0.0275694	0.0355085	0.0379654	0.0301908	0.0394982	0.0332319	0.0301025	0.0303246	0.0353906	0.0402312	0.0240276	0.0288131	0.0212135	0.0269951	0.0242926	0.0244105	0.0302587	0.0336094	0.0370618	0.0391144
Analyte 105	170	7.25692,0	221	0.0149935	0.0202881	0.0111205	0.010889	0.0155741	0.0214041	0.0249306	0.0115678	0.013602	0.0218287	0.0115939	0.0240485	0.0176852	0.0195502	0.0155612	0.0257385	0.0255121	0.0203366	0.0180016	0.0183	0.0103817	0.0194608	0.0220629	0.016049	0.0214174	0.0216404	0.0208899	0.0175977	0.0194462	0.0203985	0.0263352	0.0252468	0.025791	0.0141543	0.0239789	0.0160478	0.0144856	0.0173311	0.0172189	0.0191819	0.0175039	0.021665	0.0211419	0.0277749	0.0218888	0.0169977
Analyte 483	172	11.3504,0	218	1.50546e-08	1.99451e-08	1.97721e-08	1.6739e-08	2.05196e-08	1.86293e-08	2.21135e-08	2.17128e-08	2.19132e-08	0.0010726	0.000994204	0.000676679	0.00128468	0.00130495	0.000939939	0.00103039	0.00147983	0.00110606	1.63755e-08	1.76359e-08	1.33969e-08	2.05922e-08	1.91587e-08	1.87801e-08	0.00126767	0.0015123	0.00112548	0.00181559	0.00122728	0.00152144	0.00205175	0.00172338	0.00188757	0.00181499	0.00203747	0.00206306	0.00046829	0.000378358	0.000415455	0.000745068	0.000689064	0.000717066	0.00195282	0.00123348	0.00159315	0.0017757
guaiacol	175	9.88989,0	158	0.00124431	0.00116435	0.00120433	0.0022325	0.00154157	0.00226347	0.00404944	0.00328783	0.00365765	0.00604134	0.00492797	0.00534064	0.00682981	0.00601578	0.00480368	0.0049857	0.00603112	0.0047229	0.00108723	0.00114104	0.000926436	0.00255113	0.00278981	0.00225175	0.00667928	0.00683558	0.00658093	0.00649657	0.00576919	0.00514712	0.00836604	0.00467581	0.00485994	0.00553779	0.00660937	0.0060408	0.00154232	0.00132913	0.00137506	0.00336584	0.00314789	0.00308327	0.00835895	0.00841016	0.00654776	0.00655201
Analyte 192	175	8.24252,0	58	0.0159294	0.0321846	0.0241994	0.0229641	0.0279742	0.0221515	0.0240627	0.0285693	0.0272997	0.0214228	0.0408965	0.0190246	0.0301334	0.0285235	0.0307734	0.033508	0.0359438	0.0347259	0.0152504	0.0230898	0.0191701	0.028017	0.0139794	0.0150875	0.017409	0.017835	0.0174741	0.0322533	0.0599649	0.0304838	0.0227722	0.0365622	0.0363638	0.0183023	0.016961	0.0176316	0.028888	0.0231458	0.0132747	0.0232276	0.0137935	0.0138062	0.02026	0.0196921	0.0430774	2.47706e-08
unknown	176	8.33572,0	71	0.0532547	0.0607831	0.0776649	0.0703119	0.0577358	0.058043	0.0737203	0.0692367	0.0714785	0.0669984	0.0842019	0.0656086	0.0727578	0.0723151	0.0754456	0.0909206	0.0868706	0.077883	0.0527048	0.0543845	0.044519	0.0640746	0.0483797	0.0590508	0.0657469	0.0782826	0.0598235	0.075058	0.0825459	0.0680528	0.0687691	0.0600593	0.0644142	0.0665206	0.0721759	0.0806659	0.0567577	0.0596399	0.0490284	0.0607329	0.0553902	0.0592478	0.0665018	0.077794	0.0746042	0.0795524
Analyte 734	180	14.155,0	114	0.0108237	0.00589351	0.00800599	0.00519183	0.00528792	0.00701089	0.00349195	0.00698542	0.00984736	0.00309857	0.00648667	0.00479262	0.00647839	0.00796578	0.00714858	0.0077234	0.016427	0.00851725	0.0111266	0.00562725	0.00837692	0.0112641	0.00770514	0.00948464	0.00686055	0.0127823	0.00775836	0.0123846	0.0129339	0.0089628	0.00618817	0.00793398	0.00706108	0.0064969	0.0120562	0.00922194	0.00369221	0.00562087	0.00465654	0.00880197	0.0108521	0.00586454	0.0103218	0.0101637	0.0110184	0.0149762
Analyte 1266	181	19.7386,0	174	0.0110705	0.0145605	0.0142209	0.0259981	0.0167758	0.029912	0.0319785	0.0400464	0.0399564	0.0228128	0.0361616	0.0294872	0.0688513	0.0783846	0.0794073	0.0837216	0.0822014	0.113967	0.0209355	0.0214284	0.0201455	0.0528747	0.0539054	0.0473605	0.0869249	0.0775732	0.0825223	0.0516275	0.0430247	0.0558212	0.105267	0.105656	0.0800283	0.0693112	0.0811853	0.073802	0.0297129	0.0436007	0.0340483	0.0718389	0.0642859	0.0689251	0.0959777	0.0847076	0.100726	0.0336885
Analyte 1424	184	21.5309,0	238	0.0033048	0.00435593	0.00338719	0.00183641	0.00370365	0.00437698	0.00477837	0.00374471	0.00556459	0.00332877	0.0021116	0.00272018	0.00602294	0.00379073	0.00490684	0.00881122	0.00553871	0.00717497	0.00538576	0.0028917	0.00413873	0.00418127	0.00727609	0.00568495	0.00710793	0.00144963	0.00427878	2.28793e-08	2.40666e-08	2.08707e-08	0.00538993	0.00954136	0.00796504	0.00563024	0.0041903	0.00482395	0.0060205	0.00773817	0.00687933	0.00678675	0.0080927	0.00690715	2.21918e-08	2.17102e-08	2.1951e-08	2.47706e-08
Analyte 1616	185	23.7303,0	71	0.0235138	0.0154908	0.0238873	0.0148219	0.0169732	0.00818395	0.0219688	0.01678	0.0185083	0.0250785	0.0268807	0.0173825	0.0163925	0.0186407	0.0196326	0.0197751	0.0278099	0.0237689	0.0259362	0.0291994	0.0197392	0.0281894	0.0260697	0.0270082	0.0232907	0.0305339	0.0208641	0.0178517	0.0295173	0.035397	0.0256406	0.0291272	0.02804	0.0206772	0.0265326	0.0304758	0.0269293	0.0247421	0.0201942	0.022566	0.0311405	0.0296475	0.0229224	0.0304125	0.038242	0.0375218
Analyte 743	188	14.2378,0	240	0.00086717	0.000637515	0.000752342	2.04529e-08	2.05196e-08	2.04862e-08	0.000931933	0.000672243	0.000802088	0.000670176	0.000626279	0.000648227	0.00107228	0.000525458	0.000798869	0.000729376	0.0012536	0.00099149	0.000802356	0.000420721	0.000611538	0.00130051	0.000990942	0.00114573	0.00113983	0.00109679	0.00147375	2.40666e-08	2.08707e-08	2.24687e-08	2.17e-08	2.22e-08	2.18e-08	2.09453e-08	2.35038e-08	2.22245e-08	0.00116426	0.00133639	0.00114247	0.00072905	0.00101774	0.000653048	0.00122772	0.00130461	0.00126616	0.00131292
Analyte 190	189	8.23115,0	57	0.0865964	0.0995144	0.131489	0.113553	0.0929569	0.0960104	0.134165	0.12287	0.128517	0.115285	0.144178	0.108063	0.133303	0.122971	0.134119	0.13522	0.142171	0.124181	0.0874533	0.0935894	0.0754226	0.102451	0.0821076	0.0949585	0.104558	0.120529	0.102891	0.117201	0.144283	0.112968	0.143294	0.114826	0.101175	0.102346	0.115971	0.133147	0.0942947	0.104561	0.0840319	0.0919686	0.0936887	0.0980692	0.1009	0.126598	0.128857	0.139647
unknown	189	13.0302,0	57	0.0430956	0.0273321	0.0343376	0.0598469	0.0228957	0.0503647	0.0362764	0.0329017	0.0306338	0.0665907	0.0781216	0.029704	2.43496e-08	2.27015e-08	2.30905e-08	2.77617e-08	2.49789e-08	2.55139e-08	0.0265869	0.0274099	0.0270917	0.0309267	0.0256612	0.0499017	0.0575649	0.0340881	0.0584631	2.40666e-08	2.08707e-08	2.24687e-08	2.17e-08	2.22e-08	2.18e-08	2.09453e-08	2.16766e-08	2.35038e-08	0.025162	0.0337248	0.0228894	0.0276762	0.0273014	0.0248043	0.0617076	0.0334118	0.03642	0.0797529
Analyte 95	190	7.15257,0	121	0.0107523	0.014997	0.00740609	0.00790449	0.0126708	0.0164009	0.0189942	0.0100867	0.0111097	0.0184903	0.00878113	0.0171232	0.018546	0.0154042	0.0148049	0.0213742	0.0194949	0.0176152	0.0127914	0.0118472	0.00763204	0.0154012	0.0144732	0.0126949	0.0169857	0.0175012	0.0152562	0.0141135	0.0134259	0.0164457	0.0180373	0.0162492	0.0171432	0.0110085	0.0171479	0.0106599	0.010655	0.01264	0.0127541	0.0161042	0.0136967	0.014987	0.016831	0.0175164	0.0160822	0.0128437
Analyte 1515	191	22.5384,0	88	1.99451e-08	1.97721e-08	1.98586e-08	0.0017541	0.00124047	0.00187993	2.20518e-08	2.17128e-08	2.18823e-08	0.00530947	0.00494892	0.00286032	0.00358497	0.0043549	0.00396994	0.00544653	0.00729072	0.00636863	0.00446098	0.00562703	0.00409131	0.00845297	0.00654793	0.00756962	0.00685786	0.00631224	0.00813531	0.00723363	0.00825327	0.00714351	0.00823728	0.0116985	0.0056305	0.00756279	0.00607008	0.00994804	0.00546542	0.00609067	0.00577804	0.007731	0.00721928	0.00743976	2.21918e-08	2.17102e-08	2.1951e-08	0.0107753
Analyte 607	193	12.7468,0	243	0.00157376	0.00331356	0.00309646	0.00185571	0.0026221	0.00353213	0.00147019	0.00228854	0.0036347	0.00324564	0.00458199	0.00419497	0.00177858	0.00268982	0.00167689	0.00482109	0.00430561	0.0054977	0.00164771	0.00299722	0.002347	0.0023775	0.00239309	0.00241565	0.0022526	0.00365333	0.00398992	0.00216163	0.00439965	0.00328064	0.00293909	0.00479113	0.00448037	0.00235247	0.00305437	0.00495308	0.00283634	0.00368059	0.00268084	0.0017711	0.00304063	0.00330611	0.00239732	0.00352645	0.00400386	0.00339648
Analyte 158	194	7.90146,0	69	0.0264632	0.0265463	0.0341332	0.026584	0.0259536	0.0283343	0.0357952	0.0356585	0.0297208	0.0345123	0.0371528	0.0278435	0.0477344	0.0306281	0.0348395	0.0418936	0.0434882	0.0426909	0.0257476	0.0253718	0.0186012	1.91587e-08	1.87801e-08	1.89694e-08	0.0291162	0.0321242	0.0288955	0.0331304	0.0349944	0.0344329	0.0430336	0.0316619	0.0277334	0.0304759	0.0331811	0.0353918	1.88371e-08	1.67567e-08	1.77969e-08	0.0256211	0.0275915	0.0296258	0.0310493	0.0368812	0.0356267	0.0378967
Analyte 165	197	7.9704,0	84	0.00184016	0.00236617	0.00286586	0.00266853	0.00257519	0.00262186	0.00377849	0.0034073	0.00359237	0.00349632	0.00192272	0.00270952	2.43496e-08	2.27015e-08	2.30905e-08	2.77617e-08	2.49789e-08	2.55139e-08	0.00153367	0.00296441	0.00224904	0.00120239	0.00159145	0.00139692	0.00222543	0.00277415	0.00178108	2.28793e-08	2.40666e-08	2.08707e-08	0.00356253	0.00371568	0.00363911	2.16766e-08	2.35038e-08	2.25902e-08	0.0020133	0.00130889	0.0016611	0.00261595	0.00161052	0.0016133	0.00331183	0.00276421	0.00303802	0.00222205
unknown	197	12.7915,0	174	0.00191027	0.00240361	0.00209689	0.00258243	0.0021749	0.00278565	0.00394543	0.00331451	0.00319854	0.00508163	0.00407513	0.00520238	0.00631501	0.00554382	0.00509983	0.00619411	0.00659278	0.00730222	0.00264788	0.00244042	0.00262099	0.0038996	0.00329626	0.00291701	0.00510305	0.0057548	0.00551964	0.00689483	0.0077057	0.00511092	0.00559169	0.00470048	0.00514609	0.00534097	0.00661715	0.00610116	0.0038096	0.00410072	0.00337223	0.00524291	0.00482876	0.00503898	0.00746872	0.00699881	0.00723377	0.00783412
unknown	201	16.452,0	240	1.50546e-08	1.99451e-08	1.97721e-08	0.00346947	0.00409069	0.00378008	2.20518e-08	0.00456131	0.00228067	0.00337213	0.00418477	0.00409262	0.00249018	0.00223014	0.00236016	0.00381503	0.00334697	0.003581	1.63755e-08	1.33969e-08	1.48862e-08	0.00485901	0.0052832	0.00328018	0.00280847	0.00496443	0.00388645	0.00449752	0.00474911	0.00365421	0.00344974	0.00413965	0.00236988	0.00252576	0.00283127	0.00458275	0.00550124	0.00496575	0.0039424	0.00372693	0.00450383	0.00369144	0.00553864	0.00717612	0.00635738	0.00494622
unknown	201	13.2234,0	227	0.000440934	9.52627e-05	0.000268098	2.04529e-08	1.6739e-08	1.8596e-08	2.21135e-08	2.17128e-08	2.19132e-08	2.34956e-08	2.38072e-08	2.36514e-08	0.000721279	0.00104623	0.000883756	0.000627567	0.000757117	0.000692342	1.63755e-08	1.33969e-08	1.48862e-08	0.000386525	0.000532137	0.000380572	0.000656188	0.000488268	0.000638914	2.40666e-08	2.08707e-08	2.24687e-08	2.17e-08	2.18e-08	2.17575e-08	2.09453e-08	2.35038e-08	2.22245e-08	1.70132e-08	1.67567e-08	1.68849e-08	0.000488144	0.000425047	0.000456596	2.21918e-08	2.17102e-08	2.1951e-08	2.47706e-08
Analyte 860	203	15.6001,0	284	0.00282387	0.0027892	0.00280654	0.00186241	0.00171607	0.00355519	0.00211234	0.00341343	0.00276289	0.00257564	0.00244727	0.00251146	0.00396461	0.00301449	0.00133801	0.00296616	0.00230375	0.00263496	0.00325605	0.00310249	0.00223981	0.00332537	0.00508458	0.00420497	0.00275492	0.00322741	0.00482705	2.28793e-08	2.40666e-08	2.08707e-08	0.00259263	0.00292416	0.00218424	0.00218439	0.00315013	0.00266726	0.00258602	0.00299017	0.0036355	0.00447425	0.00197657	0.00322541	2.23333e-08	2.17102e-08	2.20217e-08	2.47706e-08
Analyte 574	203	12.3355,0	373	0.000377362	0.000522235	0.000449799	0.000542709	0.000332612	0.000437661	0.000355617	0.000492179	0.000423898	0.000748914	0.000122544	0.000435729	2.43496e-08	2.27015e-08	2.30905e-08	0.000699186	0.000725659	0.000712423	0.000505351	0.000451566	0.000478459	0.000441932	0.00042932	0.000435626	0.00063985	0.000539075	0.000589462	0.000605907	0.000582445	0.000594176	2.17e-08	2.18e-08	2.17575e-08	2.09453e-08	2.16766e-08	2.1311e-08	1.88371e-08	1.67567e-08	1.77969e-08	2.05192e-08	1.8167e-08	1.93431e-08	0.000667921	0.000534687	0.000601304	0.000411571
Analyte 214	204	8.50331,0	191	0.00144962	0.00148896	0.00146929	0.00197862	0.00157549	0.00177706	2.20518e-08	2.21135e-08	2.20827e-08	2.34956e-08	2.38072e-08	2.36514e-08	2.43496e-08	0.00170758	0.000853802	0.00215963	0.00171798	0.00184696	0.00151623	0.00132564	0.00142094	0.00182797	0.00112041	0.00100932	0.00124406	0.0018265	0.0015125	0.00226785	0.00200264	0.00213525	0.00260777	0.00173545	0.00146678	0.00196976	0.00160748	0.00179008	1.88371e-08	1.70132e-08	1.79251e-08	0.00184121	0.0013239	0.00127054	0.00175243	0.00113592	0.00144418	0.00186072
2-aminophenol 1	204	12.6473,0	197	0.00365284	0.00517994	0.00447518	0.00239675	0.00352314	0.00362897	0.00173196	0.00276845	0.00362394	0.00536368	0.00386436	0.00379419	0.00197777	0.00303866	0.00193191	0.00535454	0.00354233	0.0041856	0.00366616	0.00559898	0.00463257	0.00338168	0.00644369	0.00518775	0.0041923	0.00723878	0.00553625	0.00259687	0.00446985	0.00542699	0.00449924	0.00571547	0.00476627	0.00331842	0.00386637	0.00484433	0.00659256	0.00676836	0.00668046	0.00412215	0.0048619	0.00698201	0.0030299	0.00518993	0.004248	0.00317553
Analyte 1192	206	19.0366,0	299	0.00861249	0.0108318	0.0107708	0.0107427	0.00769056	0.0114646	0.0125202	0.01189	0.0106716	0.0135856	0.0131544	0.01337	2.43496e-08	2.27015e-08	2.35256e-08	0.0142086	0.0170404	0.0156245	0.0103421	0.00535455	0.00784834	0.0120359	0.0119917	0.0105497	2.10007e-08	2.30761e-08	2.2035e-08	2.28793e-08	2.08707e-08	2.1875e-08	2.17e-08	2.18e-08	2.17575e-08	0.0108938	0.0120387	0.0131403	1.70132e-08	1.67567e-08	1.68849e-08	1.8167e-08	2.02538e-08	1.92104e-08	0.0143785	0.0142593	0.0143189	2.47706e-08
unknown	206	11.8116,0	57	0.0071759	0.00992142	0.00962113	0.00890299	0.00888752	0.00889525	2.20518e-08	2.17128e-08	2.18823e-08	0.0114132	0.0109287	0.00936509	0.0106085	0.00973076	0.00832112	2.77617e-08	2.49789e-08	2.63703e-08	0.00678189	0.00746345	0.00603058	0.00780859	0.00792449	0.00759199	0.00806522	0.0113745	0.00757675	0.00827111	0.00951324	0.00861589	2.22e-08	2.18e-08	2.19982e-08	0.00890287	0.00855321	0.00872804	0.00645351	0.00727763	0.0060651	0.00695021	0.00646836	0.00670928	0.00706216	0.0096551	0.00918068	0.00945726
Analyte 506	208	11.6179,0	71	0.00890129	0.00939276	0.0111262	0.00964381	0.00840777	0.00821289	0.012446	0.0108999	0.00973996	0.0112468	0.0138164	0.00957499	0.0131236	0.0103855	0.0109794	0.0128895	0.0131346	0.0123331	0.00809166	0.00828164	0.00738873	0.00989946	0.00765696	0.00855001	0.00937356	0.0110749	0.00902628	0.0114858	0.0128995	0.0108384	0.0129673	0.00982919	0.00950476	0.00911683	0.0111523	0.0109038	0.00786423	0.0100641	0.00764729	0.00921206	0.00802627	0.00875773	0.00969477	0.0112797	0.012016	0.0131927
unknown	210	14.8227,0	332	0.000412212	0.000245111	0.000328662	2.04529e-08	2.05196e-08	2.04862e-08	0.000803385	0.000628531	0.000715958	2.34956e-08	2.38072e-08	2.36514e-08	2.43496e-08	2.30905e-08	2.372e-08	2.77617e-08	2.49789e-08	2.55139e-08	0.000310296	0.000311045	0.00031067	0.0005237	0.000453515	0.000214991	0.000609253	0.000410768	0.000559155	0.000864748	0.000596755	0.000609411	2.22e-08	2.18e-08	2.19982e-08	0.000299853	0.00044629	0.000373072	0.000244146	0.000473733	0.00035894	2.05192e-08	2.02538e-08	2.03865e-08	0.00058476	0.000490724	0.000378898	0.000580039
3-Hydroxynorvaline 2	210	11.6915,0	228	0.0084387	0.00662814	0.00835666	0.00933966	0.005282	0.00664871	0.00910025	0.00737185	0.00823605	2.34956e-08	2.38072e-08	2.36514e-08	0.00986276	0.00687758	0.00837017	2.77617e-08	2.55139e-08	2.66378e-08	0.00820326	0.00736027	0.00568173	0.00887433	0.00731124	0.0062294	0.0103424	0.00820195	0.00748979	0.00980392	0.00916886	0.00543519	0.00644635	0.00589132	0.00616884	0.00964182	0.00977031	0.00586361	0.00423292	0.00539494	0.00481393	2.05192e-08	2.02538e-08	2.03865e-08	0.0102576	0.0100293	0.00593606	0.00823801
unknown	212	11.9877,0	257	1.50546e-08	1.99451e-08	1.74998e-08	0.00141237	0.00199092	0.00170165	2.20518e-08	2.21135e-08	2.20827e-08	0.0031799	0.00323638	0.00235056	0.0022767	0.00263026	0.00178035	0.00306861	0.00345503	0.0036162	0.00085782	0.000835991	0.00070401	0.00133742	0.0013862	0.00153665	0.00232565	0.00261433	0.00222185	0.00223071	0.00231918	0.00217598	0.00260453	0.00183953	0.00146674	0.00181386	0.0023979	0.00210588	1.70132e-08	1.67567e-08	1.68849e-08	0.00109226	0.00138346	0.00125613	0.00191967	0.00235921	0.00213944	0.00213409
unknown	213	11.485,0	71	0.0425263	0.047344	0.0576667	0.0497744	0.0429511	0.0444312	0.0635762	0.0557465	0.0522216	0.0570465	0.0683672	0.0524181	0.0596912	0.0574477	0.0590474	0.0664299	0.0657818	0.0641965	0.042209	0.042224	0.0379159	0.0490045	0.0396982	0.0416897	0.0522833	0.059016	0.0451447	0.0564342	0.0637881	0.0553203	0.0671497	0.0516352	0.0488954	0.0455128	0.0547799	0.0546211	0.0401018	0.0500968	0.0385197	0.0478615	0.0429511	0.0446055	0.0516125	0.0592611	0.0593588	0.0648493
4-Acetylbutyric acid 2	213	11.1708,0	99	0.00445438	0.00365278	0.00464048	0.00406552	0.00423442	0.00480402	0.00617074	0.00598842	0.0042628	0.0064381	0.00688297	0.00511647	0.00728127	0.00645928	0.00537672	0.00628341	0.00634182	0.00647397	0.00364812	0.00387839	0.00369901	0.00493405	0.00398962	0.00412297	0.0044727	0.00632459	0.00445248	0.00570612	0.00667469	0.00509415	0.00683162	0.00537867	0.00454099	0.00432906	0.00478117	0.00478278	0.00449616	0.00541382	0.0037003	0.00447395	0.00416149	0.00431621	0.0048385	0.00660366	0.00628353	0.00686323
Analyte 748	218	14.2864,0	174	0.00727645	0.0068617	0.00706908	1.6739e-08	2.05196e-08	1.86293e-08	0.00978746	0.00767017	0.00872882	0.00705622	0.00685105	0.00695363	2.43496e-08	2.27015e-08	2.35256e-08	2.77617e-08	2.49789e-08	2.55139e-08	1.63755e-08	1.33969e-08	1.48862e-08	0.00845942	0.00666504	0.00756223	0.0105916	0.00867867	0.00735599	2.28793e-08	2.40666e-08	2.08707e-08	2.17e-08	2.22e-08	2.18e-08	2.09453e-08	2.16766e-08	2.35038e-08	1.70132e-08	1.67567e-08	1.68849e-08	0.00461636	0.003829	0.00484956	0.00304765	0.00280488	0.00292626	2.47706e-08
Analyte 1459	218	21.8932,0	267	0.00620871	0.00558006	0.006986	0.00610845	0.0040097	0.00602679	0.00937762	0.00757475	0.00775424	0.00994437	0.00928336	0.00936931	0.00909361	0.00860154	0.00830747	0.00869139	0.0097438	0.0106699	0.011174	0.00925221	0.00995334	0.0149493	0.0120418	0.0104957	0.0111565	0.010313	0.012722	0.00998444	0.0113111	0.0087666	0.00994201	0.0120597	0.0081167	0.00700284	0.00841951	0.0112517	0.0141095	0.0126182	0.0101604	0.0137039	0.0130081	0.0107936	0.0154068	0.0117656	0.0170013	0.0124598
unknown	220	8.1922,0	174	0.00751779	0.00860422	0.0107159	0.0112189	0.00744404	0.00884736	0.0110428	0.0111549	0.0110989	0.01126	0.0124731	0.0095588	0.0122531	0.0120857	0.00932349	0.0123325	0.0116255	0.0117047	0.0079729	0.00886823	0.00694426	0.00996592	0.00989665	0.00896558	0.0108493	0.0116624	0.0106539	0.0127444	0.0124983	0.00904923	0.00972352	0.00908355	0.00940353	0.0121408	0.0115402	0.0133165	0.00909095	0.00765998	0.00758723	0.00990723	0.00821781	0.00954394	0.0104329	0.0110103	0.00915852	0.0106662
Analyte 1200	220	19.1185,0	327	0.0287698	0.0340644	0.0312909	0.0436858	0.0289548	0.0441086	0.0517009	0.051085	0.0497114	0.040646	0.0417221	0.0369432	0.0443573	0.0421007	0.0365371	0.0432992	0.0408868	0.0431066	0.0397325	0.0392443	0.0331302	0.0504209	0.046771	0.0421822	0.0476397	0.0478039	0.0507625	0.0467594	0.0426695	0.0348832	0.0418948	0.0339845	0.032984	0.0305648	0.0346037	0.034899	0.0370703	0.0407063	0.0377415	0.0462914	0.0406618	0.0398135	0.054389	0.0525407	0.0501658	0.0256891
unknown	220	14.6463,0	174	0.00407234	0.00523414	0.00442139	0.00462963	0.00577748	0.00465811	0.00526543	0.00698927	0.00443285	0.0102462	0.0126539	0.0126251	0.00732417	0.00885553	0.00780706	0.0103379	0.0136014	0.0138769	0.00317961	0.00420524	0.00611852	0.00533934	0.00481964	0.00417699	0.00900597	0.00812667	0.00769327	0.0102416	0.0166308	0.0132645	0.017043	0.0120497	0.0142904	0.0117981	0.017587	0.0179633	0.00543618	0.00601152	0.00292128	0.00506159	0.007066	0.00610915	0.00759599	0.00787328	0.00829747	0.0152406
4-Pyridoxic acid	220	18.5929,0	266	0.0055336	0.00696182	0.00876382	0.0114896	0.00753219	0.0106707	0.0107543	0.0140044	0.0137154	0.0176032	0.0150123	0.0137562	0.0144594	0.0156883	0.0134793	0.0185215	0.0168765	0.0184629	0.0075386	0.00807782	0.00768668	0.0101988	0.0144767	0.0122383	0.0165633	0.018512	0.0180714	0.0152893	0.0150892	0.0120432	0.0178796	0.0128693	0.0118343	0.0149632	0.0182926	0.0134847	0.00969756	0.0097297	0.0111614	0.0119535	0.0133446	0.0120399	0.020316	0.0204393	0.0173001	0.0137116
6-Aminopenicillanic acid 2	221	21.1407,0	209	0.00105305	0.00115303	0.00110304	0.00135236	0.000959335	0.00115585	0.0022226	0.00179477	0.00176874	2.38072e-08	2.18439e-08	2.28256e-08	0.0025544	0.0023263	0.00222696	0.00262988	0.00315953	0.00317069	1.76359e-08	1.33969e-08	1.55164e-08	0.00273153	0.00201851	0.00237502	0.00246414	0.00228662	0.00272404	0.00228559	0.00252166	0.00268366	2.22e-08	2.18e-08	2.19982e-08	0.00308192	0.00375543	0.00341868	1.70132e-08	1.67567e-08	1.68849e-08	0.00241618	0.00211875	0.00226746	0.00321588	0.00296362	0.00308975	0.0028524
Analyte 440	221	10.9537,0	168	1.99451e-08	1.97721e-08	1.98586e-08	0.00549547	0.00242157	0.00395852	0.005114	0.004277	0.0046955	0.00387563	0.00288687	0.00338125	0.00542539	0.00366279	0.00454409	0.0041961	0.00503767	0.00443565	1.63755e-08	1.33969e-08	1.48862e-08	1.91587e-08	1.87801e-08	1.89694e-08	0.00442354	0.00301206	0.0037178	0.00622293	0.00482634	0.00227695	0.00241764	0.00205292	0.00223528	0.0055746	0.00404351	0.00298203	1.88371e-08	1.70132e-08	1.67567e-08	1.8167e-08	2.02538e-08	1.92104e-08	0.00589803	0.00423891	0.00224358	0.00547338
Analyte 724	222	14.0169,0	263	0.00921121	0.0131632	0.0111872	0.0103861	0.0137369	0.00808633	0.0159167	0.0115127	0.00979911	0.0138767	0.0111005	0.0124886	0.0136704	0.00962421	0.00967878	0.0122265	0.0153347	0.0122073	0.0140327	0.0125806	0.0133066	0.0138829	0.00990661	0.00870235	0.0134602	0.011837	0.00991048	0.0104913	0.0166054	0.0133927	0.015782	0.0122838	0.0105095	0.0104429	0.0120127	0.0134681	0.0122275	0.00958007	0.0109038	0.00921231	0.0147016	0.0103681	0.0103729	0.0126929	0.0142714	0.0132287
unknown	223	19.8064,0	328	1.99451e-08	1.97721e-08	1.98586e-08	0.0230778	0.016737	0.0256377	0.0377818	0.0323197	0.0478174	0.0336421	0.0324436	0.0330428	0.0441437	0.0390302	0.041587	0.0508948	0.0456083	0.0585879	1.76359e-08	1.33969e-08	1.55164e-08	0.03956	0.0356888	0.0357729	0.0439411	0.0424848	0.0432129	0.0356445	0.0392399	0.0332141	0.0482564	0.0448242	0.039727	0.0373097	0.0445444	0.0494462	0.0331267	0.0362956	0.029536	0.0411639	0.0392099	0.0401869	0.0532996	0.0425138	0.0516939	0.0261362
unknown	224	10.8547,0	341	0.0041005	0.00411662	0.00386869	0.00522846	0.00330388	0.00371015	0.00638389	0.00513716	0.00419686	0.00359506	0.00509262	0.00383738	0.0062126	0.00497299	0.00333681	0.00465928	0.00521591	0.00463109	0.00411865	0.00347216	0.00237918	0.00547933	0.0030252	0.00309727	0.00493876	0.00334144	0.00389813	0.00610122	0.00573809	0.00348307	0.0057608	0.00362632	0.00365718	0.00478926	0.00405342	0.00442134	0.00273726	0.00306329	0.00251576	0.00530666	0.00310027	0.00262062	0.00520857	0.00406036	0.00385825	0.00564465
Analyte 284	224	9.27714,0	168	1.99451e-08	1.97721e-08	1.98586e-08	0.00190144	0.00186879	0.00284892	0.00153492	0.000815272	0.0011751	0.00205297	0.00193134	0.00187822	2.43496e-08	2.30905e-08	2.372e-08	0.00307831	0.00261803	0.00284817	1.76359e-08	1.33969e-08	1.55164e-08	0.000806768	0.00119899	0.00127916	0.000867397	0.00168033	0.00110702	0.000898099	0.000953975	0.00180597	0.00169972	0.00188383	0.00181249	0.00127513	0.00136462	0.00179549	0.00112944	0.00106602	0.000926616	0.00104302	0.00113165	0.00144936	0.00105543	0.00129445	0.00146301	0.00112145
Analyte 269	225	9.14067,0	281	0.0012727	0.000718547	0.000995624	0.00134948	0.0010361	0.0014913	0.00169462	0.00119263	0.00127274	2.34956e-08	2.38072e-08	2.36514e-08	0.00176245	0.00122376	0.0014931	2.77617e-08	2.49789e-08	2.63703e-08	0.000952538	0.000591438	0.000771988	0.00157198	0.0009353	0.000964089	0.00142724	0.000956621	0.00148671	0.00116929	0.00149002	0.00119044	0.00180887	0.00154356	0.00167622	0.00123982	0.00123519	0.0012375	0.00122103	0.000830347	0.000938731	0.00118455	0.000973482	0.000637697	0.00153835	0.00103792	0.00128813	0.00157833
Analyte 1861	226	27.8849,0	229	0.00433654	0.00623857	0.00613545	0.0045594	0.00496519	0.00562114	0.0045287	0.00550967	0.00448619	0.0049196	0.00453928	0.00581836	0.00566817	0.00443077	0.00340133	0.00556454	0.00581609	0.00462508	0.00590951	0.00529216	0.00444327	0.00608144	0.0061404	0.00726956	2.10007e-08	2.2035e-08	2.15178e-08	0.00992885	0.0106614	0.00446104	0.00713277	0.00438754	0.00474033	0.00670466	0.00955881	0.00637153	0.00913758	0.0083808	0.008433	0.00628089	0.00752779	0.0055999	0.0132978	0.0127095	0.0130036	0.00776523
Analyte 690	228	13.6911,0	184	1.50546e-08	1.99451e-08	1.74998e-08	0.00153229	0.00098747	0.00125988	0.00250581	0.0023883	0.00189231	0.00513607	0.00384898	0.00421275	0.00394171	0.00404004	0.00347567	0.00534971	0.00656144	0.0069897	0.000709272	0.000950514	0.000829893	0.00137529	0.00122685	0.00110775	0.00307642	0.00283985	0.00283893	0.00310323	0.00310019	0.00269869	0.00493831	0.00220569	0.00239413	0.00289536	0.00410039	0.00234954	0.000690221	0.00106182	0.000572146	0.0014748	0.0018186	0.0014927	0.00310941	0.00345068	0.00326455	0.00370477
unknown	229	13.8301,0	261	1.50546e-08	1.99451e-08	1.97721e-08	0.000869522	0.00099595	0.000932736	2.20518e-08	2.21135e-08	2.17128e-08	0.00213763	0.0020857	0.00211167	0.00218318	0.00214014	0.000997163	0.00278767	0.00291835	0.00283705	0.00109324	0.00086799	0.000917262	0.001488	0.00121223	0.000911035	0.00136408	0.00154253	0.0014533	0.00239247	0.00220748	0.00143299	0.00226144	0.00184818	0.00175686	0.00224068	0.00280108	0.00271613	0.00201539	0.00177107	0.00126947	0.00176789	0.00181793	0.00179291	0.00249933	0.00220119	0.00235026	0.00248142
Analyte 1183	229	18.937,0	252	0.00152172	0.0026976	0.00311607	0.00302066	0.00182815	0.00299144	0.00262271	0.00275562	0.00268916	0.00300861	0.00284857	0.00272227	0.00215924	0.00215043	0.00259999	0.00197212	0.00234841	0.00216027	1.63755e-08	1.33969e-08	1.48862e-08	0.00173953	0.00263299	0.00160729	0.00269815	0.00228734	0.00288248	2.40666e-08	2.08707e-08	2.24687e-08	2.17e-08	2.18e-08	2.17575e-08	2.16766e-08	2.35038e-08	2.25902e-08	0.00170535	0.00182443	0.00187283	2.05192e-08	1.8167e-08	2.02538e-08	2.21918e-08	2.23333e-08	2.22626e-08	0.000936852
Analyte 154	229	7.8499,0	69	0.045846	0.0488108	0.0628975	0.0532135	0.045495	0.0490665	0.0757776	0.0707358	0.0556302	0.0641616	0.0695739	0.0514293	0.0814104	0.0588046	0.0713733	0.0748383	0.0768773	0.0758578	0.0442644	0.044676	0.0323717	0.0563527	0.0378241	0.0485645	0.0528402	0.0613512	0.0499451	0.0674549	0.0725142	0.0601099	0.0569698	0.0514432	0.0542065	0.0564085	0.0611055	0.0677593	0.0449434	0.0533432	0.0398277	0.0471519	0.0475844	0.0511814	0.0575612	0.0667072	0.0637887	0.0713496
Analyte 666	229	13.4386,0	235	0.00560943	0.00631401	0.00475475	0.0064343	0.0060913	0.0054038	0.00829205	0.00638491	0.00618973	0.00870141	0.00619612	0.00702532	0.0076765	0.00694803	0.00448115	0.00875234	0.00559328	0.00844993	0.00573194	0.00633048	0.00603121	0.00635915	0.00524896	0.00580406	0.00726965	0.0062138	0.00805366	0.00651714	0.0066136	0.0060275	0.00930474	0.00750377	0.00549133	0.00763762	0.00679207	0.00694297	0.00691963	0.00680149	0.00686056	0.00595416	0.00560293	0.00579097	0.00769533	0.00738539	0.00587952	0.00433434
Analyte 247	230	8.89029,0	267	0.000942025	0.00110235	0.00120431	0.00117302	2.05196e-08	0.000586522	0.00142474	0.00111297	0.00126885	2.38072e-08	2.18439e-08	2.28256e-08	2.43496e-08	2.30905e-08	2.372e-08	2.77617e-08	2.55139e-08	2.66378e-08	0.000864964	0.000538715	0.00070184	0.0013144	0.000967351	0.00114087	0.00117407	0.00126308	0.00121858	2.28793e-08	2.08707e-08	2.1875e-08	0.00124596	0.000983777	0.00111487	0.00120057	0.00114244	0.00119404	0.000976709	0.000836479	0.000808707	0.00114258	0.000974069	0.00102561	0.00122324	0.000978906	0.00110107	0.00140084
Analyte 1557	230	23.1193,0	314	0.000720884	0.000729872	0.00102936	0.000543722	0.000533274	0.000666676	0.000953101	0.000621073	0.000982991	0.000720241	0.000944934	0.000930096	0.000701864	0.000859088	0.000780476	0.000756666	0.000808763	0.000782715	0.0010979	0.000728505	0.000913205	0.000963992	0.00107822	0.00102111	0.000525875	0.00128458	0.000969919	0.000693068	0.000704824	0.000642531	0.000718545	0.00101363	0.00089406	0.0011055	0.000969533	0.00112982	0.000839701	0.00112653	0.000983117	0.000932953	0.00128644	0.00105809	0.000830009	0.00100046	0.000779586	0.00069926
unknown	230	11.4718,0	152	0.0122488	0.0159579	0.014979	0.0162395	0.0109691	0.0158387	0.0175005	0.0168138	0.0179203	0.0154451	0.0164113	0.0143976	0.0182496	0.0193809	0.0156798	0.0194446	0.0180133	0.0181305	0.0120846	0.0138129	0.0112609	0.0148889	0.0131253	0.0107322	0.0157964	0.0162146	0.0144566	0.0160082	0.0169508	0.0138784	0.0131501	0.0148522	0.0140011	0.0159636	0.0161852	0.0147526	0.0108998	0.0102401	0.0105699	0.0156524	0.0114288	0.011565	0.0187913	0.017324	0.0133514	0.0163439
Analyte 317	231	9.6281,0	207	0.0119428	0.0168813	0.0140905	0.0139052	0.0143227	0.0142049	0.0199152	0.016355	0.0165862	0.0168512	0.0199381	0.0173251	0.0194329	0.0184318	0.0158121	0.024949	0.0260156	0.0231973	0.0130425	0.0135781	0.00996087	0.0177399	0.0139473	0.0128758	0.0177804	0.0179414	0.017294	0.0185277	0.0228047	0.0183772	0.0235771	0.0200319	0.0176507	0.0155809	0.0174598	0.0226753	0.014077	0.0132168	0.0129012	0.0184716	0.01323	0.012686	0.0187662	0.0181641	0.0200942	0.0254117
Analyte 932	231	16.5218,0	355	0.00793856	0.0096088	0.00877368	0.00704571	0.00660277	0.00658232	2.20518e-08	2.21135e-08	2.17128e-08	2.34956e-08	2.38072e-08	2.18439e-08	2.43496e-08	2.27015e-08	2.30905e-08	2.49789e-08	2.55139e-08	2.52464e-08	0.0103843	0.0100411	0.00947653	0.00952335	0.008154	0.00883868	2.10007e-08	2.30761e-08	2.2035e-08	2.28793e-08	2.40666e-08	2.08707e-08	2.17e-08	2.22e-08	2.18e-08	2.16766e-08	2.35038e-08	2.25902e-08	0.00983613	0.00960124	0.00853772	2.05192e-08	1.8167e-08	1.93431e-08	2.21918e-08	2.23333e-08	2.17102e-08	2.41029e-08
unknown	231	9.48242,0	226	0.016261	0.0215461	0.0216908	0.0234899	0.0158255	0.021647	0.0215751	0.0231643	0.0247577	0.0223438	0.0249554	0.0209697	0.0265148	0.0274918	0.0241602	0.0274537	0.0296177	0.028615	0.01747	0.0199436	0.0124485	0.0227531	0.0187099	0.0168967	0.0247416	0.0244772	0.0214283	0.0234246	0.0265921	0.0195225	0.0200947	0.0195384	0.0198165	0.0224259	0.02346	0.0222239	0.01462	0.0174645	0.0162692	0.0228518	0.0182694	0.0167825	0.0252205	0.021379	0.0232997	0.0271491
caffeic acid	232	18.7442,0	95	0.00453158	0.00664832	0.00558995	0.00536902	0.00327303	0.00623048	0.00558557	0.00647368	0.00557855	0.00814319	0.00748951	0.00513032	2.43496e-08	2.30905e-08	2.372e-08	2.77617e-08	2.49789e-08	2.63703e-08	1.63755e-08	1.76359e-08	1.70057e-08	0.00698685	0.00712663	0.00780087	0.00930615	0.0112901	0.00981421	0.00933331	0.0043015	0.0068174	0.00415202	0.00201295	0.00427159	2.09453e-08	2.35038e-08	2.22245e-08	0.00825419	0.00790382	0.00715922	0.0079698	0.00912339	0.00682701	0.0098613	0.0106763	0.0102688	0.00782618
unknown	236	14.2262,0	71	0.0154116	0.0146044	0.0178862	0.0148622	0.0160458	0.0143425	0.0192629	0.0159533	0.0143499	0.0170785	0.0197051	0.0149114	0.0186751	0.0150875	0.0154242	0.0180279	0.0204866	0.018854	0.0157145	0.0160658	0.0158902	0.0186393	0.0140506	0.0137131	0.0153619	0.0158107	0.0146241	0.0158491	0.0197933	0.0183678	0.0203042	0.0173884	0.0167507	0.0133292	0.0186864	0.0160078	0.0144464	0.013761	0.0141037	0.0149421	0.0158104	0.0140317	0.0169714	0.0173804	0.0200239	0.0189145
Analyte 468	236	11.2014,0	83	0.00588988	0.00409357	0.00537507	0.00418244	0.00419924	0.0046975	0.00569546	0.00593317	0.00478079	0.00813173	0.00745025	0.0051239	0.00833447	0.00680498	0.0069474	0.00641873	0.00787743	0.0077943	0.00484037	0.0049149	0.0041296	0.00638561	0.00411195	0.00565032	0.00437358	0.00560494	0.00589134	0.00716938	0.00742023	0.00719378	0.00850633	0.00620253	0.00498903	0.0051451	0.0058406	0.00712042	0.00523722	0.0048016	0.00501941	0.00545521	0.00554377	0.00550483	0.00750691	0.00769851	0.00724557	0.00800196
1-Methylhydantoin 1	236	11.2452,0	71	0.114746	0.12731	0.156762	0.135631	0.117086	0.124396	0.169391	0.153504	0.143471	0.159865	0.181649	0.145066	0.176399	0.149805	0.170255	0.175265	0.188885	0.163051	0.112145	0.115562	0.09848	0.136886	0.106006	0.118572	0.136456	0.157312	0.127952	0.155411	0.180049	0.146967	0.179169	0.140765	0.132575	0.122659	0.142857	0.151581	0.112789	0.141723	0.104738	0.1256	0.116069	0.122366	0.141368	0.170013	0.16501	0.181352
Analyte 1232	236	19.4212,0	296	0.00775153	0.00849985	0.00892364	0.00711986	0.00420621	0.00520568	0.00835754	0.00609669	0.00553055	0.00416669	0.0045199	0.00329592	0.00367837	0.00313038	0.00340438	0.00259381	0.00207905	0.00210001	0.00802672	0.00731773	0.00666314	0.00884668	0.00629312	0.0053785	0.006719	0.00515048	0.00584795	0.00438129	0.00552416	0.00419702	0.00418271	0.00309791	0.00364031	2.09453e-08	2.35038e-08	2.22245e-08	0.00665438	0.00769728	0.00572202	0.00807384	0.0052345	0.00564494	0.00396944	0.00459028	0.00399329	0.00507277
Analyte 334	238	9.78316,0	227	0.00294348	0.00432318	0.00390521	0.00440951	0.00358694	0.00388475	0.00535866	0.00503449	0.00478593	0.00637304	0.0073435	0.00523824	0.00661042	0.00596436	0.00421346	0.00663243	0.00780602	0.00766051	0.00328055	0.00392296	0.00289368	0.00467605	0.00379947	0.00405468	0.00533407	0.00579753	0.0053091	0.00599652	0.00807817	0.00503533	0.00640779	0.00509494	0.00575136	0.00570934	0.00575812	0.00818441	0.00357516	0.00393936	0.0034454	0.00399943	0.0026652	0.00423914	0.00685789	0.0057116	0.00647437	0.00702128
Analyte 1177	238	18.862,0	208	0.00213253	0.00218159	0.00227131	0.00591397	0.00444249	0.00579011	0.0107692	0.0117723	0.0110284	0.0137719	0.0141566	0.0120378	0.015399	0.0137036	0.0126083	0.0166965	0.0160676	0.0157634	0.00286907	0.00305977	0.00217065	0.00680877	0.00533414	0.00456705	0.00929099	0.00953557	0.00948448	0.0129967	0.0134998	0.00917767	0.0133411	0.010759	0.00940111	0.00940791	0.0117397	0.0117894	0.00348507	0.0035962	0.00337636	0.00623859	0.0056756	0.0048794	0.00975611	0.00934803	0.00878338	0.00939575
Analyte 603	238	12.696,0	158	0.00128498	0.00133497	0.00192475	0.00312415	0.00232017	0.00293185	0.00447554	0.00384437	0.00431266	0.00620305	0.00434558	0.00471311	0.00531696	0.00508259	0.00406938	0.00530271	0.00476427	0.00517757	0.00125168	0.00140648	0.00169965	0.00209633	0.00288255	0.00210755	0.00426689	0.00476878	0.00429492	0.00380554	0.00383859	0.00329835	0.00473149	0.00242242	0.00219233	0.00221409	0.00312474	0.00266942	0.00158115	0.00194538	0.00176327	0.00198859	0.00301339	0.00250099	0.00495575	0.00514319	0.00286353	0.00387338
Phytanic acid	240	20.8284,0	88	0.0190564	0.0150387	0.017081	0.0200898	0.0135925	0.0193738	0.0316741	0.0271744	0.0287716	0.0454521	0.042392	0.0279685	0.0444931	0.0460686	0.0365125	0.0536474	0.0539314	0.0720105	0.0369579	0.0350447	0.0327554	0.0544868	0.0488363	0.0538533	0.0585247	0.0604599	0.0667475	0.055661	0.06769	0.0539837	0.079439	0.0826831	0.0384244	0.0579412	0.0561775	0.0689366	0.0459368	0.0421428	0.0432191	0.0595507	0.0616959	0.0565065	2.21918e-08	2.17102e-08	2.1951e-08	0.0690826
Analyte 366	242	10.1546,0	75	0.0188195	0.0187717	0.0175052	0.0179466	0.0139153	0.0189619	0.0335755	0.0264101	0.035101	0.0789324	0.0752876	0.0615052	0.089199	0.0927025	0.101524	0.134408	0.139254	0.15076	0.0111793	0.0100036	0.00909144	0.0142004	0.017635	0.016293	0.0345626	0.0457787	0.0314658	0.0665432	0.0517138	0.0509283	0.0690763	0.0530435	0.0433149	0.064731	0.078008	0.081344	0.0361128	0.0314328	0.0236312	0.0335937	0.0303953	0.0353352	0.0794248	0.0761163	0.0692828	0.0952165
Analyte 1462	242	21.9354,0	179	0.00103363	0.00154225	0.00194878	0.0012886	0.00178868	0.00153864	0.00235045	0.00244677	0.0030994	0.00319679	0.00391346	0.0033452	0.00251232	0.00266468	0.0025885	0.00356361	0.00506842	0.00408299	0.00472702	0.00329136	0.00442486	0.00706876	0.00520581	0.00390128	0.00522075	0.00663871	0.00592973	0.00491137	0.00641796	0.00433327	0.00517697	0.00722819	0.00402584	0.00349817	0.00487538	0.00713199	0.00331349	0.00210415	0.00270882	0.00355216	0.00377571	0.00225793	0.00550126	0.00428559	0.00590715	2.47706e-08
2-Ketocaproic acid	242	10.2737,0	175	1.50546e-08	1.99451e-08	1.97721e-08	2.04529e-08	1.6739e-08	1.8596e-08	2.20518e-08	2.21135e-08	2.20827e-08	0.0018988	0.00165332	0.00177606	0.00183924	0.00196139	0.00190032	0.00205261	0.00194096	0.0016511	1.63755e-08	1.76359e-08	1.33969e-08	0.00108825	0.00132634	0.00120729	0.00185418	0.00122445	0.00153931	2.28793e-08	2.08707e-08	2.1875e-08	0.00166342	0.00170609	0.00168476	2.09453e-08	2.16766e-08	2.1311e-08	0.00130102	0.00149728	0.00104639	0.00133559	0.00128505	0.00131032	2.21918e-08	2.17102e-08	2.1951e-08	0.00171697
threo-beta-hyrdoxyaspartate 2	243	14.615,0	158	0.00435126	0.00639369	0.00553525	0.0128531	0.0138976	0.0169533	0.0217047	0.0155189	0.0185811	0.0104063	0.0101418	0.00831782	0.00876055	0.00774096	0.00789356	0.00686604	0.00691648	0.00689126	0.0057557	0.00585132	0.00607871	0.0142579	0.0149947	0.012898	0.0181532	0.0166904	0.0199087	0.00729769	0.00666837	0.00630641	0.00985438	0.00541825	0.00763631	0.00389778	0.00548421	0.004691	0.00906365	0.00830961	0.00813109	0.0164037	0.0143877	0.0151174	0.0177358	0.0178529	0.0143819	0.00614135
unknown	245	11.1407,0	130	0.00491585	0.00750679	0.00621132	2.04529e-08	1.6739e-08	1.8596e-08	0.0142009	0.00938232	0.00783944	0.0120824	0.0084037	0.0099716	0.0162871	0.0124406	0.0143639	0.013585	0.0106023	0.0118898	0.00568176	0.00293654	0.00621935	0.00335345	0.0104268	0.00828318	0.0127539	0.0143265	0.010932	0.0090344	0.0111503	0.00871074	0.00905251	0.00864077	0.00884664	0.0152526	0.0106253	0.0129389	0.00509114	0.00462188	0.00542733	0.00399653	0.00711499	0.0068663	0.00669758	0.0134639	0.00694306	0.00729857
Analyte 1248	245	19.5339,0	174	0.00583064	0.00900387	0.0138112	0.0187814	0.0161505	0.017466	0.0240446	0.0261189	0.0303909	0.0366834	0.0478836	0.0334065	0.0295136	0.0360022	0.0286082	0.0554581	0.0545166	0.0556912	0.00857623	0.00929364	0.00790277	0.0174418	0.0154332	0.014676	0.0262125	0.0207727	0.0308856	0.0381658	0.0339231	0.0313717	0.0412042	0.037926	0.0319633	0.039949	0.0438537	0.0409827	0.00693653	0.00802171	0.00770191	0.0152574	0.0149034	0.0136449	0.0270384	0.0230142	0.0225999	0.0260402
Analyte 1807	247	26.6089,0	219	1.50546e-08	1.99451e-08	1.97721e-08	1.6739e-08	2.05196e-08	1.86293e-08	2.21135e-08	2.17128e-08	2.19132e-08	0.00155757	0.00209318	0.00224579	0.00114204	0.00121479	0.00117842	2.49789e-08	2.55139e-08	2.52464e-08	0.00130316	0.00149085	0.00139548	2.05922e-08	1.87801e-08	1.96861e-08	2.30761e-08	2.2035e-08	2.25555e-08	2.28793e-08	2.40666e-08	2.08707e-08	2.17e-08	2.18e-08	2.17575e-08	2.09453e-08	2.16766e-08	2.1311e-08	0.00118048	0.00123812	0.0012093	0.000942725	0.00157075	0.000976186	0.00265112	0.00133104	0.00199108	2.47706e-08
Analyte 362	248	10.0921,0	151	1.50546e-08	1.99451e-08	1.74998e-08	2.04529e-08	1.6739e-08	2.05196e-08	0.000765797	0.000578263	0.00067203	0.000695489	0.000679995	0.000687742	2.27015e-08	2.30905e-08	2.2896e-08	0.00052532	0.000582733	0.000710961	1.63755e-08	1.76359e-08	1.33969e-08	0.000556753	0.000493973	0.000525363	0.000828655	0.000737182	0.000782919	2.28793e-08	2.40666e-08	2.34729e-08	2.17e-08	2.18e-08	2.17575e-08	2.09453e-08	2.16766e-08	2.35038e-08	1.88371e-08	1.70132e-08	1.67567e-08	0.000301535	0.000664367	0.000549312	0.000542703	0.000495871	0.000697563	0.000792229
2,4,6-Trihydroxybenzophenone	248	20.7936,0	243	1.50546e-08	1.99451e-08	1.74998e-08	0.00018739	0.000717539	0.000452465	2.20518e-08	2.21135e-08	2.17128e-08	0.000458657	0.00062963	0.000544143	2.43496e-08	2.27015e-08	2.30905e-08	2.77617e-08	2.49789e-08	2.55139e-08	0.00088306	0.000806066	0.000844563	0.000934324	0.000962803	0.000948564	2.10007e-08	2.30761e-08	2.2035e-08	0.000898715	0.000932747	0.000915731	0.000825016	0.000914776	0.000869896	2.09453e-08	2.16766e-08	2.35038e-08	0.00101766	0.000826933	0.000922295	0.000812852	0.000889542	0.000762159	0.000998263	0.000889116	0.00133599	0.000715142
Analyte 1875	249	28.3068,0	327	0.000775598	0.00101059	0.000893096	1.6739e-08	2.05196e-08	1.86293e-08	2.20518e-08	2.21135e-08	2.20827e-08	2.38072e-08	2.18439e-08	2.28256e-08	0.00277651	0.00201422	0.00126104	2.49789e-08	2.55139e-08	2.52464e-08	0.00103605	0.00069541	0.000865731	0.00133654	0.00134485	0.00126494	0.00252536	0.00259508	0.00256022	0.00205973	0.000872619	0.00146617	0.00198303	0.00163997	0.00129898	0.00245452	0.00188158	0.00216805	0.00105566	0.00109331	0.00107448	0.00175422	0.00174558	0.0014618	0.00182013	0.00230367	0.00259172	0.00117642
luteolin	249	29.2054,0	309	0.00466948	0.00785214	0.00945086	0.00786661	0.00557605	0.00683036	0.00699948	0.00823294	0.00546966	0.00901882	0.00599658	0.00741753	0.00794416	0.00583596	0.00392969	0.00636341	0.00613292	0.00648468	0.00748632	0.00777793	0.00607844	0.00725152	0.00576386	0.00677008	0.00500669	0.0067548	0.00395712	0.00988165	0.00917996	0.00358984	0.00583399	0.00715034	0.00465783	0.00305372	0.00450308	0.0028985	0.00694626	0.00520512	0.0068267	0.007746	0.00647473	0.00597615	0.0034722	0.00404258	0.00786576	0.00461021
Carbobenzyloxy-L-leucine degr1	250	10.2019,0	57	0.0478348	0.0531343	0.064313	0.0566343	0.0497827	0.0514764	0.0714046	0.0613736	0.0580468	0.0652534	0.0720367	0.0583369	0.0707236	0.0608755	0.0696797	0.0745349	0.0756437	0.0694062	0.0483644	0.0484832	0.041782	0.0567102	0.0439394	0.0514469	0.056713	0.0640688	0.0540933	0.0639346	0.0720004	0.0626778	0.0731544	0.0605107	0.0533685	0.0522196	0.0621922	0.0644274	0.0486123	0.0450555	0.0468339	0.051385	0.0503433	0.050699	0.0572769	0.0679916	0.070283	0.0722348
Octadecanol	250	20.4822,0	69	0.0020884	0.00200761	0.00312867	0.0026029	0.00319313	0.00217545	0.00330801	0.00322544	0.0025282	0.00371048	0.00377241	0.00292989	2.43496e-08	2.27015e-08	2.35256e-08	0.00385514	0.00376067	0.00380791	0.00277525	0.00440245	0.00287102	0.00418648	0.00294894	0.0048025	0.00304752	0.00363166	0.00333959	0.00231169	0.00400253	0.00449073	0.00446763	0.00420978	0.00593877	0.00422993	0.00418168	0.00420581	0.00373615	0.0044354	0.00284527	0.00431221	0.00354318	0.0039277	0.00401607	0.00534504	0.00468055	0.00391645
Analyte 524	250	11.8045,0	86	0.00577322	0.00585657	0.0058149	0.00751625	0.00724733	0.00738179	0.00885701	0.00783494	0.00650825	2.34956e-08	2.38072e-08	2.36514e-08	0.00668278	0.00936652	0.0061041	0.00112736	0.0121164	0.00662187	0.00727198	0.006183	0.00560172	0.00773354	0.00798793	0.0068124	0.0122758	0.0126453	0.00882677	2.40666e-08	2.08707e-08	2.24687e-08	2.17e-08	2.22e-08	2.19512e-08	0.0107099	0.00990083	0.0103053	1.88371e-08	1.70132e-08	1.67567e-08	0.00471318	0.00482419	0.00572666	0.00557428	0.00826824	0.00692126	0.00922407
unknown	250	11.9493,0	227	0.00109521	0.00198564	0.00154434	0.0012162	0.0013706	0.0012934	0.00132683	0.00152205	0.00142444	0.00193602	0.00170826	0.00126896	2.27015e-08	2.30905e-08	2.2896e-08	0.00167352	0.00170538	0.00168945	0.000963704	0.000941362	0.000952533	0.000800413	0.00102161	0.000911009	0.000514055	0.000899365	0.000840417	0.000677454	0.000908033	0.000792744	0.00104963	0.000593736	0.000878432	0.000667708	0.00105827	0.000743188	0.0010839	0.00105366	0.00126645	0.000623582	0.000637618	0.000898333	0.000415418	0.000567822	0.00049162	0.00080989
unknown	250	9.85899,0	57	0.0121006	0.013517	0.0169342	0.0144684	0.0133586	0.013188	0.0180231	0.0156099	0.0149659	0.016817	0.0195837	0.0152182	0.0184339	0.0159473	0.0165359	0.0196969	0.0206864	0.0175793	0.0119479	0.0126557	0.0104108	0.0144135	0.010753	0.0131616	0.0145122	0.0165062	0.0130509	0.0162037	0.0187747	0.0159723	0.0180135	0.0162021	0.0134508	0.0129908	0.0154052	0.0168385	0.0124971	0.0113418	0.0119194	0.0132529	0.012915	0.0132662	0.0143032	0.0177963	0.0186143	0.019228
D-Glyceric acid	251	11.1792,0	341	0.00217495	0.00209966	0.00202275	0.00258715	0.00161591	0.00178675	0.00332624	0.00253195	0.0021799	0.0019388	0.00246012	0.00176502	0.00302447	0.00284555	0.00293501	0.00224675	0.00274413	0.00267873	0.00185655	0.00186037	0.00138046	0.0030879	0.00152541	0.00168808	0.00268329	0.00203579	0.00209279	0.00343195	0.00309203	0.00176627	0.00318219	0.00187213	0.0019542	0.00271097	0.00223986	0.00254014	0.00133178	0.001617	0.0013329	0.00262343	0.00166193	0.00145818	0.00295041	0.00209745	0.00252393	0.00311402
Analyte 241	252	8.82763,0	115	0.000469446	0.000901588	0.000984126	0.000776597	0.000753718	0.000797839	0.000727058	0.000700657	0.000689638	0.000700965	0.00116912	0.000942254	0.00051986	0.00064857	0.000584215	0.00123271	0.00104459	0.000930112	0.000712958	0.000516624	0.000533154	0.00053257	0.000857434	0.000814149	0.000961712	0.0007541	0.000912738	0.000564389	0.000631217	0.000839632	0.000961885	0.00112652	0.00109725	0.000695169	0.00130989	0.00102723	0.000942274	0.000854112	0.000550276	0.000564135	0.00111142	0.00108902	0.000879223	0.00111311	0.000926517	0.000884009
phloroglucinol	252	15.1253,0	258	0.000847867	0.000881831	0.00121943	2.04529e-08	2.05196e-08	2.04862e-08	2.21135e-08	2.17128e-08	2.19132e-08	0.00421169	0.00441662	0.00435875	2.43496e-08	2.30905e-08	2.372e-08	0.00596374	0.00662115	0.00608557	0.00117835	0.000851888	0.00114536	0.00147598	0.00189616	0.00160991	2.10007e-08	2.30761e-08	2.20384e-08	0.00358592	0.00351416	0.00355004	2.17e-08	2.22e-08	2.18e-08	0.00387325	0.00512419	0.00449872	0.00109626	0.0010133	0.000840691	0.00100135	0.00199063	0.00114413	0.00313709	0.0024809	0.00249292	2.47706e-08
unknown	253	20.1659,0	158	1.99451e-08	1.97721e-08	1.98586e-08	2.04529e-08	2.05196e-08	2.04862e-08	2.20518e-08	2.17128e-08	2.18823e-08	0.0173707	0.0296062	0.0273764	0.0117419	0.0134544	0.0242358	2.49789e-08	2.55139e-08	2.52464e-08	0.0101237	0.00981512	0.00991469	0.010249	0.00975446	0.0100017	0.0107183	0.0235956	0.0171569	0.0250621	0.0153191	0.00914288	0.0113233	0.00879129	0.0100573	0.00861624	0.0207315	0.0219698	0.0106467	0.00993238	0.0102896	0.0107341	0.0100754	0.00701891	0.0073196	0.0184575	0.0128886	0.0176659
Analyte 651	253	13.2492,0	100	0.0070993	0.00632175	0.00987557	0.00595319	0.00548651	0.00678424	0.00831118	0.00735121	0.00752004	0.0161614	0.0160375	0.0117783	0.00856398	0.00813828	0.00706677	0.00853322	0.00945599	0.00904103	0.0078826	0.00689062	0.00738661	0.00828147	0.0106524	0.00694588	0.00919847	0.0106895	0.0112952	2.28793e-08	2.40666e-08	2.08707e-08	0.0110076	0.00997238	0.00730754	0.00787761	0.0104631	0.0084389	0.00712251	0.00806026	0.00661518	0.00758687	0.00783452	0.0069877	0.0111778	0.0119313	0.0106323	2.41029e-08
Analyte 88	253	7.07069,0	136	0.00796987	0.00644927	0.0038849	0.00402781	0.00594224	0.00622302	0.00472775	0.00489638	0.00481207	0.0058457	0.00400162	0.00726711	0.0107361	0.0101322	0.00490667	0.00766247	0.0127857	0.00683332	0.00930943	0.00775866	0.0059118	0.0114141	0.0111685	0.0112913	0.0123482	0.0113432	0.00836703	0.00760058	0.0100641	0.00699356	0.00321258	0.00731241	0.00526249	0.00849528	0.0118274	0.00764038	0.0068304	0.00668907	0.00675974	0.0116586	0.00937299	0.00894291	0.0128126	0.013501	0.0118975	0.00251392
Analyte 245	254	8.87003,0	174	0.00691501	0.00922484	0.00949035	0.0100333	0.00712516	0.0104141	2.20518e-08	2.21135e-08	2.20827e-08	0.0108608	0.00973536	0.0102981	0.0114236	0.00883439	0.010129	0.0127956	0.0115154	0.0121555	0.00755892	0.00568228	0.0066206	0.00946115	0.00767595	0.00856855	2.10007e-08	2.30761e-08	2.20384e-08	0.0117963	0.00933269	0.0105645	0.0095805	0.00834143	0.00896097	2.09453e-08	2.16766e-08	2.35038e-08	0.00812869	0.00668912	0.00687064	0.00801103	0.00850879	0.00825991	2.21918e-08	2.23333e-08	2.22626e-08	0.0100902
shikimic acid	255	17.0225,0	57	0.0512649	0.048103	0.0496839	0.0482795	0.0413546	0.048283	0.0501518	0.0561379	0.053076	0.059536	0.0551791	0.0472058	0.0527225	0.0576947	0.0611052	0.0580816	0.0596331	0.0605661	0.046341	0.0522952	0.0397736	0.0598004	0.0533019	0.0565512	0.0477434	0.0487157	0.0605053	0.0579879	0.054452	0.0634009	0.0648649	0.0552261	0.0440038	0.0541848	0.0463017	0.0483461	0.0528609	0.0465057	0.0407717	0.0473165	0.0472567	0.0395173	0.0551293	0.0546836	0.0549065	0.0653554
unknown	256	10.8399,0	151	0.00630266	0.00771051	0.00848013	0.00766218	0.00881383	0.008238	0.0085375	0.00960467	0.00848052	0.00895625	0.00937894	0.00991283	0.00903405	0.010325	0.00776131	0.0106581	0.00786636	0.00951945	0.00771158	0.00676792	0.00723975	0.00787838	0.00857093	0.00803593	0.00835077	0.00922895	0.00980324	0.00762869	0.00910025	0.0084301	0.00820399	0.00805545	0.00812972	0.0099421	0.00735424	0.00864817	0.00630599	0.0075806	0.00716652	0.00760301	0.00701835	0.00781995	0.00739257	0.00886837	0.00694257	0.0100151
unknown	256	7.39305,0	207	0.046989	0.0825455	0.0369049	0.0318309	0.068399	0.075734	0.0654716	0.0405832	0.0506651	0.0730327	0.0410945	0.0690034	0.0666673	0.0609825	0.0564233	0.100522	0.0912509	0.0840234	0.0510288	0.0579771	0.038397	0.0688947	0.0669349	0.0616046	0.056445	0.0747999	0.0690438	0.0552265	0.0580374	0.0887727	0.0952367	0.0951324	0.0951845	0.0374676	0.0638259	0.0533614	0.048433	0.0632316	0.0592325	0.0595544	0.0626825	0.0669708	0.0528305	0.0684095	0.0796395	0.0613469
Analyte 975	256	16.9612,0	174	0.00597414	0.00957592	0.00990274	0.0153526	0.0146158	0.0174055	0.0199052	0.0166364	0.0185927	0.0223806	0.0214409	0.0196721	0.0150965	0.0170555	0.017419	0.025311	0.0256663	0.0279064	0.00965349	0.00834979	0.00858901	0.0152875	0.0130555	0.0109902	0.0162647	0.0131278	0.0203958	0.0219189	0.019442	0.0163922	0.0195083	0.0181262	0.0172384	0.0179581	0.0220988	0.0273537	0.00516086	0.00500833	0.00409262	0.010402	0.0117905	0.00992569	0.0145793	0.0141132	0.0116431	0.0150349
unknown	257	8.7097,0	191	0.00409598	0.00406732	0.00532042	0.00601079	0.00335806	0.00504171	0.00603882	0.0054681	0.00575346	0.00468492	0.0056343	0.0056557	0.00743932	0.00584363	0.00577805	0.00510234	0.00535037	0.00522635	0.00440097	0.00397899	0.00418998	0.00538494	0.00545853	0.00447653	0.00571065	0.00577407	0.00574236	0.00552865	0.00462564	0.00507715	0.00470375	0.00460933	0.00465654	0.00562822	0.0074975	0.00509178	0.00407573	0.00439826	0.00423699	0.00566673	0.00490459	0.00468489	0.0064446	0.00754469	0.00453098	2.47706e-08
cycloleucine 2	258	9.37969,0	170	0.00856796	0.00550112	0.00615504	0.005256	0.00818996	0.00850566	0.0158594	0.00860108	0.00908956	0.0175052	0.0139866	0.0100072	0.0262079	0.0129342	0.0173041	0.0275686	0.0182904	0.0229295	0.00794884	0.0044897	0.00621927	0.0140268	0.0200135	0.00761733	0.0112868	0.0176132	0.0102193	0.018686	0.0124518	0.0155689	0.0174006	0.00959485	0.0115325	0.0120767	0.0224995	0.0174081	0.00699218	0.0124685	0.0049756	0.0123172	0.00917458	0.00586187	0.0219726	0.0138906	0.0140327	2.47706e-08
Analyte 1418	258	21.4397,0	170	0.000993712	0.00117196	0.00112963	1.6739e-08	2.05196e-08	1.86293e-08	0.00146701	0.00132566	0.00139633	0.00208986	0.00221301	0.00215143	0.00210854	0.00240293	0.00225574	2.77617e-08	2.49789e-08	2.63703e-08	0.00213123	0.00197855	0.00205489	0.0029429	0.00194814	0.00226021	0.0024563	0.00342188	0.002879	2.28793e-08	2.40666e-08	2.34729e-08	2.17e-08	2.22e-08	2.19512e-08	0.00239751	0.00267387	0.00253569	0.00309403	0.0026957	0.00289487	2.05192e-08	1.8167e-08	1.93431e-08	2.21918e-08	2.17102e-08	2.1951e-08	0.00321891
Analyte 206	258	8.39583,0	245	0.000997599	0.00122436	0.00144307	0.00125128	0.00106132	0.00103825	0.00172223	0.00136036	0.0012226	0.0013781	0.00149319	0.00113813	0.00195546	0.0013029	0.00162918	0.00144815	0.00121111	0.00132963	0.00104883	0.00102027	0.000853191	0.00130919	0.00107023	0.00101193	0.00153395	0.00131926	0.00107188	0.001758	0.00139909	0.00100541	0.00118253	0.00101172	0.00109712	0.00148332	0.00117914	0.00133123	0.00090506	0.000947543	0.00102184	0.00150487	0.00110676	0.00102575	0.00137129	0.00130693	0.0012402	0.00141499
Analyte 155	259	7.86927,0	86	0.00857966	0.011364	0.0114366	0.011714	0.00979	0.0113582	0.012403	0.0124053	0.0111825	0.0121119	0.0161121	0.0108013	0.0134997	0.0120485	0.0104092	0.016284	0.014517	0.0154005	0.00902969	0.00930223	0.00837255	0.0107369	0.0107537	0.00934535	0.0109193	0.0119486	0.0109967	0.0130944	0.0117918	0.0124431	0.0140467	0.0112914	0.0126691	0.0115899	0.0115546	0.0143782	0.00993372	0.00975093	0.00884607	0.0107688	0.00962913	0.0105894	0.0112097	0.0123505	0.0126483	0.0145449
Analyte 1458	259	21.8817,0	57	0.00608543	0.00713189	0.00935919	0.003515	0.00466613	0.00789183	0.00538135	0.00988638	0.00763386	0.0128661	0.00710351	0.00775447	0.00743501	0.00630046	0.00686773	0.00963886	0.0119271	0.010783	0.00706084	0.00958474	0.00748505	0.00830006	0.00807979	0.00794959	0.0125685	0.013877	0.016286	0.00815555	0.0076865	0.00820571	0.011085	0.0090694	0.00651269	0.0112251	0.00844208	0.0131223	0.010837	0.00802216	0.0100833	0.00755069	0.0121455	0.0116912	0.00706867	0.0110278	0.00904821	0.00938592
cycloserine	259	15.4423,0	128	0.0118567	0.0143008	0.0206019	0.0164296	0.0161275	0.0166291	0.0251078	0.0178177	0.01724	0.0310929	0.0406387	0.0454055	0.0314145	0.0331679	0.0378867	0.0399623	0.0571141	0.0410017	0.0124605	0.0131416	0.0142289	0.0134067	0.0205694	0.0153992	0.0230364	0.020623	0.0297754	0.0284573	0.0294656	0.0342361	0.0436499	0.0325862	0.02873	0.0255258	0.0420743	0.0321679	0.0162482	0.0164294	0.0134722	0.0151739	0.0179361	0.0162961	0.0219365	0.0256067	0.026952	0.0328879
unknown	259	15.9313,0	144	0.0249854	0.0267926	0.0344357	0.0602783	0.0506781	0.0631316	0.0907843	0.0835643	0.0870131	0.153544	0.13814	0.145842	2.43496e-08	2.27015e-08	2.30905e-08	2.77617e-08	2.49789e-08	2.55139e-08	0.033012	0.0315803	0.0341871	0.0729948	0.0790886	0.0601402	2.10007e-08	2.2035e-08	2.15178e-08	2.28793e-08	2.40666e-08	2.08707e-08	2.17e-08	2.22e-08	2.18e-08	2.09453e-08	2.16766e-08	2.35038e-08	0.0520995	0.0469391	0.0446854	0.0717088	0.0920521	0.0626654	0.139871	0.12217	0.13102	0.128223
unknown	260	23.8219,0	227	1.99451e-08	1.97721e-08	1.98586e-08	0.00161126	0.00134389	0.00138293	0.00316404	0.00213614	0.00206556	0.00260876	0.00155963	0.00219924	0.00286101	0.0021167	0.00176335	0.00272848	0.00274107	0.00351156	0.00304239	0.00276434	0.00181143	0.00413481	0.00336466	0.00310191	0.00242904	0.00346723	0.0042478	0.00223511	0.00279095	0.00275652	0.00244855	0.00226091	0.00235473	0.00320644	0.00225743	0.00390179	0.00352651	0.00267797	0.00303643	0.00455203	0.00440539	0.00339873	0.00479899	0.00332023	0.00483409	0.00345812
estriol	261	26.487,0	297	1.99451e-08	1.97721e-08	1.98586e-08	0.00126128	0.00130504	0.00113948	0.00134253	0.00132562	0.00142178	0.00166341	0.00139083	0.00131906	0.00179483	0.00140621	0.000753499	0.00144532	0.00204604	0.00174568	0.00155742	0.0014415	0.00122528	0.00183077	0.00210168	0.00105094	0.00254516	0.00247371	0.00309162	0.00277163	0.00200909	0.00239036	0.00191623	0.00132583	0.000739955	0.00223562	0.00239211	0.00323522	0.00211609	0.00184751	0.00113449	0.00141427	0.00183396	0.00125868	0.00363594	0.00335198	0.0015852	0.00298746
Analyte 1872	262	28.1993,0	73	0.0021796	0.00515198	0.00366579	0.00447815	0.00280058	0.00347935	2.20518e-08	2.21135e-08	2.17128e-08	2.34956e-08	2.18439e-08	2.26698e-08	2.43496e-08	2.27015e-08	2.30905e-08	2.77617e-08	2.49789e-08	2.55139e-08	1.76359e-08	1.33969e-08	1.55164e-08	0.0030463	0.00174832	0.00239731	0.00418525	0.00378196	0.00398361	2.40666e-08	2.08707e-08	2.24687e-08	2.17e-08	2.22e-08	2.18e-08	2.09453e-08	2.16766e-08	2.35038e-08	0.00327375	0.00138052	0.00232713	0.00308827	0.0025218	0.00280504	0.00349787	0.00205254	0.0027752	2.47706e-08
Atrazine-2-hydroxy 4	262	17.516,0	226	0.0116184	0.0116502	0.0126708	0.0173009	0.0182386	0.0149235	0.0290406	0.0192702	0.0159607	0.0336262	0.0279123	0.0311187	0.0401073	0.0319661	0.0322039	0.0433282	0.0451583	0.0481452	0.0162215	0.0150124	0.0147686	0.0272595	0.0216983	0.0196389	0.0354399	0.0255933	0.032019	0.0407308	0.0363164	0.0328399	0.0502314	0.0363134	0.0333956	0.0443164	0.0461136	0.0407692	0.01802	0.0153019	0.0126242	0.0212101	0.0274226	0.02155	0.0350592	0.030209	0.0376578	0.0353512
glucose-6-phosphate 2	262	22.0406,0	315	0.000517807	0.000242816	0.000541789	0.00119328	0.000704821	0.000912708	0.00204621	0.00238091	0.00251873	0.00812652	0.00805422	0.00876772	0.00758092	0.00814952	0.0101578	2.77617e-08	2.49789e-08	2.55139e-08	0.00103942	0.00116768	0.00112329	0.00187665	0.00234693	0.00238683	0.00349956	0.00348928	0.00503507	0.00641886	0.00750172	0.00670993	0.00818204	0.00913512	0.00547228	0.0106934	0.0125183	0.0139272	0.000969006	0.00108048	0.000947685	0.00138992	0.00241655	0.00135869	0.00385516	0.00532193	0.00458854	0.00884207
alpha-Tocopherol	262	28.2679,0	240	0.0036824	0.00554389	0.00426665	0.00730184	0.00671583	0.0103956	0.00930439	0.0106714	0.00746627	2.34956e-08	2.38072e-08	2.36514e-08	0.0104034	0.00881255	0.00689535	0.00936657	0.0112362	0.00893965	0.00573472	0.0042334	0.00405445	0.00724793	0.00624386	0.00690712	0.013329	0.0133423	0.0106821	0.00429587	0.00301727	0.00365657	0.0118457	0.00792998	0.0059682	0.00907263	0.0135819	0.00844866	0.00692808	0.00698322	0.00601887	0.00794579	0.00877808	0.00674477	0.0107175	0.0143312	0.0140127	0.00198914
Analyte 1825	262	26.9665,0	223	0.00301888	0.00507678	0.0037948	0.00342391	0.00603921	0.00389296	0.00463291	0.00388825	0.00289943	0.00286305	0.00214036	0.00210464	0.00393728	0.00356996	0.00498765	0.00591838	0.00551102	0.00359163	0.00318406	0.00351065	0.00341944	0.00390574	0.00657824	0.00243608	0.00922031	0.00685624	0.0073537	0.00452388	0.00601558	0.00329903	0.00256289	0.0018155	0.00218919	0.00680426	0.00625551	0.00918056	0.00479511	0.00472679	0.00382716	0.00412515	0.00431285	0.00311505	0.0100893	0.00508477	0.00758703	0.00348945
unknown	262	23.7157,0	191	0.00437128	0.0032641	0.00309898	0.00280707	0.00259468	0.00311628	0.00417856	0.00327926	0.0029159	0.00470605	0.00248112	0.00291224	0.00346739	0.0031063	0.00258416	0.00281638	0.00384109	0.00332874	0.00700412	0.00701157	0.00462616	0.00791347	0.00775761	0.0062314	0.00486061	0.00573594	0.00600177	0.00386345	0.00488194	0.00493518	0.00290658	0.00404398	0.00288293	0.00261746	0.00275489	0.00268618	0.00744258	0.00621656	0.0069588	0.00875824	0.00864633	0.00771592	0.00758846	0.00636102	0.00893296	0.00575471
Analyte 1441	263	21.7207,0	174	0.00121826	0.00179544	0.0018521	0.00276923	0.00168198	0.00267491	0.00530175	0.00726982	0.00628579	2.38072e-08	2.18439e-08	2.28256e-08	0.0149971	0.015955	0.0180599	2.49789e-08	2.55139e-08	2.52464e-08	0.00370685	0.0040017	0.00385428	0.00844095	0.00665788	0.00556891	0.00896893	0.0136193	0.0112941	0.0167067	0.0194369	0.0142893	0.0221373	0.0259599	0.0175348	0.0253892	0.0332763	0.0293328	0.00693136	0.00777464	0.00516523	0.00836406	0.0103643	0.00695709	0.018102	0.0133405	0.0157212	2.47706e-08
Analyte 1151	263	18.6747,0	202	1.99451e-08	1.97721e-08	1.98586e-08	2.04529e-08	1.6739e-08	2.05196e-08	2.20518e-08	2.17128e-08	2.18823e-08	2.34956e-08	2.38072e-08	2.36514e-08	0.00982772	0.00901154	0.00874698	0.0104426	0.0109159	0.0106792	0.00853821	0.0072583	0.00789825	2.05922e-08	1.91587e-08	1.98755e-08	0.0100585	0.0106205	0.0101383	0.00956796	0.00753311	0.00855053	0.0136093	0.0107758	0.00904393	0.0113158	0.013033	0.014668	0.00942965	0.00868167	0.00905566	0.0108443	0.00966076	0.0102525	0.0183557	0.0174702	0.0187828	0.0122525
1-Hydroxy-2-naphthoic acid	264	18.9955,0	257	0.00771731	0.00875517	0.013351	0.0154803	0.00828898	0.0119007	0.0138723	0.0159974	0.0176939	0.0178499	0.0193684	0.0166177	0.0123597	0.0147207	0.0118897	0.0151703	0.0165944	0.017478	0.0110066	0.00878828	0.00988442	0.0128879	0.0133255	0.00960494	0.0149341	0.0135719	0.0166408	0.01664	0.0142606	0.0103836	0.0111213	0.0110191	0.00823744	0.00903165	0.0120744	0.0126404	0.0102078	0.0103074	0.0090845	0.0102395	0.0130355	0.00873833	0.0185478	0.0136882	0.0140944	0.012614
Analyte 1867	264	27.9828,0	237	0.00460362	0.00662654	0.00630709	0.0109025	0.0088272	0.00663082	0.00767053	0.0098118	0.00739407	0.00366583	0.00321862	0.00381284	0.00811526	0.00701202	0.0053257	0.011829	0.0134035	0.00859413	0.00983391	0.00781841	0.005588	0.00962055	0.00687032	0.00843035	0.0138437	0.0166219	0.0133627	0.00754734	0.0085481	0.00804772	0.0120453	0.0107329	0.00417909	0.0133175	0.0134379	0.0107687	0.00676654	0.0049162	0.00709472	0.0075264	0.00909205	0.0056488	0.013955	0.015851	0.0144457	0.00295342
Analyte 1514	265	22.5229,0	121	0.000963664	0.00156642	0.00126504	0.00119786	0.000837039	0.0010301	0.000830301	0.00121312	0.00136568	0.00156909	0.00154051	0.0015548	2.43496e-08	2.30905e-08	2.372e-08	2.77617e-08	2.49789e-08	2.55139e-08	0.00238784	0.00188673	0.00213729	0.00199891	0.00227739	0.00281503	0.00149642	0.00170635	0.0024231	2.28793e-08	2.08707e-08	2.1875e-08	0.00377843	0.00214654	0.00296249	0.00123965	0.00147792	0.00250558	0.00203335	0.00165629	0.00190141	0.00229966	0.00244787	0.00237377	0.0016239	0.00190494	0.00329023	0.00215038
3,5-Dihydroxyphenylglycine 1	266	18.7852,0	93	1.99451e-08	1.97721e-08	1.98586e-08	2.04529e-08	2.05196e-08	2.04862e-08	2.20518e-08	2.17128e-08	2.18823e-08	0.00272728	0.00281497	0.0023676	0.00103758	0.00167692	0.00105525	0.00224007	0.00283035	0.00253521	0.000995326	0.000976673	0.00116764	0.00228646	0.00187918	0.00149266	0.00129393	0.00180853	0.00194112	0.00130615	0.00189992	0.00254094	0.00111601	0.00271225	0.00191413	0.000682167	0.00150357	0.00109287	0.00135864	0.00241245	0.00151191	0.00125697	0.0016918	0.00180527	0.00111147	0.00120056	0.00115601	0.00186192
2-keto-isovaleric acid 1	266	8.21857,0	144	1.50546e-08	1.99451e-08	1.74998e-08	0.00153113	0.00150541	0.00123062	0.00216451	0.00162039	0.00189245	0.003557	0.00341473	0.00171025	0.00160028	0.00138267	0.00149148	0.00479237	0.00338213	0.00408725	1.63755e-08	1.76359e-08	1.33969e-08	0.00172077	0.00142921	0.00157499	0.00126556	0.00164996	0.00145776	0.00239572	0.00407878	0.00234169	0.00168876	0.00246619	0.00207748	0.00187043	0.0018588	0.00186462	1.70132e-08	1.67567e-08	1.68849e-08	2.05192e-08	1.8167e-08	2.02538e-08	0.00147245	0.00186584	0.00166914	0.00189203
unknown	267	12.227,0	180	0.00204615	0.00186154	0.00195384	0.00270185	0.00131478	0.00221368	0.00248413	0.00168188	0.00208301	0.0015875	0.00253582	0.00206166	0.00132559	0.00242577	0.00183253	0.00211623	0.00245509	0.0018819	0.00326737	0.00280476	0.00133351	0.0021177	0.00354256	0.00158311	0.00264111	0.00216321	0.00244636	0.00176901	0.00323529	0.0023487	0.00467101	0.00281794	0.00305736	0.0021095	0.00261275	0.00405853	0.00182943	0.00168164	0.00138548	0.0012936	0.00286033	0.00207696	0.00177829	0.00358196	0.00221601	0.00201293
unknown	268	24.9137,0	131	0.00499365	0.00380815	0.0044009	0.00251412	0.00317449	0.00284431	0.00303165	0.0031204	0.00307603	0.00409432	0.00314292	0.00354393	0.00339164	0.00250693	0.00350868	2.77617e-08	2.55139e-08	2.66378e-08	0.00443292	0.00518843	0.0031768	0.00497142	0.00587778	0.00361357	0.00503281	0.00578788	0.00541034	0.00485008	0.0054918	0.00587607	0.00481167	0.00441389	0.00276592	0.00486296	0.00489266	0.00596233	0.00468439	0.00334924	0.00328226	0.00472596	0.00372938	0.00414723	0.00556491	0.00518905	0.00537698	0.00680949
Analyte 1426	268	21.5456,0	252	0.00198178	0.00266955	0.00199765	0.00116528	0.00234251	0.00269573	0.00320753	0.00221073	0.00338308	2.34956e-08	2.38072e-08	2.18439e-08	0.00231467	0.00314959	0.00273213	2.77617e-08	2.49789e-08	2.63703e-08	0.00294047	0.0016741	0.00230729	0.00231873	0.00420368	0.00344002	2.10007e-08	2.2035e-08	2.15178e-08	2.28793e-08	2.40666e-08	2.34729e-08	0.00311539	0.00492205	0.00401872	0.00329467	0.00251998	0.00247043	0.00344136	0.00321121	0.00463726	0.00428266	0.00499458	0.00463862	2.21918e-08	2.17102e-08	2.1951e-08	2.47706e-08
unknown	269	10.918,0	85	1.50546e-08	1.99451e-08	1.97721e-08	0.0128223	0.0118869	0.0117307	0.0144278	0.0138078	0.0141178	0.017171	0.0138759	0.0155234	0.0147802	0.0163338	0.015557	0.0214714	0.0194613	0.0158553	0.010858	0.0114865	0.00975209	0.013331	0.0109647	0.0116888	0.0126094	0.0164219	0.012494	0.014792	0.0181364	0.0147219	0.0187904	0.0141442	0.0128589	0.012586	0.0162442	0.0167787	0.0147888	0.0100006	0.0123947	0.0125785	0.0113808	0.0114634	0.0139059	0.0172912	0.0165125	0.0179709
Analyte 486	269	11.3729,0	162	0.00126487	0.00104744	0.00211026	0.00186167	0.00142055	0.00226677	0.00226526	0.00289573	0.00388793	0.00571707	0.00366649	0.00469178	0.00452534	0.00446855	0.00449695	0.00453177	0.00528379	0.00490778	0.00153278	0.00332169	0.00242723	0.00225847	0.0020201	0.00213928	0.00281001	0.00469293	0.00271101	0.00610219	0.00518166	0.00341212	0.0036017	0.00242952	0.00303667	0.00308596	0.00565598	0.0041777	0.000941019	0.000938419	0.000939719	0.00239163	0.0025558	0.00192487	0.00462487	0.00382308	0.00422397	0.00851731
Analyte 809	269	14.9551,0	207	0.0139323	0.0181024	0.0160173	0.0132028	0.00975132	0.0114771	0.0152324	0.0127885	0.00996503	0.014699	0.0158615	0.0131159	0.0129277	0.0118578	0.0123735	0.0138873	0.0141025	0.0150583	0.0162959	0.0157792	0.0160376	0.0166224	0.0106616	0.0111537	0.0120137	0.011796	0.00982968	0.0108785	0.0158542	0.0149352	0.0164473	0.0136528	0.0161946	0.0109145	0.0138708	0.013546	0.018809	0.0117167	0.0152629	0.0127268	0.0165546	0.0121372	0.011303	0.0156528	0.0186364	0.0159745
Analyte 1880	269	28.6429,0	297	0.000657117	0.00105178	0.000854448	0.000471684	0.000401887	0.000436786	0.00083448	0.000301576	0.000850931	2.34956e-08	2.38072e-08	2.36514e-08	0.00128882	0.00111692	0.00120287	0.00104654	0.00117616	0.0010607	0.000964578	0.000562659	0.000878138	0.00135438	0.000751265	0.00105282	0.00107968	0.00132023	0.000875276	0.00177157	0.00173215	0.00175186	0.0010204	0.000925317	0.000972858	0.000689673	0.00125594	0.000972807	0.000861268	0.000535987	0.000698628	0.00117567	0.000858225	0.00101695	2.21918e-08	2.23333e-08	2.17102e-08	0.000881342
Analyte 554	269	12.0604,0	103	1.50546e-08	1.97721e-08	1.74133e-08	1.6739e-08	2.05196e-08	1.86293e-08	2.21135e-08	2.17128e-08	2.19132e-08	2.38072e-08	2.18439e-08	2.28256e-08	2.43496e-08	2.27015e-08	2.30905e-08	2.77617e-08	2.55139e-08	2.66378e-08	0.00744072	0.0067784	0.00689897	0.0116101	0.0117638	0.00981645	2.30761e-08	2.2035e-08	2.25555e-08	0.0209526	0.00963082	0.0152917	2.17e-08	2.22e-08	2.19512e-08	2.09453e-08	2.16766e-08	2.35038e-08	0.00954201	0.00799462	0.00876831	0.0170565	0.0139847	0.0155206	0.0336346	0.0296722	0.0276045	0.0351416
unknown	269	9.55931,0	57	0.0753598	0.089156	0.102886	0.0881273	0.0753747	0.0819697	0.0970728	0.106538	0.101806	0.103961	0.114979	0.0901917	0.124439	0.101319	0.109994	0.113577	0.105087	0.109332	0.0780957	0.0830417	0.0605922	0.0919243	0.0693609	0.0870432	0.0888397	0.103586	0.0882484	0.110066	0.108876	0.0969142	0.119649	0.106085	0.08637	2.09453e-08	2.16766e-08	2.35038e-08	0.0738897	0.0894709	0.069582	0.0904249	0.074983	0.0816174	0.0933909	0.102642	0.106309	0.122397
mucic acid	269	19.4328,0	335	0.00158486	0.00155686	0.00225219	0.00213862	0.00132924	0.00173393	0.00232402	0.00233474	0.00262797	0.00322962	0.00320933	0.00215423	0.0019749	0.00183397	0.00190133	0.00305754	0.00233651	0.00269702	0.00214045	0.0021997	0.00189141	0.00235665	0.00165223	0.00187002	0.00293438	0.00242531	0.00243649	0.00185212	0.00250731	0.0025212	0.00218594	0.00248621	0.00262574	0.00162969	0.00186256	0.00199232	0.00261028	0.00226594	0.00243811	0.0027793	0.00203184	0.00240557	0.00220284	0.00221611	0.0033826	0.00218844
Analyte 1187	270	18.9774,0	88	0.240785	0.231001	0.269733	0.331481	0.207306	0.339188	0.421031	0.409272	0.469657	0.535884	0.514226	0.392228	0.580117	0.537015	0.527623	0.67685	0.679655	0.78049	0.394516	0.40169	0.326231	0.656463	0.597892	0.603378	0.761552	0.728792	0.855227	0.703856	0.743993	0.57303	0.967707	0.805121	0.349099	0.669377	0.605175	0.739838	0.430614	0.41439	0.421815	0.671758	0.651733	0.643874	2.21918e-08	2.17102e-08	2.1951e-08	0.763046
Analyte 1847	271	27.4975,0	247	0.000580256	0.00052961	0.000554933	0.000788817	0.00081523	0.00097725	0.00123894	0.0012493	0.000770433	2.34956e-08	2.38072e-08	2.18439e-08	2.43496e-08	2.30905e-08	2.372e-08	2.77617e-08	2.49789e-08	2.55139e-08	0.000538263	0.000636995	0.000606643	0.00093372	0.000999953	0.000586693	2.10007e-08	2.30761e-08	2.2035e-08	2.28793e-08	2.40666e-08	2.08707e-08	2.17e-08	2.22e-08	2.18e-08	2.09453e-08	2.16766e-08	2.35038e-08	0.00116255	0.000972614	0.00106758	0.000843475	0.0003926	0.000618038	0.00183179	0.000551523	0.00119166	2.47706e-08
2,5-dihydroxybenzaldehyde	271	15.9818,0	179	0.0438334	0.0328986	0.0292004	0.0179924	0.0224949	0.0215735	0.0236544	0.0216323	0.0154802	0.0243683	0.0236139	0.0251263	0.0306475	0.0258422	0.0261156	0.0245593	0.0295492	0.0317954	0.0475405	0.0471135	0.0432768	0.0542291	0.0528767	0.0411458	0.0475396	0.0411048	0.0554376	0.0402291	0.0405726	0.0416854	0.0490095	0.0509525	0.0313929	0.0352461	0.0372825	0.049834	0.0557327	0.056588	0.0466322	0.0466977	0.049153	0.0422815	0.0516132	0.0385852	0.062074	0.0390201
Analyte 359	272	10.0626,0	179	0.00148329	0.00206978	0.00277002	0.00154256	0.000740671	0.00188335	0.00254499	0.00184667	0.00219583	0.00344955	0.00300258	0.00322606	0.00180984	0.00186118	0.00183551	0.00312395	0.00282752	0.00213166	0.00160815	0.00189257	0.00107492	0.00185813	0.0023187	0.00106499	0.00329968	0.00222155	0.00150147	0.00229876	0.00147541	0.00188709	0.000944665	0.000689101	0.000816883	0.000514555	0.000831121	0.000672838	0.00114228	0.000739925	0.000941104	0.00106575	0.000897456	0.00132952	0.00157291	0.00119041	0.00102925	0.000783151
Analyte 1221	272	19.2992,0	264	0.00459378	0.00465986	0.00514175	0.00460681	0.00325941	0.00455417	0.00665398	0.00651166	0.00727601	0.0099384	0.00942102	0.00956695	0.0133184	0.0134226	0.0162972	0.0201967	0.0151521	0.0211689	0.00665902	0.00688879	0.00596971	0.00785605	0.00734737	0.00492009	0.00766392	0.00800535	0.00783463	0.00961897	0.0148358	0.00930642	0.0191401	0.0134198	0.0068595	0.0142262	0.0140743	0.0131635	0.00776012	0.0100489	0.00747673	0.00920479	0.00767657	0.00700083	0.0151151	0.0146286	0.0128029	0.013153
Menthone 1	273	14.1044,0	254	1.50546e-08	1.99451e-08	1.74998e-08	0.0120715	0.0128445	0.0137521	0.0162015	0.0141261	0.0156895	0.0185059	0.0169931	0.0149255	0.0167997	0.0156732	0.0123952	0.0197237	0.0171601	0.0199161	0.0138961	0.013489	0.0136926	0.016231	0.0167689	0.0110465	0.0160281	0.0160337	0.0160531	0.0180151	0.0165923	0.0132471	0.0174517	0.0147286	0.0113641	0.0145125	0.0173598	0.016094	0.0113909	0.0115265	0.0107715	0.0115896	0.0112145	0.011402	0.0158864	0.015048	0.0145526	0.014694
10-Hydroxydecanoic acid	273	16.9118,0	232	0.00772951	0.00844056	0.00808503	0.00646541	0.00685443	0.00644989	0.00696609	0.00602552	0.00576594	0.0069294	0.00714013	0.00548033	0.00592753	0.00585008	0.00529719	0.00653236	0.00705136	0.00679186	0.0089706	0.00796471	0.00846765	0.00884344	0.00895255	0.008898	0.00859588	0.00943316	0.00901452	0.00822874	0.00947225	0.00809208	0.0107732	0.0102318	0.00819524	0.00722915	0.00852483	0.00820338	0.00848198	0.00860284	0.00798363	2.05192e-08	1.8167e-08	1.93431e-08	0.00997121	0.00895441	0.0106686	0.00788073
Analyte 481	274	11.3009,0	174	1.99451e-08	1.97721e-08	1.98586e-08	0.00154428	0.00274114	0.00214271	0.00404062	0.00327672	0.00256322	0.00369929	0.00257127	0.00342371	0.00391238	0.00358223	0.00279467	0.00604753	0.00716859	0.00463413	0.00384147	0.0033065	0.00357399	0.00335313	0.00434281	0.00277599	0.0052261	0.00393023	0.00368711	0.0043259	0.00290669	0.00199619	0.00221082	0.0018695	0.00204016	2.09453e-08	2.16766e-08	2.35038e-08	0.00269953	0.00299684	0.00280269	0.00412288	0.00337002	0.00337004	0.00529372	0.00527848	0.00199791	0.00184349
unknown	275	17.2821,0	105	0.0217478	0.0208565	0.013906	0.0262706	0.0328273	0.029549	0.0374294	0.0248293	0.0244998	0.0179954	0.0177062	0.0178508	0.013618	0.0126602	0.0119387	0.0125593	0.0115148	0.011162	0.031032	0.0322196	0.0266005	0.0355445	0.0310507	0.0293392	0.0255258	0.0278285	0.027391	0.0242686	0.0220748	0.0231717	0.0185348	0.0211896	0.0190745	0.0071378	0.00862574	0.0113862	0.0371764	0.0335375	0.0307335	0.0312998	0.0294955	0.0266523	0.0244774	0.0249398	0.0247086	0.0183477
Analyte 1415	275	21.4144,0	252	0.00474105	0.0062365	0.00447619	0.00259881	0.00503251	0.00604995	0.00713306	0.00516215	0.00755707	2.34956e-08	2.38072e-08	2.18439e-08	2.43496e-08	2.27015e-08	2.30905e-08	2.77617e-08	2.49789e-08	2.55139e-08	0.00821832	0.00684772	0.00393686	0.00536999	0.00938291	0.00737645	0.000864073	0.00975175	0.00530791	2.28793e-08	2.40666e-08	2.08707e-08	2.17e-08	2.22e-08	2.18e-08	2.09453e-08	2.16766e-08	2.35038e-08	0.00801646	0.00761488	0.0105662	2.05192e-08	1.8167e-08	1.93431e-08	2.23333e-08	2.17102e-08	2.20217e-08	2.47706e-08
Analyte 1594	276	23.5254,0	187	0.00440175	0.00403442	0.00421808	0.00289644	0.00376357	0.00333001	0.00578929	0.00481644	0.00496202	0.00883077	0.00630278	0.00709511	0.0101724	0.00848811	0.00859266	0.00929202	0.0097368	0.01168	0.00820071	0.00802256	0.00583971	0.0118538	0.01031	0.00968308	0.0085051	0.00916948	0.0115189	0.00894399	0.0121235	0.0109587	0.0109974	0.0149995	0.0086158	0.01307	0.0104988	0.0170094	0.00935877	0.00664743	0.00754046	0.01086	0.0094143	0.0101372	0.0151221	0.0123126	0.015628	0.0142888
Analyte 492	276	11.4101,0	207	0.016408	0.0160656	0.0163992	0.0184028	0.0127643	0.0153828	0.0206905	0.0185251	0.0164519	0.0150922	0.0164652	0.0154827	0.0224845	0.020156	0.0165031	0.0183232	0.019515	0.0179817	0.0170407	0.0160599	0.0128272	0.0209062	0.0172785	0.0146208	0.0214102	0.0184677	0.0153378	0.021379	0.0210598	0.0155255	0.0156597	0.0157635	0.0157116	0.0202892	0.0189178	0.0176069	0.0106627	0.0143059	0.0138239	0.0211809	0.0147516	0.0142195	0.0203428	0.0191384	0.0149623	0.0191381
unknown	277	22.9354,0	187	0.00569352	0.00351918	0.00540799	0.00447096	0.00472066	0.00368038	0.00665017	0.00415995	0.00557114	0.00760623	0.00759808	0.00592396	0.00589297	0.00570619	0.00585599	0.00702372	0.00822913	0.00920838	0.00996678	0.00998224	0.00843427	0.010515	0.00898056	0.0105574	0.00743586	0.00881338	0.00914056	0.00545433	0.00975471	0.0107716	0.00831613	0.0119737	0.0108628	0.00732804	0.00734668	0.0105049	0.0112768	0.0106521	0.00723018	0.00882711	0.0112323	0.0108531	0.00860754	0.00958595	0.015633	0.0118224
Analyte 1302	278	20.0886,0	128	0.00217759	0.0015447	0.0024513	0.00188756	0.00191938	0.00190347	0.00209369	0.00207222	0.00192109	0.00310767	0.00301808	0.00306287	0.00350037	0.0051465	0.0032086	0.00436511	0.00671038	0.00553775	0.00283746	0.0029227	0.00275805	0.00267566	0.003386	0.00303083	0.00267922	0.00648426	0.00440958	0.00367047	0.00671061	0.0034224	0.00608146	0.00607957	0.00285614	0.00377669	0.00431624	0.00474958	0.00313057	0.00325161	0.00380382	0.00380942	0.00480294	0.00327552	2.21918e-08	2.23333e-08	2.22626e-08	0.00309069
Analyte 977	279	16.9999,0	117	0.00165023	0.00185188	0.00175105	0.00110753	0.0016127	0.00136011	0.00123624	0.000883771	0.00154739	2.34956e-08	2.38072e-08	2.36514e-08	2.43496e-08	2.30905e-08	2.372e-08	0.00196757	0.00254532	0.00225645	0.0031754	0.00295746	0.00200283	0.00212501	0.0024465	0.00268133	0.00179417	0.00280996	0.00189547	0.00292352	0.00304267	0.00191204	0.00256537	0.00224198	0.00309478	0.00279791	0.0035076	0.00315276	1.88371e-08	1.70132e-08	1.79251e-08	0.00252374	0.00176857	0.00207733	0.00124672	0.00194254	0.0016722	0.0025447
Analyte 283	279	9.2698,0	115	1.99451e-08	1.97721e-08	1.98586e-08	2.04529e-08	1.6739e-08	2.05196e-08	2.20518e-08	2.17128e-08	2.18823e-08	0.00106105	0.000353154	0.000707102	0.00129573	0.00104129	0.00103212	2.77617e-08	2.49789e-08	2.63703e-08	1.63755e-08	1.33969e-08	1.48862e-08	1.91587e-08	1.87801e-08	1.89694e-08	2.10007e-08	2.2035e-08	2.15178e-08	2.40666e-08	2.08707e-08	2.24687e-08	0.00164732	0.00065949	0.0011534	0.00150567	0.00170997	0.00160782	1.88371e-08	1.70132e-08	1.67567e-08	1.8167e-08	2.02538e-08	1.92104e-08	2.21918e-08	2.17102e-08	2.1951e-08	2.47706e-08
Analyte 1212	279	19.2182,0	219	1.50546e-08	1.99451e-08	1.97721e-08	2.04529e-08	1.6739e-08	2.05196e-08	2.20518e-08	2.21135e-08	2.20827e-08	2.38072e-08	2.18439e-08	2.28256e-08	0.0026949	0.00271639	0.00270565	0.00549935	0.00365277	0.00457606	1.63755e-08	1.76359e-08	1.33969e-08	2.05922e-08	1.91587e-08	1.87801e-08	0.00275421	0.00494246	0.00384833	0.00389026	0.00484792	0.00203342	2.22e-08	2.18e-08	2.19982e-08	0.00397201	0.0050325	0.00450226	1.88371e-08	1.70132e-08	1.67567e-08	2.05192e-08	2.02538e-08	2.03865e-08	0.00571468	0.00381623	0.00476546	2.47706e-08
Analyte 499	280	11.5114,0	239	0.0110319	0.0157877	0.0151417	0.0128663	0.0123826	0.0149773	0.0142159	0.015074	0.0146449	0.0182936	0.0178336	0.0164939	0.0171982	0.0167963	0.0169972	0.0219928	0.0199927	0.0187929	0.0113223	0.0120381	0.0116802	0.0142122	0.0133211	0.0125555	0.0140949	0.0163221	0.0151093	0.0157928	0.0185289	0.0160613	0.0184114	0.0161436	0.0153954	0.0144613	0.0152974	0.0176963	0.0129659	0.0121905	0.0114043	0.0150771	0.0120104	0.0136098	0.0152272	0.0164055	0.0156048	0.016201
Analyte 1366	282	20.8105,0	303	0.000338434	0.000247955	0.000293194	0.000586474	0.00035821	0.000848301	2.20518e-08	2.21135e-08	2.20827e-08	0.00210671	0.00175148	0.00192909	0.00158393	0.00182566	0.00161034	0.00322856	0.00424788	0.00373822	0.000580718	0.000594873	0.000408089	0.00109259	0.00107076	0.00108167	0.00131811	0.00181354	0.00156582	0.00221582	0.00199418	0.002105	0.0018878	0.00279182	0.00205277	0.00222193	0.00260745	0.00241469	0.00209825	0.00216135	0.0021298	0.00160409	0.00222932	0.00128395	0.00209075	0.00203876	0.00347603	0.0025555
Analyte 1694	282	24.5187,0	183	0.00353533	0.00202659	0.00236887	0.00160743	0.00158843	0.00224175	0.00333208	0.00295682	0.00315185	0.00380947	0.00320858	0.00350902	0.00271969	0.00466696	0.00369332	0.004289	0.0052145	0.00475175	0.00429546	0.00332124	0.00221521	0.00438523	0.00365661	0.00402092	2.10007e-08	2.2035e-08	2.15178e-08	2.28793e-08	2.40666e-08	2.34729e-08	2.17e-08	2.22e-08	2.18e-08	0.00519688	0.00413509	0.00466598	0.00266129	0.0030282	0.00284475	0.00408647	0.00327133	0.0036789	0.00581181	0.00643783	0.00612482	2.47706e-08
Analyte 107	282	7.30576,0	123	0.00779271	0.0107636	0.00499626	0.00546035	0.00901547	0.0115745	0.0128619	0.00662192	0.00752072	0.0124683	0.00630734	0.0122692	0.0117199	0.0105909	0.00777868	0.0150832	0.0141045	0.0127309	0.00909577	0.00893658	0.0054908	0.0110177	0.0107098	0.00929532	0.0118157	0.0127693	0.0115709	0.00963649	0.00950929	0.0119631	0.00508534	0.0139094	0.0117314	0.00734056	0.0124252	0.0073723	0.00719065	0.00940693	0.0095892	0.0111176	0.0105029	0.0115015	0.0125698	0.0128257	0.0126528	0.00948323
unknown	283	9.74487,0	156	0.00612415	0.0123339	0.0111202	0.0092618	0.00905971	0.0129704	0.0125691	0.0113408	0.0130558	0.0162001	0.0166747	0.0125294	0.0151211	0.0140619	0.0127165	0.0156409	0.0150817	0.0175758	0.00451446	0.00572793	0.00491939	0.00483468	0.00753307	0.00646931	0.00676292	0.0101329	0.00750682	0.00749233	0.00968964	0.010804	0.012453	0.00892403	0.0104737	0.0106185	0.0107794	0.0124521	0.00767637	0.00751492	0.00789224	0.00820531	0.00843158	0.0110289	0.00928022	0.0118431	0.0127821	0.0137307
unknown	283	13.3048,0	142	0.00245669	0.00224249	0.00272088	0.00467742	0.00241866	0.00394385	0.00645073	0.00709916	0.00728038	0.01032	0.0119119	0.0119197	0.00878603	0.0116121	0.0112276	0.012713	0.0154165	0.0162482	0.00268748	0.00289703	0.00378821	0.00403756	0.00561625	0.00405401	0.0096414	0.00791157	0.0116716	0.0134214	0.0112088	0.0086889	0.0131485	0.0083689	0.00564963	0.00804915	0.0116019	0.00823275	0.0037987	0.00388894	0.00336902	0.00494484	0.00644962	0.00448088	0.0131207	0.0127653	0.010903	0.0116655
p-cresol	286	8.85552,0	180	1.50546e-08	1.99451e-08	1.97721e-08	2.04529e-08	1.6739e-08	1.8596e-08	0.0005013	0.00139714	0.000949222	0.00200053	0.00131136	0.0016833	0.00110438	0.00137021	0.00123729	0.00201151	0.00133485	0.00167318	0.000884575	0.0010786	0.000981588	2.05922e-08	1.91587e-08	1.87801e-08	2.30761e-08	2.2035e-08	2.25555e-08	2.28793e-08	2.08707e-08	2.1875e-08	0.00114489	0.00131636	0.00114456	0.00108366	0.00180021	0.00144193	0.00146312	0.00131355	0.00138834	2.05192e-08	1.8167e-08	1.93431e-08	0.00133558	0.001294	0.00131479	0.00121685
Analyte 1213	287	19.2292,0	318	0.00238898	0.00411985	0.00483395	0.00422456	0.00306104	0.00370697	0.00456132	0.00407016	0.00523838	0.00564877	0.00583432	0.00421156	0.00474411	0.00510174	0.00384723	0.0053654	0.00537613	0.00537076	0.00449394	0.00442681	0.00385869	0.00519919	0.00481379	0.00471638	0.00307871	0.00391563	0.00349717	0.00462765	0.0069997	0.004341	0.00548117	0.00524874	0.00534703	0.0050286	0.00542368	0.00559275	0.00447312	0.00475861	0.00419084	0.00295925	0.0034578	0.00354003	0.0053216	0.00508894	0.00431959	0.00427095
1-Methyladenosine 2	287	22.3914,0	215	0.00108453	0.000882058	0.000775467	0.00178971	0.00116801	0.00137778	0.00316569	0.00279987	0.00262887	2.34956e-08	2.38072e-08	2.36514e-08	0.00510655	0.00426942	0.00468799	2.49789e-08	2.55139e-08	2.52464e-08	1.76359e-08	1.33969e-08	1.55164e-08	0.00975771	0.00753201	0.00860052	0.0105296	0.00922307	0.00987633	0.0105288	0.00948135	0.0100051	0.0104034	0.013735	0.00808668	0.00797508	0.00734438	0.0109423	0.00671941	0.00612436	0.00642188	0.00952696	0.0102114	0.00986916	2.21918e-08	2.17102e-08	2.1951e-08	0.0138653
glycerol	287	10.3725,0	190	0.0054402	0.013731	0.0110452	0.00744696	0.0101526	0.010637	0.00822841	0.00819294	0.0102847	0.0187515	0.0170861	0.0126348	0.0115718	0.00787374	0.0100445	0.0223834	0.0264728	0.0214647	0.00609806	0.00730158	0.0116231	0.00810812	0.00974712	0.0108242	0.00759444	0.0147487	0.0115465	0.00885348	0.0170992	0.0159816	0.0107503	0.0159668	0.0156707	0.0100249	0.016296	0.0189573	0.0120136	0.0127919	0.00846144	0.00723543	0.00896544	0.0106544	0.00707708	0.0092615	0.013624	0.0173519
Analyte 728	287	14.0772,0	217	0.00498176	0.00515511	0.00734025	0.00304643	0.00402838	0.00457644	0.00397975	0.00254663	0.00516739	0.0077606	0.00367526	0.00571793	0.00432478	0.00544102	0.0048829	2.77617e-08	2.55139e-08	2.66378e-08	0.00333759	0.00338777	0.00345164	0.00260753	0.00376039	0.00290543	0.00269459	0.00246208	0.00364755	0.0020102	0.00169325	0.00185172	0.00178036	0.00101907	0.00136557	0.00162611	0.00194207	0.00178409	0.0050725	0.00406584	0.00412153	0.00330062	0.00266901	0.00298482	0.00348564	0.00324774	0.00325639	0.00330926
Analyte 587	288	12.5214,0	327	0.00114259	0.00123402	0.00088414	0.00127798	0.000912043	0.00102289	0.00156561	0.00130883	0.00117296	0.000771045	0.00116379	0.000967419	0.00138903	0.00119529	0.00129216	0.00112511	0.00125326	0.0014273	0.00100019	0.000754294	0.000877244	0.00145664	0.000888743	0.000927441	0.00124444	0.00114851	0.00119647	0.00136851	0.00157992	0.00147421	0.00164957	0.00108104	0.000928628	0.00133353	0.00106042	0.00144308	0.000622061	0.00103957	0.000661262	0.00149593	0.000758463	0.000691368	0.00156919	0.00114727	0.00135823	0.00136551
Analyte 1516	288	22.562,0	259	1.50546e-08	1.97721e-08	1.74133e-08	0.00158785	0.00141988	0.00214717	0.00402135	0.00171465	0.00320869	0.0390773	0.0239743	0.0246691	0.0171608	0.0192415	0.020632	0.028349	0.0206366	0.0267674	0.0173984	0.0178275	0.0176129	0.0025141	0.00283273	0.00212659	0.00132976	0.000864682	0.00105959	0.0125331	0.0213992	0.0141584	0.0204244	0.0167163	0.0129642	0.0103973	0.00916241	0.0114076	1.88371e-08	1.70132e-08	1.67567e-08	0.00275958	0.00229816	0.00252887	0.00128652	0.00252051	0.00113127	0.0217055
1,2,4-Benzenetriol	289	14.5965,0	179	0.00733169	0.0034353	0.00396948	0.00509217	0.00716586	0.00479122	0.00938621	0.00598053	0.00434657	0.00987395	0.00361688	0.00791912	0.00970742	0.00932501	0.00822506	0.0123378	0.00666963	0.00884143	0.00608111	0.00467519	0.00513457	0.00532754	0.00515728	0.00408851	0.00835814	0.00784158	0.00513796	0.00432402	0.00515272	0.00550268	0.00544602	0.00577983	0.00561292	0.00947866	0.010856	0.0101673	0.00355915	0.00246059	0.00190543	0.00337404	0.00329987	0.00403359	0.00313883	0.00642105	0.00477994	0.00822917
Analyte 761	289	14.3697,0	105	1.50546e-08	1.97721e-08	1.74133e-08	0.0716945	0.0612604	0.0578662	0.0839048	0.0527895	0.0538895	2.38072e-08	2.18439e-08	2.28256e-08	2.43496e-08	2.30905e-08	2.372e-08	0.030664	0.0230658	0.0268649	0.0966111	0.099182	0.0867402	0.0555494	0.0466669	0.0413454	0.027276	0.0195461	0.0187701	2.28793e-08	2.40666e-08	2.34729e-08	2.22e-08	2.18e-08	2.19982e-08	0.0180641	0.0189851	0.0145774	0.0641052	0.0583106	0.0623349	0.0380903	0.0265413	0.0288868	0.0202955	0.0198888	0.0161368	0.0161819
canavanine degr prod	289	9.71961,0	202	0.0226558	0.0264673	0.0247777	0.0278527	0.0235273	0.0269278	0.0336928	0.0289638	0.0255683	0.0331805	0.0304452	0.0287549	0.0348259	0.0312088	0.0330173	0.0377456	0.030878	0.035194	0.024689	0.0235219	0.0202042	0.0276862	0.0257018	0.0216372	0.0284087	0.0279755	0.0281921	0.0322498	0.0329562	0.0252346	0.0299427	0.0278283	0.0288855	0.0293362	0.0296804	0.033543	0.0243841	0.0211714	0.0225046	0.027696	0.0242688	0.0255962	0.029369	0.0309679	0.0297616	0.0327104
4-aminophenol 1	290	14.0481,0	194	0.0400492	0.0500244	0.048145	0.036202	0.0391738	0.046365	0.0315912	0.0414872	0.0468648	0.0393445	0.0381706	0.0411932	0.0279828	0.0345165	0.0363235	0.0370147	0.0300169	0.0363609	0.0322075	0.033979	0.0330933	0.0285134	0.0421814	0.0290319	0.0364926	0.0422603	0.0389709	0.0207587	0.0253367	0.0306612	0.0403393	0.0286594	0.0197239	0.0238041	0.0276387	0.0197347	0.0332005	0.0377871	0.0346625	0.0240532	0.0306874	0.0301993	0.0250382	0.0340089	0.0215165	0.0147052
N-cyclohexylformamide 1	293	10.6125,0	71	0.192605	0.210103	0.269359	0.233629	0.201807	0.204056	0.280887	0.255224	0.244068	0.250068	0.291059	0.230538	0.283262	0.243146	0.279686	0.283728	0.298839	0.270291	0.19093	0.20183	0.163338	0.230854	0.18168	0.204893	0.233756	0.272195	0.220768	0.2689	0.298832	0.247639	0.284135	0.241097	0.217604	0.205735	0.240878	0.232746	0.223492	0.194104	0.208798	0.22464	0.213241	0.222983	0.236114	0.286914	0.291848	0.316852
Analyte 1427	294	21.5586,0	88	0.00186026	0.00123369	0.00150093	0.00203674	0.00096338	0.00150006	0.00330313	0.00256864	0.00360964	0.00672843	0.00671661	0.00464491	0.00724037	0.00690719	0.00581136	0.00802822	0.00942674	0.0101283	0.00295712	0.00271768	0.00250014	0.00445608	0.00410287	0.00478975	0.00595828	0.00660468	0.00789053	0.00773511	0.00854309	0.00628265	0.00999148	0.0109569	0.00696036	0.00710467	0.00749992	0.0101027	0.00382105	0.0030452	0.00334811	0.00469104	0.00518735	0.00463892	0.00944234	0.00804727	0.0116434	0.00988455
unknown	294	9.3152,0	132	0.00451497	0.00315708	0.00455479	0.00528609	0.00259895	0.00487505	0.00574892	0.00543442	0.00757254	0.00533561	0.00355393	0.00542931	0.00615185	0.003921	0.00503642	0.00554347	0.00469053	0.005117	0.00477656	0.00354015	0.00241407	0.0050247	0.00543919	0.00551394	0.0075663	0.00892262	0.00632025	2.28793e-08	2.40666e-08	2.08707e-08	0.00403512	0.00281293	0.00342403	0.00561949	0.00608064	0.00412966	0.00280969	0.00294494	0.00594456	0.00523461	0.00434565	0.00555539	0.00661569	0.00310706	0.00486138	0.00451814
Analyte 987	295	17.106,0	163	0.00561626	0.00408495	0.0048506	0.00857793	0.0102596	0.00941878	0.0179555	0.0188726	0.0184141	0.0235393	0.0221054	0.0185021	0.0237607	0.0252381	0.0225206	0.0410568	0.0403919	0.0351515	0.0109329	0.00829123	0.00961205	0.0208028	0.0156615	0.0170369	0.0294997	0.0267721	0.0353608	0.0373209	0.0326823	0.0371488	0.0454458	0.0451168	0.0390686	2.09453e-08	2.35038e-08	2.22245e-08	0.0132123	0.0118013	0.0120774	0.0185075	0.0219574	0.0202325	0.0340376	0.0305043	0.0391596	0.0253897
Analyte 1878	295	28.4459,0	73	0.085283	0.0902399	0.0877614	0.135416	0.0943467	0.143719	0.0984303	0.10884	0.0892339	0.132359	0.0901955	0.149751	0.0997251	0.103526	0.0868329	0.146913	0.132627	0.105542	0.035198	0.0378834	0.0372759	0.0493523	0.0240684	0.0689541	0.0835729	0.101989	0.0552252	0.0770846	0.0735082	0.0752964	0.0631893	0.0324885	0.0350171	0.0220798	0.0422721	0.0194922	0.0418987	0.0421714	0.0393763	0.0238076	0.0349999	0.0529244	0.0349994	0.0554157	0.0681375	0.0807357
unknown	295	24.3216,0	317	0.0125662	0.0118874	0.0133361	0.00780646	0.00755783	0.00985545	0.00937306	0.00705242	0.00977321	0.0124768	0.0080015	0.0121942	0.0101595	0.00969299	0.0111178	0.00994721	0.0100891	0.0142554	0.0163803	0.0117693	0.0140748	0.013883	0.0133661	0.00976302	0.00655137	0.00658008	0.00656573	2.28793e-08	2.40666e-08	2.34729e-08	0.0127478	0.0134947	0.00905138	2.16766e-08	2.35038e-08	2.25902e-08	0.0118434	0.0077386	0.00703367	0.00537574	0.0052559	0.00468006	0.00732222	0.00640399	0.0068631	0.0123701
unknown	296	22.4204,0	82	0.00838757	0.00734705	0.00653967	0.0117984	0.0089303	0.0123118	0.0178431	0.0136565	0.0174286	0.0139741	0.0140655	0.0102817	0.0189395	0.0144691	0.014145	0.0182418	0.0186357	0.0231493	0.0155205	0.0154011	0.0133373	0.0295032	0.0208289	0.0243792	0.0223953	0.0227677	0.0272761	0.0204447	0.0207942	0.016914	0.0219016	0.0259877	0.013921	0.0210305	0.015962	0.0262795	0.0160655	0.0122746	0.01417	0.0243628	0.0184242	0.0213935	0.0312063	0.0235109	0.0273586	0.0218078
Analyte 1885	297	28.8526,0	252	0.000783905	0.00100924	0.00138549	0.00159526	0.00113037	0.00136281	0.00190501	0.00232247	0.00107154	0.00151289	0.00140284	0.00154123	0.00178616	0.00131601	0.00155108	0.000371537	0.000332122	0.00035183	0.00149322	0.000841118	0.000740125	2.05922e-08	1.87801e-08	1.96861e-08	2.30761e-08	2.2035e-08	2.25555e-08	0.00316727	0.00248301	0.00282514	2.17e-08	2.18e-08	2.17575e-08	2.09453e-08	2.16766e-08	2.35038e-08	0.00153799	0.00121861	0.000849574	0.00183999	0.00147237	0.000838662	0.00166511	0.00160468	0.00196038	0.00108767
Analyte 222	298	8.60094,0	232	0.000577476	0.00119242	0.00088495	0.00103714	0.00114908	0.000910285	0.00163123	0.0014865	0.000870968	0.001763	0.00141017	0.00158659	0.00174023	0.0011414	0.00144081	0.00163191	0.00167149	0.00150863	0.000592912	0.000818394	0.000571482	0.00112633	0.00099196	0.00105914	0.0011851	0.00127988	0.00123249	0.0011402	0.00146495	0.00116256	0.00163347	0.0013876	0.00151054	0.00102498	0.000950222	0.00178827	0.00126874	0.000859642	0.000674129	0.00111397	0.00123985	0.00117691	0.00135614	0.00141857	0.00138715	0.00148749
Carbobenzyloxy-L-leucine	299	19.541,0	70	1.50546e-08	1.97721e-08	1.74133e-08	0.0256298	0.0131649	0.0326615	0.0270795	0.0481572	0.0376184	0.0291396	0.0596304	0.0590435	0.0450903	0.0631465	0.0541184	0.0522625	0.0553482	0.0832246	0.0402777	0.0192801	0.0297789	0.0347028	0.0336621	0.0201388	0.0404735	0.0314716	0.0525309	0.0539249	0.0583216	0.0578748	0.0615753	0.061913	0.063275	0.0681341	0.0828728	0.0755035	0.014653	0.0192318	0.0174864	0.0323871	0.0246309	0.0295654	0.0630816	0.0662773	0.0582998	0.0517919
unknown	299	9.05184,0	57	0.00406738	0.00454656	0.00498209	0.00509845	0.00432335	0.00324506	0.0063664	0.00466513	0.00466185	0.0045415	0.00558596	0.00360456	0.00542195	0.00448961	0.00401951	0.00530021	0.00609504	0.00459039	0.00395145	0.00345579	0.00370362	0.00386714	0.00484619	0.00435667	0.00613816	0.00403611	0.00508714	0.0046415	0.00581701	0.00500944	0.00580811	0.00447168	0.00513989	0.0023186	0.00323476	0.00379346	0.00413425	0.00454998	0.0038699	0.00382675	0.00384072	0.00441371	0.00433361	0.0053935	0.00596155	0.00555728
unknown	301	26.2495,0	280	1.99451e-08	1.97721e-08	1.98586e-08	2.04529e-08	1.6739e-08	2.05196e-08	2.20518e-08	2.21135e-08	2.20827e-08	2.34956e-08	2.18439e-08	2.26698e-08	0.00196203	0.00173029	0.00184616	0.00200549	0.0018207	0.00190634	1.63755e-08	1.76359e-08	1.70057e-08	2.05922e-08	1.91587e-08	1.87801e-08	0.00228817	0.00332179	0.00261547	2.28793e-08	2.08707e-08	2.1875e-08	0.00238024	0.00123644	0.00180834	2.09453e-08	2.16766e-08	2.1311e-08	1.88371e-08	1.70132e-08	1.67567e-08	0.00135545	0.00141925	0.00138735	0.003656	0.0030561	0.00210629	2.47706e-08
unknown	302	16.8786,0	312	0.003512	0.00423463	0.00455405	0.00337012	0.00366665	0.00351838	0.00344982	0.00320888	0.00332935	0.00397409	0.00394007	0.00324624	0.00313485	0.0023462	0.00274053	0.00370075	0.00346078	0.00358076	0.00421568	0.00387795	0.00398563	0.00376545	0.00394906	0.00325638	0.00361444	0.00404101	0.00402284	0.00369412	0.00438833	0.00422189	2.17e-08	2.22e-08	2.18e-08	2.09453e-08	2.16766e-08	2.1311e-08	0.00432211	0.00374647	0.00403429	1.8167e-08	2.02538e-08	1.92104e-08	0.00389135	0.00457336	0.00423235	2.41029e-08
Analyte 572	303	12.2903,0	57	0.115946	0.107103	0.111524	0.104822	0.075598	0.100365	0.162754	0.105133	0.133943	0.0994375	0.116391	0.107467	0.123415	0.116233	0.132253	0.14392	0.120877	0.122544	0.0889882	0.126625	0.0846675	0.102326	0.110774	0.111242	0.107348	0.128907	0.127716	0.140793	0.136549	0.113947	0.131588	0.128502	0.146475	0.102343	0.116487	0.11081	0.103608	0.13222	0.0881871	0.0885093	0.0876466	0.0974151	0.128039	0.1297	0.0972042	0.154116
unknown	303	7.33344,0	56	1.50546e-08	1.97721e-08	1.74133e-08	2.04529e-08	1.6739e-08	1.8596e-08	2.20518e-08	2.21135e-08	2.20827e-08	2.34956e-08	2.38072e-08	2.18439e-08	0.0133864	0.0102182	0.0100457	0.0132451	0.0141555	0.013034	0.00859624	0.00611422	0.00735523	0.0130387	0.0110534	0.0120461	0.0148231	0.0137719	0.011032	2.28793e-08	2.40666e-08	2.08707e-08	2.17e-08	2.22e-08	2.19512e-08	2.09453e-08	2.35038e-08	2.22245e-08	0.00660471	0.00928774	0.00651425	2.05192e-08	2.02538e-08	2.03865e-08	2.21918e-08	2.23333e-08	2.22626e-08	2.47706e-08
unknown	304	8.64304,0	52	1.50546e-08	1.99451e-08	1.74998e-08	0.0252376	0.0223936	0.0238156	0.0224609	0.0224002	0.0224306	0.00988658	0.0267845	0.0165591	2.43496e-08	2.30905e-08	2.372e-08	2.77617e-08	2.49789e-08	2.63703e-08	0.014844	0.0146508	0.0147474	1.91587e-08	1.87801e-08	1.89694e-08	0.0211104	0.0160646	0.0185875	0.0147731	0.013931	0.0143521	2.17e-08	2.22e-08	2.19512e-08	0.0180277	0.0253392	0.0216835	1.88371e-08	1.67567e-08	1.77969e-08	0.0131448	0.0143894	0.0137671	2.21918e-08	2.23333e-08	2.22626e-08	0.0236523
prostaglandin A2 3	304	24.652,0	94	0.00810759	0.00549165	0.00606656	0.00550455	0.00616894	0.00583675	2.21135e-08	2.17128e-08	2.19132e-08	0.00868705	0.00766182	0.00715955	0.00529306	0.00664169	0.00596737	0.00303201	0.0040211	0.00352656	0.00826923	0.0094272	0.00780957	0.0127654	0.00923468	0.00756066	0.00956157	0.00886139	0.00921148	0.00727211	0.011806	0.0100903	0.00643096	0.00427177	0.00535136	2.09453e-08	2.16766e-08	2.1311e-08	0.0139906	0.0091403	0.0115655	0.00960316	0.0131102	0.012454	0.014055	0.0115144	0.0155498	0.00818321
Analyte 1584	306	23.3689,0	122	0.00508922	0.00248889	0.00327848	0.0029415	0.00372292	0.0047038	0.004326	0.00351512	0.0054639	0.00467201	0.00716974	0.00592088	0.00405873	0.00637829	0.0071354	0.0106838	0.00986603	0.0102749	0.00744555	0.00938951	0.00841753	0.0141114	0.0103675	0.0095196	0.0116352	0.0127106	0.0121729	0.0050098	0.00506649	0.00773292	0.0055665	0.00463596	0.00773268	0.0101292	0.00628478	0.0102653	0.0158288	0.00761914	0.0105391	0.0081506	0.00991686	0.00903373	0.00657383	0.00667614	0.00994884	0.00825197
Analyte 1460	306	21.9075,0	141	1.50546e-08	1.99451e-08	1.97721e-08	2.04529e-08	1.6739e-08	1.8596e-08	0.00208654	0.0016088	0.00184767	0.00253242	0.00279968	0.00266605	0.00243533	0.00188907	0.00208811	0.00238112	0.00393681	0.00327447	1.63755e-08	1.76359e-08	1.70057e-08	0.00300139	0.00293429	0.00296784	0.00531335	0.00539499	0.00572271	0.00436081	0.00478239	0.0047513	0.00543452	0.00573932	0.00424575	0.00375789	0.00545343	0.00661854	0.00193331	0.00147405	0.00102753	0.00490742	0.00485667	0.00441687	0.00715874	0.00539933	0.00934932	0.00644067
unknown	307	12.004,0	240	0.01258	0.0108424	0.0117112	0.0142779	0.00909495	0.0100729	0.0142746	0.0116006	0.0129376	0.0103286	0.0129016	0.00987341	0.0194503	0.0149127	0.0171815	2.77617e-08	2.55139e-08	2.66378e-08	1.76359e-08	1.33969e-08	1.55164e-08	1.91587e-08	1.87801e-08	1.89694e-08	0.0134629	0.0104152	0.01035	0.0167832	0.0151086	0.00895018	2.17e-08	2.22e-08	2.18e-08	2.09453e-08	2.35038e-08	2.22245e-08	0.0066292	0.00830838	0.00717572	0.0127522	0.00735898	0.0100556	0.0149954	0.0121849	0.00999646	0.0153969
2-Deoxyuridine	307	10.4211,0	85	0.029959	0.0406324	0.0352957	0.029391	0.0461577	0.0377743	0.0404244	0.041494	0.0409592	0.0396947	0.0482493	0.038871	0.0435356	0.0414193	0.0424774	0.0470762	0.0495523	0.0470657	0.0312564	0.0334308	0.0278245	2.05922e-08	1.91587e-08	1.98755e-08	0.0405266	0.039427	0.0399768	0.0428904	0.0406546	0.0417725	2.22e-08	2.18e-08	2.19982e-08	0.0450169	0.0428974	0.056244	0.0304736	0.0306486	0.0305611	2.05192e-08	1.8167e-08	1.93431e-08	2.21918e-08	2.23333e-08	2.22626e-08	2.41029e-08
unknown	307	19.7739,0	68	0.00746386	0.00436581	0.00591483	0.00483601	0.00683737	0.00583669	0.00863387	0.0145514	0.0115927	0.0200939	0.0197106	0.0199022	0.00837325	0.0112757	0.00993192	0.0210092	0.0145594	0.0151465	0.00824255	0.00811521	0.00307855	0.00671721	0.00396977	0.00534349	0.0181897	0.0104744	0.014332	0.0114738	0.00735337	0.0183899	0.0136723	0.0119818	0.00767121	0.0129164	0.0103176	0.011617	0.00340298	0.00598577	0.00469438	0.00420628	0.0114329	0.0107263	0.00147803	0.00739072	0.00443437	0.0135607
Analyte 1884	309	28.8333,0	229	0.00325993	0.00317064	0.00321529	1.6739e-08	2.05196e-08	1.86293e-08	0.00266709	0.00336551	0.0030163	2.34956e-08	2.38072e-08	2.18439e-08	2.43496e-08	2.27015e-08	2.35256e-08	2.77617e-08	2.49789e-08	2.55139e-08	0.00453427	0.00386598	0.0035148	0.00519694	0.00403971	0.00461832	2.10007e-08	2.30761e-08	2.2035e-08	2.28793e-08	2.40666e-08	2.08707e-08	2.22e-08	2.18e-08	2.19982e-08	2.09453e-08	2.16766e-08	2.35038e-08	0.00466175	0.00381135	0.00423655	0.00555122	0.00536203	0.00545663	2.21918e-08	2.23333e-08	2.22626e-08	2.47706e-08
unknown	310	8.97538,0	128	0.0291986	0.0233081	0.0278395	0.0619865	0.0368127	0.0385446	0.0999262	0.0704992	0.0556551	0.129478	0.0758134	0.0841107	0.149678	0.11723	0.0918305	0.134165	0.12819	0.121007	0.0346678	0.0225709	0.0225666	0.0620203	0.0481288	0.0342001	0.100598	0.0756257	0.0728166	0.14106	0.096467	0.0480104	0.0538875	0.0492018	0.0515447	0.120532	0.119486	0.103343	0.0321942	0.025412	0.0236511	0.0655294	0.0462233	0.0301069	0.071961	0.0460625	0.0590118	0.0949608
unknown	310	9.98994,0	68	0.021569	0.0254284	0.0301878	0.0257197	0.0231775	0.0237401	0.0332639	0.0280104	0.0266666	0.030362	0.0343537	0.0279082	0.0323538	0.0295962	0.0311097	0.0361244	0.0372452	0.0324463	0.0219417	0.0223207	0.0189628	0.0257016	0.0205682	0.0235248	0.0267445	0.0316016	0.0250932	0.0290736	0.034437	0.0296959	0.0345698	0.0288249	0.0253227	0.0235556	0.0287208	0.0307225	0.0231902	0.0209726	0.0220814	0.0237817	0.0234957	0.0246015	0.026939	0.032611	0.0339585	0.0347072
unknown	310	8.70102,0	267	0.003085	0.00279035	0.00278513	0.0038901	0.00232292	0.0027781	0.003537	0.00292032	0.00322866	0.00277737	0.00372317	0.00297817	0.00621317	0.00345903	0.0048361	0.00392844	0.00357105	0.00323753	0.00363449	0.00264772	0.00191238	0.00405375	0.00232338	0.00251905	0.00380491	0.00322475	0.00256141	0.00475464	0.00417626	0.00251285	0.00523831	0.00280411	0.00263325	0.00359708	0.00387758	0.003274	0.00266145	0.00229396	0.00247771	0.00408669	0.00230906	0.00203732	0.00409629	0.00338985	0.00268693	0.00415775
piceatannol 1	313	25.9393,0	219	0.0029296	0.0030308	0.0029802	0.00339569	0.00445037	0.00392303	0.0033362	0.00372451	0.0028062	0.00296347	0.00207111	0.0026664	0.00214657	0.00227405	0.00168334	0.00204652	0.00172637	0.00240867	0.00365209	0.00322478	0.00283599	0.00415732	0.00446186	0.0023442	0.00335747	0.00385302	0.00504554	0.00293978	0.00410711	0.00381441	0.00200688	0.00148362	0.00193927	0.00217863	0.00222118	0.00373388	0.00233326	0.00211665	0.00171402	0.00274269	0.00207045	0.00190482	0.00417027	0.00369456	0.00235497	0.00268837
Analyte 319	313	9.65483,0	221	0.00683043	0.0123417	0.0075681	0.00812152	0.0080302	0.00998515	0.0137084	0.009933	0.010004	0.012585	0.0117214	0.00881006	0.0155565	0.0132487	0.0112378	0.0156038	0.0149723	0.015288	0.00661073	0.00757349	0.00326356	0.00900457	0.007173	0.00613228	0.0105422	0.0118313	0.00720804	0.0114096	0.0181405	0.0110105	0.0151974	0.0125549	0.0144675	0.00827902	0.0109274	0.00960319	0.0098621	0.00683422	0.00639696	0.00958946	0.00607036	0.00714466	0.0112187	0.010872	0.0188145	0.00776168
N-alpha-Acetyl-L-ornithine 3	314	15.9423,0	286	0.016839	0.0297921	0.0323457	0.0234917	0.0434816	0.047372	0.0131917	0.0318699	0.0348254	0.0458141	0.0478563	0.0521146	0.0202484	0.0377796	0.0354138	0.0547175	0.0562878	0.0606278	0.0159348	0.0262603	0.0220225	0.0276818	0.0417147	0.0427751	2.10007e-08	2.30761e-08	2.20384e-08	0.0183717	0.0389504	0.028661	0.029133	0.0574236	0.0505607	0.0239517	0.0308342	0.0438042	0.0594803	0.0559714	0.0424625	0.0268325	0.0518015	0.0413837	0.0208042	0.0324928	0.0266485	0.0367618
Analyte 1877	315	28.4317,0	327	0.000685988	0.000847579	0.0007764	0.00112618	0.00117451	0.0012805	0.00191711	0.00180013	0.00140004	0.0012594	0.00135794	0.00130867	0.00302899	0.00255257	0.00279078	0.00280022	0.00304518	0.00181605	0.000716834	0.000236595	0.000598236	0.00108327	0.00113319	0.001179	0.00249174	0.00229214	0.00205598	2.28793e-08	2.08707e-08	2.1875e-08	2.17e-08	2.18e-08	2.17575e-08	2.16766e-08	2.35038e-08	2.25902e-08	0.00101475	0.000986844	0.00116535	0.00215301	0.00145393	0.00145247	0.0017992	0.00239827	0.00267116	2.47706e-08
Arachidic acid	315	22.9089,0	112	1.50546e-08	1.99451e-08	1.74998e-08	1.6739e-08	2.05196e-08	1.86293e-08	0.00689079	0.00556151	0.00571923	0.00858768	0.00629035	0.0062648	0.00838769	0.00606104	0.00722436	0.00615687	0.00629295	0.00792908	0.0146613	0.0116295	0.0131454	0.0174357	0.0134903	0.0129554	2.10007e-08	2.30761e-08	2.2035e-08	0.0100117	0.0106659	0.00858793	2.22e-08	2.18e-08	2.19982e-08	0.00791109	0.00736468	0.00889668	1.88371e-08	1.70132e-08	1.67567e-08	1.8167e-08	2.02538e-08	1.92104e-08	0.0173289	0.0129134	0.0165085	0.0135886
androsterone 1	317	23.7927,0	132	0.000311183	0.000388967	0.000350075	2.04529e-08	2.05196e-08	2.04862e-08	0.00328392	0.00183911	0.00227194	0.00403269	0.00138888	0.00277892	0.00360974	0.00409492	0.00385233	0.00628758	0.00578071	0.00713291	0.00160024	0.00113892	0.00136958	0.00342963	0.0023793	0.002717	0.00315905	0.00457602	0.00386753	0.00473684	0.00327798	0.00465398	0.00452891	0.00311055	0.00381973	0.00524199	0.00451665	0.00691898	1.88371e-08	1.70132e-08	1.67567e-08	2.05192e-08	2.02538e-08	2.03865e-08	0.00474501	0.00313569	0.00434036	0.00545859
Analyte 1883	317	28.824,0	73	0.0136288	0.040532	0.0223362	0.0363021	0.0207477	0.0344448	0.0398983	0.0286941	0.0342962	0.0296184	0.0259998	0.0291584	0.0377962	0.03288	0.0389539	0.0277843	0.0290304	0.0283218	0.0285015	0.0213273	0.0230446	0.0254519	0.0108282	0.0274557	0.0286856	0.0267964	0.01429	0.0399311	0.0275888	0.0337599	0.0325261	0.0177397	0.0172134	0.00989199	0.0203498	0.0137357	0.0351803	0.0341438	0.0240271	0.035341	0.0304407	0.0143856	0.0183866	0.0224703	0.0204284	0.0136148
Adipamide 5	318	16.9433,0	158	0.00182724	0.00167225	0.00212863	0.00232105	0.00210341	0.00223253	2.20518e-08	2.21135e-08	2.20827e-08	0.00416193	0.00381093	0.00441127	0.0038244	0.0038942	0.00410671	0.00367402	0.00364348	0.0039192	0.00247231	0.00223183	0.00237305	1.91587e-08	1.87801e-08	1.89694e-08	0.00387853	0.004603	0.00424077	2.40666e-08	2.08707e-08	2.24687e-08	0.00371292	0.00285526	0.00328409	2.09453e-08	2.35038e-08	2.22245e-08	0.00359582	0.00226415	0.00292999	0.00360738	0.00305651	0.00333195	0.00581035	0.0050193	0.00555891	0.00477733
3-Hydroxyanthranilic acid	318	17.6853,0	264	0.135025	0.161797	0.15999	0.216273	0.242783	0.264109	0.369628	0.283386	0.268176	0.33566	0.306398	0.380771	0.365434	0.344767	0.351209	0.396801	0.380507	0.394444	0.208025	0.214671	0.179461	0.380238	0.332354	0.317501	0.443808	0.389988	0.484094	0.445592	0.489596	0.473337	0.513828	0.496996	0.422537	0.400955	0.39807	0.412593	0.239686	0.234284	0.205058	0.414869	0.391532	0.358997	0.537265	0.472639	0.564287	0.555123
unknown	320	23.405,0	199	0.00459988	0.00367343	0.00442449	0.00314072	0.00171533	0.00432021	0.00250646	0.00444588	0.00347617	0.00342365	0.00255731	0.00299048	0.00271479	0.00298984	0.00181708	2.77617e-08	2.49789e-08	2.55139e-08	0.00559949	0.00682563	0.00522079	0.00565935	0.0090881	0.00544471	0.00297669	0.00561089	0.00429379	0.00385209	0.00388874	0.00312441	2.22e-08	2.18e-08	2.19982e-08	2.09453e-08	2.16766e-08	2.1311e-08	0.00726726	0.00518856	0.0055114	1.8167e-08	2.02538e-08	1.92104e-08	0.00903033	0.00464303	0.00683668	2.47706e-08
tryptophan 1	321	20.9886,0	314	0.0105115	0.0120459	0.0161574	0.00760993	0.00898015	0.0117578	0.0141224	0.00805001	0.0185499	0.0128254	0.0132171	0.0130213	0.015939	0.0137966	0.0148678	0.0146813	0.0172461	0.0190919	0.0134126	0.0108312	0.0121219	0.0133748	0.0119852	0.0113036	0.0105163	0.015715	0.0131157	0.00921523	0.00901383	0.00911453	0.0151401	0.0147547	0.012398	0.0124605	0.0168647	0.0146626	1.88371e-08	1.70132e-08	1.67567e-08	1.8167e-08	2.02538e-08	1.92104e-08	0.0115686	0.0133408	0.0126383	0.0110176
Analyte 1869	323	28.0902,0	133	0.00471164	0.00620434	0.00545799	0.00541009	0.00492005	0.00516507	2.20518e-08	0.0026798	0.00133991	0.00454052	0.0035998	0.00512917	0.0048546	0.00372014	0.00428737	0.00342243	0.00562338	0.00387581	0.00445585	0.00371638	0.00356868	0.00298212	0.00284841	0.00292666	0.0063089	0.00638664	0.00451829	0.00703389	0.00604871	0.0065413	0.0025767	0.00156979	0.00207325	0.00484318	0.0017709	0.00330704	0.00571653	0.00439329	0.00505491	0.00364588	0.00224114	0.00294351	0.00287059	0.00404957	0.00274642	0.00538344
unknown	323	16.0176,0	154	0.153396	0.144477	0.140157	0.0709843	0.0851733	0.0780788	0.0932964	0.060834	0.0770652	0.0486521	0.0676034	0.0547374	0.0721533	0.0502934	0.0612233	2.77617e-08	2.49789e-08	2.63703e-08	0.130189	0.121327	0.115284	0.128584	0.0714407	0.0749942	0.0491061	0.0521045	0.0659105	0.0786252	0.0768847	0.0777549	0.0514006	0.0913245	0.0713626	0.0513814	0.0467775	0.0872385	0.119806	0.125809	0.0924827	0.106065	0.0793574	0.0927112	2.21918e-08	2.23333e-08	2.17102e-08	0.0927773
2'-Hydroxyacetophenone 2	326	13.0629,0	173	0.00589505	0.00623527	0.0054088	0.00571042	0.00390335	0.00439168	0.00624485	0.00486807	0.00440515	0.00568684	0.00393127	0.0036346	0.00545881	0.00567648	0.00369857	0.00321419	0.00221817	0.0036476	0.0058307	0.00536122	0.00537199	0.00498902	0.00389	0.0033663	0.00397554	0.00395863	0.00251895	0.00310783	0.00388237	0.00232304	0.0050808	0.00256589	0.00213999	0.00172761	0.00198424	0.00131704	0.00434818	0.00444061	0.00399628	0.00447599	0.00317157	0.0035607	0.00473114	0.0044339	0.00263073	0.00316763
unknown	326	8.55477,0	267	0.000979671	0.000634041	0.000533413	0.000653031	0.000518525	0.000585778	0.00177544	0.00132041	0.000643116	0.000729367	0.000624724	0.000677045	0.00191729	0.00118973	0.00155351	0.00118746	0.00081204	0.000808665	0.000909742	0.000827731	0.000580523	0.00134946	0.000719881	0.000699558	0.00106844	0.000751292	0.000709526	0.00188777	0.00127072	0.00157924	0.000698756	0.000474846	0.000586801	0.0011698	0.00105877	0.000711211	0.000943403	0.000663907	0.00062216	0.00110796	0.00063924	0.000546384	0.000924245	0.00112266	0.000535602	0.00107917
Analyte 1450	327	21.7822,0	378	0.00229305	0.00224067	0.0030633	0.00248333	0.00208861	0.00306917	0.00540886	0.00290689	0.00475512	0.00228845	0.0026219	0.00245517	2.43496e-08	2.27015e-08	2.30905e-08	2.77617e-08	2.49789e-08	2.55139e-08	1.63755e-08	1.76359e-08	1.33969e-08	0.00566138	0.00594796	0.0068418	0.00528529	0.00527224	0.00568032	0.00275114	0.00258115	0.00266615	2.17e-08	2.22e-08	2.18e-08	2.09453e-08	2.16766e-08	2.35038e-08	1.88371e-08	1.70132e-08	1.67567e-08	0.00670391	0.00602017	0.00627742	0.00954986	0.00907711	0.00931349	2.41029e-08
3-Methylthiopropylamine	328	14.4971,0	142	0.0107283	0.0141405	0.0209245	0.0197641	0.0147385	0.0224557	0.0209981	0.0266895	0.0327238	0.0291269	0.0513741	0.0611533	0.0233759	0.0329422	0.0566691	0.0370797	0.0551078	0.0486149	0.0168155	0.0180446	0.0248756	0.0199536	0.0296647	0.0111407	0.0316611	0.0185499	0.042965	0.0396914	0.0459521	0.0414364	0.0392367	0.0430057	0.0329948	0.027346	0.0604774	0.0487196	0.0160638	0.0193559	0.0108634	0.014685	0.0194585	0.0159351	0.043137	0.0528464	0.0455696	0.050459
5-aminovaleric acid lactam	328	8.71952,0	142	0.284691	0.215656	0.25889	0.244378	0.369865	0.232389	0.256526	0.263812	0.260169	0.292813	0.345203	0.319008	0.342081	0.393373	0.367727	1.04875	0.755193	0.538765	0.386676	0.287467	0.229507	0.557643	0.405841	0.466787	0.559297	0.752817	0.487907	0.775079	0.625014	0.54563	0.822235	0.497236	0.444663	0.54113	0.645318	0.563873	0.268137	0.15846	0.168308	0.224658	0.178617	0.17543	0.213184	0.266137	0.22802	0.233659
Analyte 1815	329	26.803,0	119	0.00647508	0.00432669	0.00627919	0.00416168	0.00503292	0.00484505	0.00468901	0.00346537	0.00398771	0.00682444	0.00411357	0.00591016	0.0056511	0.00410148	0.00487629	0.00502478	0.00607317	0.00662156	0.00430184	0.00448443	0.00336729	0.00396464	0.00525937	0.0025701	0.0111692	0.0107209	0.0109209	0.00707936	0.00828435	0.00514157	0.00363138	0.00185097	0.00274117	0.00565213	0.00808385	0.00678106	0.00489672	0.00313284	0.00393109	0.00342628	0.00370093	0.00279688	0.00885276	0.00877211	0.00325934	0.00657042
Analyte 867	330	15.6774,0	103	0.0223761	0.0200707	0.0212234	2.04529e-08	2.05196e-08	2.04862e-08	0.0160877	0.011094	0.0106427	0.0116292	0.0103306	0.0109799	0.010661	0.00894721	0.00980411	0.00455072	0.0100256	0.00728817	0.0222116	0.0235363	0.021367	0.0212122	0.0201429	0.0197909	2.30761e-08	2.2035e-08	2.25555e-08	0.00503438	0.00649324	0.00670535	0.0136468	0.00723696	0.0104419	0.0029259	0.0040497	0.0034878	0.020989	0.0192829	0.020136	0.0159869	0.0152395	0.0138332	0.0163675	0.012283	0.0143253	0.00984243
Elaidic acid	330	21.1833,0	97	0.00103733	0.00057917	0.000808252	1.6739e-08	2.05196e-08	1.86293e-08	2.20518e-08	2.17128e-08	2.18823e-08	2.34956e-08	2.38072e-08	2.36514e-08	0.000643779	0.000712779	0.000678279	0.000986448	0.00198141	0.00148393	0.00159584	0.00115174	0.000767716	0.00197107	0.0010084	0.00112031	2.10007e-08	2.30761e-08	2.2035e-08	2.28793e-08	2.40666e-08	2.34729e-08	0.00236353	0.00123384	0.00164431	0.00172591	0.0014226	0.00157426	0.000918493	0.00118032	0.00104941	0.00178091	0.00117846	0.00163986	0.00177327	0.00242837	0.00210082	0.00214995
2-Butyne-1,4-diol	331	9.99498,0	71	0.0146878	0.0164779	0.0196635	0.0173923	0.0148823	0.0167917	0.021843	0.018529	0.0182158	0.0195926	0.0221586	0.018044	0.0217309	0.0185458	0.0199461	0.0252621	0.0216455	0.0234538	0.0148184	0.0149335	0.0121528	0.0173827	0.0138047	0.0158593	0.0174229	0.0209071	0.0165607	0.0177617	0.0223334	0.0198502	0.01888	0.0162682	0.0175741	0.0160902	0.0189927	0.0211418	0.0153712	0.0140307	0.0147009	0.0166344	0.0158987	0.0173691	2.21918e-08	2.23333e-08	2.22626e-08	0.0219117
o-Hydroxyhippuric acid 1	332	18.5004,0	179	0.178771	0.336476	0.305858	0.531297	0.366098	0.38789	0.517265	0.491498	0.522941	2.34956e-08	2.38072e-08	2.18439e-08	0.717725	0.663858	0.671678	1.0454	1.01694	0.79098	0.718928	0.570073	0.425322	0.835499	0.608494	0.506399	0.739737	0.853898	0.858552	2.28793e-08	2.40666e-08	2.34729e-08	0.934302	0.890741	0.488848	0.840607	0.944277	1.04264	0.561907	0.534975	0.664625	0.837205	0.718065	0.633717	0.837461	0.796202	1.01933	0.119509
Hesperitin 2	333	27.1665,0	209	0.00204156	0.00225377	0.00159833	0.00244514	0.0029726	0.00287211	2.21135e-08	2.17128e-08	2.19132e-08	2.34956e-08	2.38072e-08	2.18439e-08	2.43496e-08	2.27015e-08	2.30905e-08	2.77617e-08	2.49789e-08	2.55139e-08	0.00229286	0.00219167	0.00224227	0.0025238	0.00221729	0.00237054	2.10007e-08	2.30761e-08	2.2035e-08	2.28793e-08	2.40666e-08	2.08707e-08	2.17e-08	2.22e-08	2.18e-08	2.09453e-08	2.16766e-08	2.35038e-08	0.00265329	0.00266691	0.00258081	0.00244295	0.00310872	0.00173292	2.21918e-08	2.23333e-08	2.17102e-08	2.47706e-08
unknown	335	9.24539,0	151	0.00871846	0.0119146	0.0113861	0.0118981	0.0136005	0.00977721	0.0156044	0.0108115	0.00962283	0.0201272	0.01379	0.0143854	0.0120496	0.0107157	0.00924572	0.0199433	0.0169502	0.0161638	0.0099296	0.010195	0.00667829	0.0157521	0.00852238	0.0101162	0.0147891	0.016285	0.011886	0.0132873	0.0132974	0.012566	0.0174719	0.0132964	0.0119406	0.0113719	0.0111135	0.0158565	0.0159671	0.01145	0.00922445	0.0114263	0.0126345	0.0118608	0.0164726	0.0120525	0.0137091	0.0118343
unknown	336	14.8717,0	146	0.00789221	0.00840307	0.00968046	0.0066819	0.00755303	0.00723217	0.00678455	0.00653402	0.00684169	0.00889493	0.00842374	0.00865934	2.43496e-08	2.27015e-08	2.35256e-08	0.00819703	0.00949909	0.00884806	0.00858673	0.00902219	0.00973583	0.00923268	0.0102918	0.00781256	0.0117253	0.0123268	0.0144262	2.28793e-08	2.40666e-08	2.34729e-08	0.0130211	0.0128347	0.00818879	2.09453e-08	2.16766e-08	2.1311e-08	0.0102988	0.0104863	0.00811602	0.00783122	0.00956306	0.00724049	0.00982611	0.00879863	0.00931237	0.00834672
Analyte 1813	336	26.7732,0	247	0.0102847	0.0087392	0.00808019	0.00960937	0.0123324	0.0108088	0.0148304	0.0121714	0.010553	0.00752382	0.00654971	0.00769951	0.0189906	0.0174192	0.0169197	0.0208602	0.0220345	0.0208569	0.00968979	0.0103106	0.00821633	0.0122599	0.0167356	0.0085178	0.0247166	0.0252977	0.0250072	0.0152168	0.0176491	0.0102594	0.0259875	0.011823	0.0189053	2.09453e-08	2.16766e-08	2.35038e-08	0.0111914	0.0103974	0.0107944	0.0107706	0.0111792	0.00698079	0.030445	0.0114306	0.0209378	0.00740113
unknown	336	9.01851,0	159	0.001134	0.00143214	0.00147381	0.00126182	0.00120785	0.00171704	0.00246398	0.00158557	0.0018705	0.00289606	0.00283515	0.00264853	0.002622	0.00283729	0.00149602	0.00355824	0.00359155	0.00357489	0.00109394	0.000835465	0.0009647	0.00198434	0.00123245	0.00131011	0.00217155	0.00302126	0.00201874	0.00226959	0.00309062	0.00182218	0.00358551	0.00254382	0.00232733	0.00201861	0.00278672	0.00240267	0.0013844	0.00144466	0.00133537	2.05192e-08	1.8167e-08	1.93431e-08	0.00274711	0.00286234	0.00233186	0.00252424
3-hydroxy-L-proline 1	337	12.4601,0	158	0.0180007	0.0146012	0.0163009	0.0107732	0.0147191	0.0177493	0.0147608	0.0177571	0.0176068	0.0182343	0.0260781	0.0198642	0.0207289	0.0226585	0.0216937	0.0326044	0.0339423	0.033503	0.00688304	0.0109061	0.012713	0.0137812	0.013293	0.0133241	0.00799955	0.016358	0.0147584	0.018449	0.0335294	0.0217228	0.0186359	0.0221991	0.0203106	0.021206	0.0259291	0.0340296	0.0117224	0.0164624	0.00925961	0.0111462	0.0111279	0.0115345	0.0099039	0.0154462	0.0224216	0.0254701
Analyte 1342	338	20.592,0	71	0.0848835	0.0730486	0.0996153	0.0815672	0.0640571	0.0632205	0.0919357	0.0847051	0.0785954	2.34956e-08	2.38072e-08	2.18439e-08	2.43496e-08	2.27015e-08	2.30905e-08	2.77617e-08	2.49789e-08	2.55139e-08	0.122167	0.101647	0.111907	0.135427	0.0988433	0.117135	2.10007e-08	2.2035e-08	2.15178e-08	2.28793e-08	2.40666e-08	2.08707e-08	2.17e-08	2.22e-08	2.18e-08	2.09453e-08	2.16766e-08	2.35038e-08	0.113346	0.123054	0.101352	0.100179	0.114099	0.107139	0.116922	0.127248	0.172757	2.47706e-08
Analyte 767	339	14.4431,0	217	1.99451e-08	1.97721e-08	1.98586e-08	0.00306163	0.00359037	0.00362115	0.00308615	0.0029535	0.00301982	2.38072e-08	2.18439e-08	2.28256e-08	2.43496e-08	2.27015e-08	2.30905e-08	0.00538767	0.00400334	0.0054572	1.63755e-08	1.33969e-08	1.48862e-08	0.00439493	0.004797	0.00321822	0.00352771	0.00407164	0.00459865	0.00412551	0.00509176	0.00460863	2.17e-08	2.22e-08	2.19512e-08	0.00299839	0.00432591	0.00338544	1.70132e-08	1.67567e-08	1.68849e-08	0.00330011	0.00377866	0.00350276	0.00297247	0.00299789	0.00298518	2.47706e-08
unknown	341	17.9627,0	209	0.897696	1.07193	0.96459	1.04561	1.19868	1.19577	1.40887	1.30977	1.25078	1.31024	1.4591	1.20008	2.43496e-08	2.27015e-08	2.30905e-08	2.77617e-08	2.49789e-08	2.55139e-08	1.14782	1.09371	0.906798	1.42829	1.3868	1.40755	1.59263	1.61855	1.72376	2.28793e-08	2.08707e-08	2.1875e-08	2.17e-08	2.22e-08	2.18e-08	2.09453e-08	2.16766e-08	2.35038e-08	1.20304	1.08634	1.01116	1.50396	1.39942	1.34547	1.80898	1.74241	1.90223	1.72073
Analyte 584	342	12.4745,0	218	0.0029781	0.00324065	0.00325577	0.00436683	0.00260396	0.00451483	0.00407364	0.00480786	0.00403353	0.00399028	0.00365514	0.0047286	0.00446785	0.00493059	0.00399738	0.00531042	0.00464409	0.0057166	0.00431932	0.00412782	0.00422357	0.00381291	0.00382132	0.00305932	0.00534888	0.00348304	0.00441596	0.00393472	0.00550535	0.0038115	0.00350784	0.00428511	0.00389647	0.00501823	0.00598662	0.00395871	0.00215394	0.0024292	0.00231529	0.00369085	0.00283056	0.0034007	0.00534757	0.00530362	0.00438834	0.00423834
N-Carbamylglutamate 4	342	19.3624,0	218	1.50546e-08	1.99451e-08	1.97721e-08	0.0157248	0.0155642	0.0146372	2.20518e-08	2.17128e-08	2.18823e-08	2.34956e-08	2.38072e-08	2.36514e-08	0.0308116	0.0401439	0.0354778	2.77617e-08	2.55139e-08	2.66378e-08	0.00952437	0.00545463	0.0074895	2.05922e-08	1.87801e-08	1.96861e-08	2.10007e-08	2.2035e-08	2.15178e-08	2.28793e-08	2.40666e-08	2.08707e-08	2.22e-08	2.18e-08	2.19982e-08	2.16766e-08	2.35038e-08	2.25902e-08	1.70132e-08	1.67567e-08	1.68849e-08	0.0100904	0.0122745	0.0111825	0.0291155	0.0257043	0.0213396	2.47706e-08
unknown	342	13.1383,0	171	0.00211235	0.00188843	0.00136109	0.00169847	0.00146146	0.00200505	0.00230095	0.00179867	0.00188173	0.00217701	0.00242367	0.0020325	0.00258363	0.00238541	0.00228699	0.00278107	0.00286589	0.0030671	0.00220014	0.00201443	0.00210728	0.00205825	0.00214355	0.00188224	0.00238035	0.0029459	0.0023107	0.00269776	0.00269187	0.00214736	0.00308966	0.001771	0.0021483	0.00266232	0.00264784	0.00245487	0.00206076	0.0022012	0.00202752	0.00195661	0.00202679	0.00222794	0.00284947	0.00261096	0.00201548	0.00270817
Acetol 4	344	15.8235,0	184	1.50546e-08	1.99451e-08	1.97721e-08	2.04529e-08	1.6739e-08	2.05196e-08	0.000939525	0.00132006	0.00131287	0.00461907	0.00469333	0.0046562	0.00677651	0.00726998	0.00687361	0.0142346	0.0175017	0.0180191	1.63755e-08	1.76359e-08	1.33969e-08	2.05922e-08	1.91587e-08	1.87801e-08	0.00378072	0.00494888	0.0043648	0.00865283	0.00821523	0.00766809	0.0127829	0.0136731	0.00890978	0.0154471	0.0194972	0.0199826	1.88371e-08	1.70132e-08	1.67567e-08	2.05192e-08	1.8167e-08	1.93431e-08	2.23333e-08	2.17102e-08	2.20217e-08	0.00885991
unknown	344	15.4826,0	290	1.99451e-08	1.97721e-08	1.98586e-08	0.00206033	0.00209441	0.00277437	0.00700133	0.00526542	0.00611863	0.0132815	0.0104304	0.0132952	0.0106971	0.0106183	0.00763867	0.0047624	0.00569911	0.00400063	1.76359e-08	1.33969e-08	1.55164e-08	0.00189913	0.00189616	0.0019625	0.00498458	0.00554721	0.00769346	0.00871139	0.00712495	0.0078457	0.00711376	0.00600502	0.00452176	0.00264845	0.00299802	0.00221272	1.88371e-08	1.70132e-08	1.79251e-08	0.00208373	0.00163686	0.0018486	0.00646406	0.0065891	0.00492789	0.00715935
Analyte 1412	345	21.379,0	247	0.00951834	0.00710761	0.00913586	0.0056028	0.00322478	0.00489989	0.0032086	0.00304457	0.00286541	0.00108422	0.000975674	0.000793076	0.000754897	0.000733159	0.000498267	0.000934286	0.000856445	0.000961414	1.63755e-08	1.33969e-08	1.48862e-08	0.0170594	0.0153321	0.0124358	0.00534806	0.00456362	0.00636901	0.00115641	0.0014681	0.00131225	0.000821799	0.00136416	0.000631809	2.09453e-08	2.35038e-08	2.22245e-08	1.88371e-08	1.70132e-08	1.67567e-08	0.0120664	0.00861845	0.0103424	0.00654515	0.00457551	0.006335	0.00128898
unknown	348	13.1933,0	103	0.0223351	0.0263145	0.0218846	0.0200655	0.0167173	0.0193304	0.0233017	0.0175777	0.0171624	0.0182062	0.0148946	0.0129055	0.0197958	0.0191672	0.0161015	0.0109705	0.010097	0.0137878	0.0212384	0.0228876	0.0196955	0.0187901	0.0169463	0.0138548	0.0133052	0.014887	0.0105867	0.0128094	0.0141607	0.00998677	0.0169828	0.0102315	0.00707491	0.00833497	0.00957082	0.00687993	0.0164024	0.0168112	0.0176975	0.0169458	0.0123769	0.0122775	0.0177072	0.017446	0.0119373	0.0134686
unknown	348	15.7113,0	220	0.00304578	0.00368168	0.00336373	0.00220091	0.00241144	0.00230617	0.00216118	0.00219456	0.00201866	0.00281979	0.00287	0.00258958	0.00239125	0.00218129	0.00197733	0.00323544	0.00302345	0.00350965	0.00363706	1.33969e-08	0.00181854	0.00365951	0.00364722	0.00322577	0.00270789	0.00363658	0.00317224	0.00271022	0.00328328	0.00323874	0.00351839	0.00425363	0.00320822	0.00230504	0.00310934	0.00317381	0.00380949	0.00378558	0.00297914	0.00342662	0.00244926	0.00293794	0.0022737	0.00335378	0.00281374	0.00278581
2-Amino-3-methyl-1-butanol	350	8.93911,0	282	0.000395766	0.000604477	0.000500122	0.000349792	0.000398332	0.000374062	2.21135e-08	2.17128e-08	2.19132e-08	0.000618489	0.000536805	0.000577647	2.43496e-08	2.30905e-08	2.372e-08	0.000697361	0.000384822	0.000541092	0.000392347	0.000424649	0.0002465	1.91587e-08	1.87801e-08	1.89694e-08	2.30761e-08	2.2035e-08	2.25555e-08	2.28793e-08	2.08707e-08	2.1875e-08	2.17e-08	2.22e-08	2.19512e-08	2.09453e-08	2.16766e-08	2.35038e-08	0.000469486	0.000401435	0.00043546	0.000445328	0.000368422	0.000406875	0.000529808	0.000589253	0.00055953	0.000538367
unknown	351	17.0544,0	144	0.0246389	0.0314773	0.0324809	0.0563488	0.0519857	0.067473	0.104622	0.0914849	0.0882392	0.167211	0.146865	0.167612	0.170971	0.184007	0.196192	0.227794	0.230327	0.262886	0.0294918	0.030893	0.0306486	0.0770046	0.0733045	0.0629097	0.127288	0.0971956	0.149796	0.166882	0.130711	0.151895	0.185889	0.149864	0.114556	0.116742	0.138012	0.0935994	0.0485262	0.0432903	0.0419843	0.0795226	0.0909169	0.0722045	0.157565	0.139631	0.153095	0.155994
Analyte 1528	354	22.7373,0	215	0.00689818	0.00624528	0.00798394	0.0129776	0.00941447	0.0117993	0.0233505	0.0217792	0.0223892	0.0323147	0.0242632	0.0182424	0.0264291	0.0233353	0.0203121	2.77617e-08	2.49789e-08	2.55139e-08	0.0224193	0.0227848	0.0179001	0.0542436	0.0448921	0.0451713	0.0489918	0.0485562	0.0621654	0.0404035	0.0492669	0.0390637	2.17e-08	2.22e-08	2.18e-08	2.09453e-08	2.16766e-08	2.35038e-08	0.0397341	0.0302412	0.0332189	0.0548928	0.0510922	0.0496489	2.21918e-08	2.17102e-08	2.1951e-08	0.0557597
unknown	355	12.8366,0	117	0.00777827	0.0084936	0.0091574	0.00851628	0.00774728	0.00889903	0.0102216	0.00834388	0.00996539	0.0166113	0.0112918	0.0086862	0.0134262	0.0107389	0.0104176	0.0126894	0.0132997	0.0119503	0.00844898	0.00831206	0.00943139	0.00847322	0.0102557	0.0074417	0.0122991	0.0144581	0.0133351	0.0149279	0.0140694	0.0144986	0.0162605	0.0111419	0.00994078	0.0134302	0.0156674	0.0134435	0.00748475	0.00744072	0.00750763	0.00775358	0.00726503	0.00798241	0.014377	0.0132699	0.0112295	0.0115988
Analyte 1332	357	20.4399,0	238	0.00564035	0.00803669	0.00651058	0.0120417	0.011629	0.0118354	0.0248529	0.0194747	0.0182281	0.0200415	0.0180553	0.0154295	0.024248	0.0210659	0.0202125	0.0294831	0.029635	0.0270473	0.00858506	0.00768085	0.00758942	0.0194264	0.0144279	0.014309	0.0261658	0.0302743	0.0282201	0.0293537	0.0323655	0.0268795	0.0445508	0.0308749	0.0377129	0.0347283	0.0399512	0.0490675	0.010895	0.011203	0.0090941	0.020468	0.0153049	0.0169286	2.21918e-08	2.23333e-08	2.17102e-08	0.036291
glutaraldehyde 2	358	8.87659,0	86	0.13215	0.163133	0.120898	0.10319	0.0996507	0.140545	0.231367	0.166669	0.174384	0.122002	0.21784	0.140518	0.273027	0.219238	0.223287	0.233852	0.229655	0.285567	0.0543524	0.0357692	0.0450608	0.0912739	0.087269	0.0892714	0.0989309	0.150546	0.145416	0.334225	0.249289	0.151826	0.178798	0.170143	0.166934	0.135599	0.119433	0.175609	0.0793119	0.114867	0.0472079	0.243605	0.100431	0.172018	0.327473	0.144829	0.156118	0.297604
3,6-Anhydro-D-galactose 4	361	16.7676,0	225	0.00300119	0.00341418	0.00323551	0.00540835	0.0042729	0.00484062	0.00847999	0.00576377	0.00482192	0.0104112	0.00830984	0.00930537	0.00928167	0.00909814	0.0091899	0.0109594	0.0116242	0.0126988	0.00454849	0.00424567	0.00501478	0.00761588	0.00631234	0.00576802	0.0102	0.00773995	0.00976273	0.0118111	0.00957546	0.0106933	0.0142222	0.00986377	0.00915646	0.0110895	0.0115652	0.0113274	0.00548904	0.00496674	0.00410002	0.00639313	0.00864963	0.00692466	0.0105487	0.00870133	0.0112452	0.0093688
4-Methylbenzyl alcohol	361	10.2879,0	71	0.0175783	0.018976	0.0221324	0.0204764	0.0185113	0.0194938	0.0214065	0.0202108	0.0208087	0.0240427	0.0255471	0.0203731	0.025614	0.0213161	0.025009	0.0258866	0.026152	0.0238146	0.017117	0.0142485	0.0156828	0.0200572	0.0142191	0.0224726	0.0188943	0.0224139	0.0182695	0.0232884	0.0254291	0.022347	0.0269643	0.0209078	0.0186678	0.0170066	0.0222992	0.0213444	1.88371e-08	1.70132e-08	1.67567e-08	0.0176463	0.0166569	0.0177629	0.0206883	0.0230463	0.0218673	0.0266144
Analyte 1609	362	23.6557,0	185	0.00339838	0.00300893	0.00354079	0.0028052	0.00242175	0.00247892	0.00301094	0.00299727	0.00300411	0.00516504	0.0039675	0.00456627	0.00455685	0.00429273	0.00447575	0.00467464	0.00567241	0.00517353	0.00496534	0.00511828	0.00504181	0.00542655	0.00512665	0.0052766	0.00417414	0.0056147	0.00489442	0.00411189	0.00475076	0.00454305	0.0038436	0.0057583	0.0034632	2.09453e-08	2.35038e-08	2.22245e-08	0.00608227	0.00461289	0.00492118	0.00615809	0.00580636	0.00598223	0.00717492	0.00556957	0.00820912	0.00605537
Dehydroabietic Acid	364	22.6915,0	331	0.00852324	0.0108564	0.0111495	0.0357143	0.0244512	0.0343018	0.0598876	0.0586179	0.0527912	0.056859	0.0497918	0.0465891	2.43496e-08	2.27015e-08	2.30905e-08	2.77617e-08	2.49789e-08	2.55139e-08	0.0134006	0.0125669	0.010322	0.0497394	0.0385914	0.0368274	0.0479858	0.0650083	0.0564971	2.28793e-08	2.40666e-08	2.08707e-08	2.17e-08	2.22e-08	2.18e-08	2.09453e-08	2.16766e-08	2.35038e-08	0.0174521	0.0140531	0.0141341	0.0384361	0.0347687	0.0329489	0.051239	0.0408512	0.060683	2.41029e-08
Analyte 1521	369	22.6422,0	331	0.011932	0.0154071	0.0166368	0.0426327	0.0305041	0.0427518	0.0742661	0.068208	0.0635156	0.0673942	0.0617234	0.0542481	0.0577253	0.0501885	0.0455875	0.0562184	0.0607208	0.0634503	0.0206885	0.0197995	0.0175493	0.0663999	0.0536064	0.0545658	0.0636689	0.0581449	0.0824582	0.0662655	0.0801286	0.0716774	0.0708985	0.0861415	0.055901	2.09453e-08	2.35038e-08	2.22245e-08	0.0296032	0.024297	0.0242019	0.0566198	0.0523151	0.0508658	0.0744893	0.0630039	0.08849	0.0637931
unknown	369	15.1416,0	174	0.00560662	0.00671967	0.00616315	0.0224557	0.0144467	0.0389608	0.022693	0.053849	0.070377	0.0368046	0.0994926	0.0924974	0.0313241	0.0707075	0.0674116	0.020397	0.0348382	0.029702	0.00420726	0.00551824	0.00921025	0.022082	0.038966	0.020547	0.0551206	0.0479988	0.0915973	0.0656352	0.0872267	0.0967094	0.0701567	0.094267	0.0754971	0.0337025	0.0487467	0.0523757	0.00261776	0.00546693	0.00465526	0.0187687	0.0188761	0.0244593	0.0461879	0.0613666	0.0546062	0.0663751
L-Threose 2	370	12.9399,0	281	0.0474799	0.0866316	0.0741211	0.0822189	0.0563516	0.145485	0.212815	0.175776	0.186849	0.220036	0.207041	0.213889	0.211605	0.271071	0.147464	0.362888	0.31237	0.413308	0.0569619	0.0610376	0.0377894	0.0913204	0.154684	0.0737213	0.152841	0.284046	0.199256	0.290801	0.269314	0.133171	0.168251	0.144307	0.211518	0.264964	0.314725	0.298277	0.0395379	0.0434219	0.0571978	0.149366	0.0837299	0.0587768	0.166778	0.201111	0.143982	0.148588
Analyte 1522	371	22.6513,0	225	0.00808367	0.0090071	0.0109784	0.00590465	0.00433957	0.00644607	0.00701805	0.0062124	0.0075763	2.34956e-08	2.38072e-08	2.18439e-08	2.43496e-08	2.27015e-08	2.30905e-08	2.77617e-08	2.49789e-08	2.55139e-08	0.0122322	0.0124956	0.0123639	2.05922e-08	1.87801e-08	1.96861e-08	2.10007e-08	2.30761e-08	2.20384e-08	2.28793e-08	2.40666e-08	2.08707e-08	2.17e-08	2.22e-08	2.18e-08	2.09453e-08	2.16766e-08	2.35038e-08	0.0152076	0.00983948	0.00944252	0.00706663	0.006113	0.00658982	0.00807641	0.00681237	0.00860604	2.47706e-08
Analyte 273	371	9.18483,0	221	0.0247752	0.028908	0.0288966	0.0325905	0.0248803	0.0302517	0.0385603	0.0334858	0.0308185	0.032051	0.0322362	0.0300726	0.0422492	0.0358677	0.0328449	0.0406955	0.0371295	0.0389363	0.0271196	0.0265346	0.0198697	0.0336397	0.0274873	0.0248678	0.0349271	0.032669	0.0306896	0.0355133	0.0375751	0.0279687	0.0300342	0.0290256	0.0295299	0.0337571	0.0351908	0.0341999	0.0229826	0.0248856	0.0241137	0.0329677	0.0262295	0.0252124	0.0362311	0.0338439	0.0287054	0.0344545
unknown	372	20.4298,0	105	1.99451e-08	1.97721e-08	1.98586e-08	0.00362601	0.00466105	0.00414353	0.0101277	0.007725	0.00892637	0.010208	0.00967124	0.00993961	0.0125299	0.00948281	0.0110064	0.0137365	0.013055	0.0151571	1.63755e-08	1.33969e-08	1.48862e-08	0.00939907	0.00837355	0.00763228	0.0115148	0.0130569	0.0122859	2.40666e-08	2.08707e-08	2.24687e-08	2.17e-08	2.22e-08	2.19512e-08	0.0143707	0.0156985	0.0150346	1.88371e-08	1.70132e-08	1.79251e-08	1.8167e-08	2.02538e-08	1.92104e-08	2.21918e-08	2.23333e-08	2.17102e-08	0.0140715
unknown	375	30.3447,0	57	0.167412	0.425196	0.296304	0.260243	0.138992	0.199618	0.359739	0.305534	0.1978	0.259927	0.465479	0.22174	0.200989	0.144325	0.324357	0.275445	0.405152	0.239304	0.185201	0.191688	0.194434	0.197535	0.116684	0.234584	0.0554637	0.120365	0.0697463	0.0870067	0.151314	0.217438	0.157948	0.266454	0.214044	0.0798587	0.118498	0.140258	0.217944	0.150526	0.184235	0.13608	0.284834	0.246654	0.118639	0.151915	0.135277	0.281152
Analyte 289	375	9.34735,0	104	0.00433108	0.00558261	0.00480714	0.00589492	0.0043734	0.00617551	0.00877208	0.00622234	0.00678968	0.00612101	0.00518349	0.00565225	0.0075018	0.00663255	0.00628813	0.00898077	0.00681211	0.00762063	0.00345932	0.00351397	0.0023803	0.00446399	0.00484436	0.00395406	0.00557394	0.00617753	0.00571381	0.00722487	0.00705537	0.00449741	0.00744575	0.00540241	0.00460212	0.00599972	0.00682335	0.00593121	0.00274623	0.0023053	0.00262638	0.00427587	0.00247131	0.00272786	0.00524199	0.00427761	0.00369195	0.00473722
unknown	375	15.0907,0	127	0.0154878	0.0111939	0.0121585	0.0149311	0.0172255	0.0159228	0.0173129	0.0175674	0.0154498	2.34956e-08	2.38072e-08	2.18439e-08	2.43496e-08	2.27015e-08	2.30905e-08	0.000939552	0.000690434	0.000804993	0.0143755	0.0129564	0.0136139	0.020378	0.0206615	0.0169735	0.0229356	0.0225732	0.022981	2.28793e-08	2.40666e-08	2.08707e-08	2.17e-08	2.22e-08	2.18e-08	0.000911046	0.00118871	0.00104988	0.0216803	0.0214688	0.0184725	0.0194975	0.0253385	0.014696	0.0210156	0.0203323	0.0223317	2.47706e-08
Analyte 530	376	11.8635,0	103	0.0096585	0.0119524	0.0105947	0.0104273	0.00866722	0.0109252	0.014099	0.0125221	0.0113189	0.0148789	0.0142201	0.0180603	0.0175677	0.0163209	0.0159568	0.0200279	0.0241569	0.0209327	0.0148984	0.0117958	0.0132642	0.0189447	0.0169398	0.0144972	0.0281722	0.0258344	0.0232945	0.0293744	0.030781	0.018754	0.0355281	0.0241309	0.0182878	0.0301704	0.0336322	0.0417123	0.0132588	0.0142101	0.0105882	0.0214507	0.0163303	0.0156454	0.032388	0.0329118	0.030279	0.0353874
Analyte 1870	376	28.1229,0	129	1.50546e-08	1.99451e-08	1.74998e-08	0.00651134	0.00667626	0.00567736	0.00526688	0.00633885	0.00336842	0.0050457	0.00406674	0.0054834	0.00529875	0.00403623	0.00427852	0.00476471	0.00471837	0.00474154	0.00673404	0.00645449	0.00573952	0.00428648	0.00483331	0.004053	0.00791143	0.00750163	0.00493166	0.00879663	0.00843156	0.0086141	0.00496082	0.00288274	0.00245068	0.0031626	0.00489128	0.00231542	0.00944703	0.0073448	0.00756628	0.00502656	0.00360737	0.00431697	0.00423697	0.00636548	0.00428354	0.00342687
unknown	376	12.6181,0	155	0.00293872	0.00340596	0.00315207	0.00331576	0.00239082	0.00296111	0.00285289	0.00305517	0.0030745	0.00296689	0.00431558	0.00329705	0.00328987	0.00335285	0.00332136	0.00454079	0.00419139	0.00488084	1.76359e-08	1.33969e-08	1.55164e-08	0.00337113	0.00314989	0.00277658	0.00327512	0.00365492	0.00326731	0.00433783	0.00421579	0.00359023	0.00360379	0.00344754	0.00352566	0.00379733	0.00373188	0.00359095	0.00288261	0.00319159	0.00253915	0.00328766	0.0027136	0.00276386	0.00421564	0.00386913	0.00309356	0.00380197
citrulline 2	377	16.4277,0	71	1.50546e-08	1.97721e-08	1.74133e-08	0.14025	0.128785	0.122095	0.143211	0.120022	0.136007	0.122282	0.138661	0.117839	0.116356	0.106438	0.125489	0.13413	0.135407	0.120792	1.63755e-08	1.76359e-08	1.33969e-08	0.129142	0.0991884	0.109549	0.097445	0.113137	0.0960941	0.099288	0.128786	0.12702	0.127049	0.116498	0.117764	0.0980023	0.108935	0.112883	0.118241	0.134522	0.101282	0.100164	0.111452	0.106762	0.0920845	0.125169	0.13746	0.13307
unknown	378	13.4168,0	305	3.01092e-08	1.99451e-08	2.50271e-08	0.0161328	0.0126244	0.0136976	0.0219916	0.0143666	0.0144195	0.0136597	0.014387	0.0125207	2.27015e-08	2.30905e-08	2.2896e-08	2.77617e-08	2.49789e-08	2.55139e-08	0.00740234	0.00638824	0.00689529	0.00634717	0.00468422	0.0036357	0.00499551	0.00521547	0.00510549	0.00719954	0.00424228	0.00501819	2.17e-08	2.18e-08	2.17575e-08	2.09453e-08	2.16766e-08	2.35038e-08	0.00401713	0.00544381	0.00437915	0.0040563	0.00346769	0.00343856	0.0033623	0.00410372	0.00212387	0.00285988
Galactinol 1	383	26.8102,0	327	1.99451e-08	1.97721e-08	1.98586e-08	0.00445776	0.00538734	0.00632977	2.21135e-08	2.17128e-08	2.19132e-08	2.38072e-08	2.18439e-08	2.28256e-08	2.43496e-08	2.30905e-08	2.372e-08	2.77617e-08	2.49789e-08	2.55139e-08	0.00465388	0.00593634	0.00473236	2.05922e-08	1.91587e-08	1.98755e-08	2.10007e-08	2.30761e-08	2.2035e-08	2.40666e-08	2.08707e-08	2.24687e-08	2.22e-08	2.18e-08	2.19982e-08	2.09453e-08	2.35038e-08	2.22245e-08	0.00628495	0.00484631	0.00556563	0.00124198	0.00163601	0.00142134	2.21918e-08	2.17102e-08	2.1951e-08	2.47706e-08
Analyte 1512	385	22.4744,0	103	0.025923	0.0337278	0.0366749	0.0352586	0.0283963	0.0331281	0.0419849	0.0375064	0.0404878	0.05157	0.046341	0.0440674	0.0570186	0.0529508	0.0558539	0.0559435	0.0528294	0.0543864	0.0380407	0.0405912	0.0333266	0.0319104	0.027298	0.031247	0.0228583	0.0227006	0.0336273	0.0311114	0.0331221	0.0321168	0.0267116	0.0384494	0.0285798	0.0241012	0.0304678	0.0272845	0.0494901	0.041736	0.0416578	0.0415451	0.045151	0.043348	0.0332982	0.0307808	0.0385001	0.0265133
spermidine 1	387	21.2334,0	128	0.0228406	0.0208284	0.0246578	0.0160822	0.013473	0.0202375	0.0300735	0.0253748	0.0362643	0.0494388	0.0389497	0.0343872	0.0354923	0.0321123	0.0338023	0.0417167	0.0555569	0.0644739	0.031878	0.0287631	0.0217541	0.0389863	0.0346863	0.0225788	0.0458253	0.0342456	0.054589	2.28793e-08	2.40666e-08	2.34729e-08	0.0392967	0.037582	0.0180427	0.0340731	0.0263618	0.039839	0.0386796	0.0339025	0.0362911	0.0405552	0.0370838	0.0231578	0.0589051	0.0272584	0.0466349	0.0372383
3,7,12-Trihydroxycoprostane 2	390	26.3974,0	280	0.00314485	0.00241423	0.00250514	0.00247705	0.00253777	0.00250741	2.20518e-08	2.21135e-08	2.17128e-08	0.00321238	0.0033564	0.00328439	0.00272998	0.00202223	0.00237611	2.49789e-08	2.55139e-08	2.52464e-08	0.0022386	0.00261332	0.00190464	0.00290976	0.00370953	0.0021124	2.10007e-08	2.2035e-08	2.15178e-08	0.00450366	0.00354296	0.00402331	0.00368263	0.0028187	0.00160481	0.00388555	0.00422812	0.00462392	0.00296865	0.00270298	0.00283581	0.00286914	0.00245471	0.00266193	2.21918e-08	2.23333e-08	2.22626e-08	0.00502566
unknown	390	17.5317,0	275	0.0629065	0.0712879	0.0668933	0.0696852	0.0577854	0.0718951	0.101618	0.0687117	0.0727825	0.112439	0.0920721	0.0767224	0.133065	0.122261	0.0928999	0.121866	0.0908524	0.122092	0.0859619	0.0908951	0.0643058	0.0914928	0.0851447	0.0839967	0.08711	0.0669398	0.0806542	0.0929688	0.102214	0.0997639	0.110753	0.0923422	0.0615031	2.09453e-08	2.16766e-08	2.35038e-08	0.0584641	0.049596	0.0630372	0.0799669	0.0574934	0.0701828	0.0964948	0.0903916	0.0892955	0.0991087
Analyte 1860	390	27.8226,0	73	0.00986767	0.0139464	0.0142101	0.0222448	0.0189875	0.02425	0.0309298	0.0305052	0.0242284	0.0189924	0.0173802	0.0167366	0.0348169	0.0277922	0.0309131	0.0240536	0.0275331	0.0231899	0.0158474	0.0100215	0.0122786	0.0113054	0.0150704	0.0121417	0.0365137	0.0347864	0.0243739	0.0228472	0.0203667	0.00904106	0.0306564	0.0174569	0.0240567	0.0133829	0.0274967	0.0163101	0.0203984	0.0206481	0.0136269	0.0186124	0.0174443	0.0174369	0.0234127	0.0325536	0.0186278	0.022026
Methylmalonic acid	392	9.55428,0	281	0.00936759	0.0118503	0.0102368	0.0106273	0.00970018	0.0109087	0.0140751	0.0119979	0.0120033	0.0121166	0.012197	0.0100742	0.0153175	0.0132244	0.0102778	0.0153607	0.0155105	0.0154356	0.00887507	0.00985218	0.00681288	0.0124178	0.00928675	0.00856815	0.0108218	0.0116508	0.00981829	0.0125576	0.0142305	0.0114068	0.0157784	0.0114051	0.011936	2.09453e-08	2.35038e-08	2.22245e-08	0.00803135	0.00898289	0.00815623	0.0115358	0.00836886	0.00885445	0.0110109	0.010316	0.0107002	0.0139883
unknown	393	12.0375,0	88	0.00654927	0.0116621	0.0116744	0.0181203	0.0153702	0.0221845	2.20518e-08	2.17128e-08	2.18823e-08	2.34956e-08	2.38072e-08	2.18439e-08	2.27015e-08	2.30905e-08	2.2896e-08	2.77617e-08	2.49789e-08	2.55139e-08	0.00816593	0.00749149	0.00790744	0.0167283	0.0245055	0.0206169	2.10007e-08	2.30761e-08	2.2035e-08	2.40666e-08	2.08707e-08	2.24687e-08	2.17e-08	2.22e-08	2.18e-08	2.09453e-08	2.16766e-08	2.35038e-08	0.0121803	0.0131867	0.0102955	0.0183496	0.0169017	0.01854	2.21918e-08	2.23333e-08	2.22626e-08	2.47706e-08
Analyte 1338	397	20.5415,0	81	0.18452	0.158512	0.16598	0.107692	0.0754556	0.12312	0.13327	0.111664	0.144428	0.165764	0.160601	0.13469	0.154572	0.151941	0.142939	0.164156	0.158557	0.207449	0.23893	0.220891	0.187975	0.209636	0.17908	0.195074	0.191366	0.175393	0.221826	0.162774	0.164027	0.147075	0.251379	0.190349	0.0836455	0.129704	0.11028	0.146536	0.227823	0.20602	0.237116	0.199281	0.203177	0.188939	0.284031	0.241148	0.32574	0.19748
4-Hydroxymethyl-3-methoxyphenoxyacetic acid	398	19.2726,0	239	0.00870419	0.0124389	0.0161559	0.021635	0.0138987	0.0187043	0.0261061	0.0281073	0.0307186	0.00949021	0.0134053	0.00968275	0.0288813	0.0286085	0.024467	0.0257063	0.0272649	0.0268059	0.0210725	0.0185009	0.0158213	0.0312667	0.0265211	0.0224467	0.0362017	0.0331792	0.0378903	0.0173738	0.0165277	0.0160356	0.0401753	0.0369812	0.0237873	0.0301891	0.0361403	0.0405926	0.0200354	0.0212727	0.0195836	0.0299562	0.0272038	0.0222441	0.0450954	0.0413672	0.0468949	0.0155848
unknown	398	23.593,0	187	0.00486704	0.00385232	0.00429248	0.00419564	0.0033175	0.00389333	2.20518e-08	2.21135e-08	2.17128e-08	0.00784928	0.000175105	0.00401219	2.43496e-08	2.27015e-08	2.30905e-08	0.00632281	0.00643449	0.00637865	0.00782303	0.00772712	0.00548455	0.00934516	0.00902313	0.00918414	0.0075995	0.00819928	0.00789939	0.00816457	0.00796704	0.0080658	0.00949319	0.00582068	0.00765694	2.16766e-08	2.35038e-08	2.25902e-08	0.00872604	0.00667729	0.00696843	0.00973957	0.00881657	0.00927807	0.0133565	0.00984093	0.01349	0.0117781
Atropine	399	21.6731,0	93	0.0183117	0.0246932	0.0402363	0.026042	0.0216166	0.026505	0.019899	0.0280974	0.036957	0.0444962	0.0427679	0.0317911	0.0188103	0.025566	0.0221882	0.045791	0.0385885	0.0536822	0.030532	0.0413275	0.0402892	0.0313833	0.0370996	0.0462047	0.0321489	0.039954	0.0515422	0.0199421	0.0416068	0.0433445	0.0358258	0.065993	0.0349474	0.0334855	0.0340068	0.0490001	0.0463927	0.0392988	0.0410174	0.0326885	0.0439245	0.0472725	0.0261548	0.0361588	0.0598925	0.0430165
unknown	399	10.1909,0	105	0.0100638	0.0130434	0.0131463	0.0108387	0.00809582	0.0132039	0.0177299	0.0123436	0.0122317	0.0191112	0.0164527	0.0184528	0.0151835	0.0161294	0.0155301	0.0233145	0.0218341	0.0208934	0.0101133	0.00905169	0.00808606	0.012	0.0128361	0.008456	0.0137626	0.0137895	0.0118159	0.0176082	0.019961	0.0147995	0.0158903	0.0139309	0.0117638	0.0104752	0.0136032	0.0164594	0.0110144	0.0127089	0.00915219	0.0131211	0.0109488	0.0123867	0.0152322	0.0150348	0.0142019	0.0151292
unknown	401	10.6401,0	147	0.00325062	0.0134945	0.00837257	0.00794262	0.00413287	0.00603775	0.00606706	0.00737351	0.00672028	0.0130253	0.0154167	0.00647515	0.00985498	0.00652034	0.0124247	0.0100374	0.0122117	0.0146575	1.63755e-08	1.33969e-08	1.48862e-08	0.00662799	0.00536597	0.00599698	2.10007e-08	2.30761e-08	2.20384e-08	2.28793e-08	2.40666e-08	2.34729e-08	2.22e-08	2.18e-08	2.19982e-08	0.00955712	0.0068565	0.0118003	0.00248195	0.00409178	0.00328687	0.00368859	0.00156273	0.00262566	0.00538256	0.00455139	0.00496698	0.0119212
unknown	402	21.6288,0	267	0.00220806	0.00436326	0.00231533	0.00226779	0.00169537	0.0023715	0.00347386	0.00265967	0.00315074	2.34956e-08	2.38072e-08	2.18439e-08	2.43496e-08	2.27015e-08	2.30905e-08	2.77617e-08	2.49789e-08	2.55139e-08	0.00345311	0.00318961	0.00332136	0.00444522	0.00423864	0.00424485	0.00342188	0.00345599	0.00343893	2.28793e-08	2.40666e-08	2.08707e-08	2.17e-08	2.22e-08	2.18e-08	2.09453e-08	2.16766e-08	2.35038e-08	0.00465591	0.00471213	0.00369508	0.00463347	0.0045462	0.00458983	0.00476888	0.00398117	0.0058524	2.47706e-08
Citraconic acid 4	404	11.6067,0	221	0.00199358	0.00223481	0.0018263	0.00222178	0.00194238	0.00194327	0.002994	0.0024444	0.0021191	0.00164257	0.0023147	0.00197004	0.00317387	0.00234074	0.00184915	0.00300697	0.00291405	0.00302385	0.00172481	0.0019535	0.00137878	0.00250023	0.00149708	0.00188423	0.00222762	0.00197346	0.00203422	0.00272721	0.00267421	0.00209671	0.0026597	0.00177673	0.00242803	0.0025118	0.00188987	0.00257615	0.00156774	0.00149438	0.00127828	0.0023805	0.00168553	0.00143127	0.00226385	0.00158031	0.00235478	0.0025551
N(alpha),N(alpha)-dimethyl-L-histidine	407	17.3696,0	86	0.840883	1.15918	1.10033	1.22151	1.12231	1.36006	1.13252	1.40527	1.33222	1.33915	1.43043	1.16335	1.14783	1.18826	1.14626	1.38604	1.30595	1.36164	0.873699	0.998589	0.746097	1.06756	1.15589	1.13656	1.26952	1.32165	1.35019	1.31782	1.10986	1.19373	0.99459	0.974782	1.22624	1.09958	1.25469	1.2569	0.708511	0.665568	0.671284	0.839722	0.831925	0.86165	0.942792	0.939387	0.947173	0.918148
unknown	408	11.8891,0	117	0.0191276	0.0242067	0.0220392	0.0226004	0.0187101	0.0245166	0.0321183	0.0250454	0.0261009	0.0320467	0.0334504	0.0255305	0.0331911	0.0309943	0.0320927	0.0410066	0.0373266	0.0401371	0.0219847	0.0211278	0.0194343	0.0253637	0.0251622	0.0211692	0.0199822	0.0222049	0.0289935	0.0343812	0.0389449	0.0276516	0.0223121	0.030598	0.028613	0.0283152	0.0317406	0.0203742	0.0256029	0.0292157	0.0232775	0.0394051	0.0263129	0.0297799	0.0285529	0.0221379	0.0241123	0.0283512
Analyte 798	408	14.8111,0	217	1.50546e-08	1.97721e-08	1.74133e-08	0.00668778	0.0102143	0.00845104	0.0066688	0.00732124	0.00949966	0.00904281	0.00793402	0.00776828	0.0218777	0.00549244	0.0136851	2.77617e-08	2.49789e-08	2.63703e-08	1.76359e-08	1.33969e-08	1.55164e-08	0.00937481	0.0108743	0.00724676	2.10007e-08	2.30761e-08	2.20384e-08	2.28793e-08	2.40666e-08	2.34729e-08	2.17e-08	2.22e-08	2.18e-08	2.09453e-08	2.16766e-08	2.35038e-08	0.0118074	0.00986251	0.0108349	0.00816812	0.0106474	0.00784868	2.23333e-08	2.17102e-08	2.20217e-08	2.41029e-08
unknown	409	9.29537,0	117	0.00404595	0.00524225	0.00559642	0.00607176	0.00378709	0.00545812	0.008736	0.00549716	0.00586812	0.00871559	0.00568902	0.00718481	0.00756696	0.00682934	0.00623317	0.00862139	0.00873961	0.00927339	0.00497194	0.00498499	0.00288476	0.00671059	0.00534181	0.00459734	0.00834766	0.00825054	0.00544128	0.00918844	0.00944463	0.0063075	0.00728889	0.00628028	0.00678458	0.00611681	0.00763174	0.00759252	0.00369097	0.00378952	0.00383063	0.00544112	0.00415214	0.00425533	0.0077974	0.00667683	0.00620459	0.00642741
Analyte 861	410	15.6151,0	169	0.091724	0.105455	0.0985895	0.0895579	0.104516	0.0904404	0.075677	0.0789706	0.0681839	0.0730322	0.0846937	0.0563968	0.0604324	0.0545372	0.0548406	0.0624187	0.068945	0.0693468	1.63755e-08	1.33969e-08	1.48862e-08	0.187486	0.173139	0.164458	0.152888	0.134984	0.167923	0.117305	0.120691	0.112518	0.154395	0.136177	0.118824	0.099906	0.125671	0.102781	0.0817934	0.0644782	0.0706095	0.0580039	0.0724666	0.0553833	0.0685716	0.0692735	0.0864781	0.0720341
Analyte 1222	410	19.3154,0	107	0.00319315	0.00498081	0.00408698	0.00343145	0.00212634	0.00277889	0.00212562	0.00355545	0.00318489	0.00396258	0.00384472	0.00191439	0.00257811	0.00490235	0.00292419	0.00211613	0.00402576	0.00307095	0.00566693	0.00535314	0.0039642	2.05922e-08	1.87801e-08	1.96861e-08	0.00770944	0.00942509	0.00856727	0.0109796	0.0106335	0.0108066	2.17e-08	2.22e-08	2.19512e-08	2.09453e-08	2.16766e-08	2.35038e-08	1.88371e-08	1.70132e-08	1.67567e-08	2.05192e-08	2.02538e-08	2.03865e-08	0.00689143	0.00679239	0.00767061	0.00783049
unknown	410	12.4944,0	57	0.0164086	0.0173029	0.0206461	0.0178789	0.0169605	0.0176963	0.0235252	0.0209237	0.0193446	0.0229608	0.0255282	0.0184148	0.0237846	0.0191712	0.0215529	0.0268174	0.0288641	0.0256796	0.0157001	0.0167689	0.015108	0.019617	0.0153958	0.0162292	0.0181171	0.0214285	0.0177885	0.0205135	0.0245732	0.0203709	0.024212	0.0208175	0.0192701	0.0188712	0.0239001	0.0300725	0.0164066	0.0207337	0.0147527	0.0166869	0.0172829	0.0163296	0.0175969	0.0224326	0.0241096	0.0251658
nornicotine	411	14.0922,0	142	0.0200188	0.0191244	0.0211097	0.0219995	0.0221648	0.0230102	0.0267287	0.0261085	0.0276942	0.0339855	0.0305522	0.0290461	0.0305716	0.0315958	0.0286729	0.038728	0.0338959	0.0383403	0.0213602	0.0209089	0.0211346	0.0210618	0.0283669	0.0193593	0.0323892	0.0311875	0.0303562	0.0312382	0.027016	0.0239981	0.0321868	0.0237245	0.0214962	0.0280172	0.0356263	0.027651	0.020947	0.0201017	0.0204126	0.0199474	0.0224633	0.018748	0.0305892	0.0293705	0.0238205	0.0248879
arachidonic acid	411	22.3595,0	92	0.00160392	0.00268118	0.0035136	0.00253948	0.00264089	0.00272536	0.00247685	0.00352897	0.00415688	0.00514274	0.00520926	0.00368771	0.00300974	0.00362047	0.00331511	0.00503832	0.00409063	0.00512852	0.00372605	0.00490588	0.00450722	0.0050533	0.00524694	0.00659628	0.00496652	0.0070062	0.00598636	0.0036726	0.00613911	0.00658677	0.00493167	0.00571633	0.005324	0.00513998	0.00496945	0.00727838	0.00567902	0.00487769	0.00562837	0.00447874	0.00537074	0.00637409	0.00409104	0.0094892	0.00679012	0.00541201
unknown	411	13.4188,0	85	0.0593195	0.0711232	0.0652213	0.0611898	0.0541055	0.0576476	0.0774593	0.0681448	0.0621142	0.0702706	0.081444	0.0612186	0.0746059	0.062875	0.0764018	0.0803983	0.0795655	0.0765595	0.0620796	0.0607846	0.0614321	0.0695894	0.0538537	0.053962	0.0585484	0.0694307	0.0585491	0.0673567	0.0794802	0.0674947	0.0824279	0.0658629	0.0597367	0.0537211	0.0681768	0.0654461	0.0584288	0.0537695	0.0560991	0.0568722	0.059806	0.0527842	0.0610689	0.0731242	0.0768904	0.078988
gly-pro	415	18.8795,0	174	0.00888579	0.010069	0.0094774	0.0136512	0.00903778	0.0113445	0.0155409	0.0169598	0.0163936	2.38072e-08	2.18439e-08	2.28256e-08	0.0164725	0.0163262	0.0163994	2.49789e-08	2.55139e-08	2.52464e-08	0.0100344	0.00925377	0.0096441	0.0115284	0.00918125	0.0103548	0.0148759	0.0129591	0.0118553	0.0127148	0.0112984	0.0110247	0.0117498	0.00765849	0.0100586	2.09453e-08	2.35038e-08	2.22245e-08	0.00438908	0.00452046	0.00451381	0.00672154	0.00691064	0.00639834	0.00941637	0.0116442	0.00866567	0.0244163
unknown	418	10.6756,0	130	0.00619453	0.0063499	0.00768561	0.00677494	0.00531217	0.00717984	0.00712812	0.00644036	0.00782448	0.00781291	0.00750661	0.0058412	0.00911734	0.00699454	0.00576818	0.00773031	0.00756684	0.00768239	0.0066843	0.00442125	0.00492517	0.00724756	0.00692282	0.00358549	0.00659732	0.0094902	0.00733992	0.00803282	0.00601977	0.00550171	0.00951657	0.00635188	0.0046499	0.00706193	0.00688706	0.00733722	0.00817023	0.00698603	0.00623423	0.00703184	0.00669708	0.00893436	0.00700527	0.00709028	0.0066463	0.00775754
unknown	418	15.1094,0	246	0.00218037	0.00201553	0.00209795	0.00178237	0.0026586	0.00190779	0.00203488	0.00199609	0.00201548	0.00249676	0.00244074	0.00234944	0.00272076	0.00201916	0.00132128	2.77617e-08	2.49789e-08	2.55139e-08	0.00375437	0.00325413	0.00358581	0.00425945	0.00420294	0.00338886	2.10007e-08	2.30761e-08	2.2035e-08	0.003615	0.0070185	0.00379165	2.17e-08	2.22e-08	2.19512e-08	2.09453e-08	2.16766e-08	2.35038e-08	0.00296631	0.00279498	0.00209013	0.00237038	0.0025195	0.00214357	0.00292217	0.00270602	0.00281409	0.00321672
Analyte 119	420	7.45513,0	130	0.539904	0.462258	0.310268	0.35759	0.40054	0.474202	0.54257	0.446724	0.411564	0.432479	0.546541	0.48951	0.536117	0.504933	0.520525	0.514265	0.708317	0.448487	0.615236	0.581081	0.411329	0.856648	0.804648	0.725052	1.04155	1.03517	0.949459	0.907822	0.897061	0.807967	0.728235	1.01113	0.887779	2.09453e-08	2.16766e-08	2.35038e-08	0.630949	0.653583	0.681295	0.968056	0.823332	0.865499	1.09881	1.11846	1.06115	1.01394
Analyte 561	424	12.1656,0	130	0.000777212	0.000950348	0.00118201	0.00088473	0.000468477	0.00070534	0.00119238	0.00103281	0.000998552	0.00129761	0.00125605	0.00133369	0.00109371	0.00142889	0.00102444	0.00163897	0.00160098	0.00159675	0.00093483	0.000810116	0.000895348	0.000750193	0.0009493	0.000847247	0.0013424	0.00126606	0.00102953	0.00141083	0.001588	0.000948568	0.00160292	0.00113852	0.000916344	0.00123171	0.00125253	0.00152565	0.00094152	0.00088025	0.00075696	0.00078033	0.00103014	0.00113394	0.00156418	0.00145578	0.00138708	0.00144021
arbutin	424	23.7773,0	199	0.00102366	0.0016085	0.00131608	1.6739e-08	2.05196e-08	1.86293e-08	0.00223588	0.00197011	0.00192522	0.00212543	0.00163578	0.00175317	0.00264183	0.00186689	0.00192363	0.00237156	0.00308804	0.0027298	0.00320359	0.00282023	0.00237866	0.0046208	0.0035661	0.00303393	0.00295284	0.00373399	0.00334342	0.00283433	0.00234068	0.0025875	0.00255873	0.00348703	0.00302288	2.09453e-08	2.16766e-08	2.35038e-08	0.00320038	0.00187912	0.00264537	0.00393215	0.00381695	0.00285118	0.00476132	0.00512939	0.00494536	0.00351505
lactose 2	425	24.6444,0	173	0.0195957	0.014608	0.0130052	0.013867	0.0120638	0.0139622	0.0169236	0.0173056	0.0123562	0.020489	0.0177883	0.0116312	0.0156616	0.0133266	0.0159993	0.013878	0.0140077	0.0198529	0.0180948	0.0202095	0.0124112	0.0320953	0.0333009	0.023995	0.0333977	0.034983	0.0401095	0.0292547	0.0332151	0.0312243	0.0247054	0.028155	0.0179591	0.027525	0.0265218	0.0414255	0.0231756	0.0180719	0.0184271	0.029689	0.0276477	0.0291008	0.0525429	0.0446068	0.0464086	0.0489888
unknown	425	23.8969,0	213	0.00429433	0.00335608	0.00341921	0.00485759	0.00427945	0.00511507	0.00944044	0.00896428	0.00775734	0.0104482	0.00661137	0.010114	0.0122181	0.0101651	0.0111916	0.0116153	0.0139169	0.0127661	0.00697032	0.00777569	0.00465946	0.0148555	0.0137628	0.0109927	0.014406	0.0153431	0.0184296	0.0127596	0.0145236	0.0136416	0.0117823	0.016493	0.0103608	2.09453e-08	2.16766e-08	2.35038e-08	0.00917179	0.00644144	0.00737799	0.0142482	0.0147275	0.0120679	0.0165269	0.0133723	0.0197721	0.0141516
MALONAMIDE 5	425	12.7125,0	116	0.0604872	0.0738787	0.083714	0.118541	0.0929451	0.135918	0.156425	0.137887	0.152544	0.13578	0.113728	0.10545	0.0895057	0.0789174	0.0671585	0.0257086	0.030423	0.0201193	0.0787358	0.0747522	0.0843762	0.0991739	0.135881	0.101883	0.174304	0.189724	0.178226	0.13195	0.105193	0.100964	0.0846362	0.0531237	0.0510217	0.0315915	0.0337995	0.0295226	0.0702779	0.0691046	0.0812071	0.107686	0.0752869	0.110697	0.183832	0.174887	0.134712	0.0994094
Tartronic acid	425	11.872,0	164	0.00603372	0.00701328	0.00801644	0.00824451	0.00591032	0.00787791	0.0112636	0.00900311	0.0110878	0.0107507	0.0109669	0.00752091	0.0119005	0.00899793	0.00688698	0.00980424	0.0106571	0.00988221	0.00604568	0.00670218	0.00561638	0.00484855	0.00869846	0.00804246	0.00887979	0.0100797	0.00947974	0.00901926	0.00832092	0.00845955	0.00866935	0.00666081	0.00602115	0.00763775	0.00947598	0.00633687	0.00458759	0.00542619	0.00623077	0.00679532	0.00642387	0.00682348	0.00797834	0.00958306	0.00740436	0.00582117
Analyte 557	426	12.1166,0	131	1.99451e-08	1.97721e-08	1.98586e-08	2.04529e-08	1.6739e-08	2.05196e-08	2.20518e-08	2.21135e-08	2.17128e-08	0.0513415	0.0283997	0.0398706	0.0376547	0.038643	0.032538	0.0450946	0.0376443	0.0440253	0.022571	0.021055	0.02052	0.0252017	0.0251622	0.0204861	0.0279314	0.0302321	0.0257719	0.0300064	0.0348331	0.0217344	0.0413765	0.0277976	0.0232988	0.0252643	0.0261166	0.0268548	0.0214806	0.0243589	0.0210844	0.0313235	0.0222633	0.0252164	0.0381708	0.0289125	0.0292998	0.0308419
palatinitol 2	427	26.374,0	169	1.50546e-08	1.99451e-08	1.97721e-08	0.00154792	0.00153711	0.00154251	0.00173754	0.00171538	0.00172646	0.00360389	0.00268716	0.00341516	2.43496e-08	2.30905e-08	2.372e-08	0.00297707	0.00424946	0.00361327	1.63755e-08	1.76359e-08	1.33969e-08	0.001381	0.00222432	0.00180266	0.00345941	0.00394863	0.00370402	0.00354531	0.00457822	0.00303602	0.00186476	0.00158123	0.0011137	0.00342765	0.00401326	0.00336605	1.70132e-08	1.67567e-08	1.68849e-08	0.000886987	0.00107084	0.000978914	2.21918e-08	2.23333e-08	2.17102e-08	0.00371202
kyotorphin 2	427	23.9328,0	297	0.0123822	0.0102528	0.00982337	0.0119394	0.0118107	0.0142966	0.0294881	0.0204687	0.0181806	0.0330053	0.0233013	0.0281412	0.0371087	0.0329211	0.034537	0.0476599	0.0473668	0.0554076	0.0173551	0.0188559	0.0114301	0.0299737	0.0300806	0.0224229	0.0341189	0.0365258	0.0374894	0.034123	0.0463978	0.0373058	0.0424633	0.0526251	0.0364925	0.0551929	0.0498474	0.071577	0.0214494	0.0188606	0.0177104	0.0332846	0.0286821	0.0273698	0.0424705	0.0386467	0.0424421	0.0468775
Analyte 137	428	7.70414,0	225	0.0431509	0.0685182	0.0786684	0.0685403	0.0591436	0.0590884	0.0546868	0.0730836	0.0746014	0.0689969	0.10099	0.0607913	0.0647517	0.0649938	0.0580387	0.0905394	0.0875385	0.0821136	0.0492886	0.0600547	0.0536127	0.0619314	0.0605496	0.0676134	0.0524221	0.0756225	0.0660794	0.0707438	0.0982995	0.0759456	0.0781791	0.0809937	0.0768433	0.070414	0.0577817	0.0640979	0.084237	0.0650882	0.0562991	0.0627903	0.0563871	0.0702365	0.0498798	0.0610854	0.0788913	0.102851
Abietic Acid 2	429	22.4817,0	159	0.00286252	0.00228764	0.00257508	2.04529e-08	2.05196e-08	2.04862e-08	2.20518e-08	2.21135e-08	2.20827e-08	0.00394724	0.00479714	0.00437219	2.43496e-08	2.30905e-08	2.372e-08	0.00431662	0.00538101	0.0050586	0.00466817	0.00535712	0.00501264	0.0056469	0.00420463	0.00492577	0.00324515	0.00398581	0.00421827	2.28793e-08	2.40666e-08	2.08707e-08	0.00573893	0.00548392	0.00561142	2.09453e-08	2.16766e-08	2.1311e-08	0.00568517	0.00592124	0.00580321	2.05192e-08	1.8167e-08	2.02538e-08	0.0036147	0.00800373	0.00580922	0.00497252
pantothenic acid	431	18.9017,0	158	0.0266553	0.0350552	0.041501	0.0732749	0.0401927	0.060502	0.0950117	0.095494	0.103995	0.167967	0.163935	0.145586	0.163618	0.163253	0.175963	0.208035	0.219475	0.228012	0.0333143	0.0332946	0.0297915	0.0562932	0.0585284	0.047606	0.100607	0.0948188	0.113224	0.146195	0.123486	0.110451	0.14484	0.114135	0.0907108	0.120542	0.149917	0.123058	0.0388061	0.0386987	0.0387524	0.0563422	0.0644722	0.0559553	0.111922	0.109466	0.102468	0.12472
2-amino-2-methylpropane-1,3-diol 2	431	9.10737,0	73	0.876134	1.03333	0.91528	1.09072	0.901778	1.06035	1.26122	1.16534	0.94612	1.234	1.08011	1.17244	1.32789	1.19311	1.19392	1.3899	1.15409	1.35751	1.00459	0.987168	0.805988	1.12408	1.07317	0.81742	1.18799	1.00025	1.21736	1.30257	1.35356	0.931139	1.23386	1.12669	1.18027	0.992999	1.12738	1.18354	0.94453	0.726582	0.873942	1.10294	0.990694	1.01417	1.16328	1.19914	1.13235	1.30051
unknown	432	11.5305,0	207	0.00263809	0.00431549	0.00347679	0.0029565	0.00315413	0.00430454	0.0056277	0.00437061	0.00438532	0.00506153	0.00450486	0.00414223	0.00659852	0.00532182	0.00486056	0.00746993	0.00765787	0.00624682	0.00258649	0.00440056	0.00238309	0.00384857	0.00294001	0.00317291	0.00454391	0.00524989	0.00387987	0.0051993	0.00581381	0.00430626	0.00684306	0.00546548	0.00615427	0.00667245	0.00629798	0.00648522	0.00297006	0.00243545	0.00247952	0.00415205	0.00298205	0.00345824	0.00420549	0.00518721	0.00469635	0.00378911
Lactobionic Acid 1	432	25.1671,0	132	0.00974067	0.00724371	0.00839403	0.00731089	0.00686087	0.00708588	0.00712003	0.0055283	0.00632416	0.00732362	0.00641452	0.00686907	2.43496e-08	2.27015e-08	2.30905e-08	2.77617e-08	2.49789e-08	2.55139e-08	0.013364	0.00892767	0.0111458	0.0142467	0.0168145	0.00991592	0.0150754	0.013703	0.0143892	2.28793e-08	2.40666e-08	2.08707e-08	2.17e-08	2.22e-08	2.18e-08	2.09453e-08	2.16766e-08	2.35038e-08	0.0104413	0.00793102	0.00854082	0.0121128	0.0103885	0.0112507	0.0194589	0.0152206	0.0141132	2.41029e-08
4-aminobenzoic acid	432	17.4685,0	179	0.0149626	0.0117765	0.00989375	0.00878183	0.0101375	0.010313	0.0133205	0.0109397	0.009115	0.0151768	0.0143392	0.0124592	2.43496e-08	2.27015e-08	2.35256e-08	0.0127197	0.0196198	0.018795	0.0231986	0.0216103	0.0178407	0.0294338	0.0285071	0.0254947	0.0326904	0.0252672	0.0344966	0.027146	0.022162	0.0283004	0.0306778	0.0311031	0.0232092	0.0221923	0.0256774	0.0323078	0.0232012	0.0226694	0.0199818	0.0302398	0.0285046	0.0275307	0.0389609	0.0297769	0.0427943	0.0259282
Dihydroxyacetone	433	10.1798,0	145	0.00385564	0.00243332	0.00314448	0.000437115	0.00425289	0.002345	0.0010031	0.00141351	0.00120831	0.00976583	0.00833107	0.00339954	0.000857922	0.00154575	0.00126251	0.0118948	0.013811	0.00770457	0.00113375	0.00262741	0.00188058	0.00225956	0.00345464	0.0028571	0.00292724	0.00251512	0.00272118	0.00942232	0.0116581	0.0105402	0.0160122	0.0135122	0.0147622	0.00159943	0.00227506	0.00193724	0.00584413	0.00223988	0.004042	0.00213954	0.00344736	0.00279345	0.00173911	0.0140761	0.00790759	0.00463843
Analyte 1260	435	19.6652,0	54	0.0347933	0.0515048	0.0556996	0.025728	0.0352985	0.0351109	0.0340476	0.0384581	0.0399013	0.0745459	0.0535701	0.0656966	0.0201556	0.0337736	0.0365925	0.0462354	0.04161	0.0823523	0.0345594	0.0387004	0.0370203	0.031032	0.0371797	0.0285931	0.0634188	0.0489966	0.0537792	0.0244508	0.03424	0.036347	0.04727	0.0297	0.0236175	0.0367278	0.0257985	0.0272056	0.0532161	0.0438967	0.0373064	0.0285167	0.0554314	0.0445318	0.0332384	0.0237635	0.0404961	0.0197356
unknown	435	16.6462,0	292	0.0127599	0.0149633	0.0136735	2.04529e-08	1.6739e-08	1.8596e-08	0.0159415	0.0154785	0.0181325	0.0188251	0.0156375	0.0141718	0.0186233	0.0190876	0.0118916	0.0239088	0.0208763	0.0220799	1.63755e-08	1.33969e-08	1.48862e-08	0.0205672	0.0213312	0.0209492	0.0177244	0.0204266	0.0207199	0.0238139	0.0238092	0.0194482	0.021219	0.0218704	0.0225068	0.0286307	0.0270063	0.0278185	0.0129596	0.0127573	0.0128584	0.0160001	0.0138117	0.0150814	2.21918e-08	2.17102e-08	2.1951e-08	0.0203205
cis-gondoic acid	435	22.6988,0	198	0.030205	0.0210399	0.0196166	0.00867422	0.0124869	0.0222472	0.0428728	0.032795	0.0337617	0.0657792	0.0618992	0.0344145	0.0264108	0.0293111	0.027861	0.0576237	0.0643378	0.0790544	0.0429486	0.0384193	0.0285334	0.0711093	0.0600225	0.0655659	0.093386	0.049371	0.0959906	0.0723198	0.040393	0.0563564	0.0514169	0.01301	0.0322134	0.0568527	0.0382391	0.0812106	0.0857541	0.0480185	0.0379485	0.0576463	0.0444296	0.0510379	0.0292806	0.0936308	0.0614557	0.0783132
2-ketoadipate 4	437	9.82196,0	100	0.00533023	0.00650659	0.0105559	0.0172908	0.00718529	0.0132022	0.0136521	0.0129852	0.011336	0.0118438	0.0191829	0.0155134	0.0118217	0.018404	0.0141804	0.0266285	0.012183	0.0170575	0.0160403	0.0088388	0.0176981	0.0281403	0.0191667	0.0236535	0.0309077	0.0296498	0.0223217	0.0158185	0.0155018	0.0156601	0.0129684	0.0139906	0.0134795	2.09453e-08	2.16766e-08	2.1311e-08	0.00339862	0.00330788	0.00596731	0.00300829	0.00690977	0.00793153	0.00399703	0.00323312	0.00361508	0.0153653
unknown	437	13.1085,0	70	0.0164609	0.0215872	0.0314843	0.0343307	0.0213856	0.0403579	0.0465664	0.0483101	0.0474382	0.0325629	0.0584051	0.0735382	0.0298274	0.0486816	0.0745672	0.0487105	0.0575348	0.0631883	0.0247127	0.0365291	0.0446057	0.0258401	0.0193676	0.0226039	0.0445452	0.0335494	0.0520457	0.0448102	0.0634046	0.0565115	0.0554045	0.053777	0.0575234	2.16766e-08	2.35038e-08	2.25902e-08	0.0150195	0.0224768	0.0190259	0.0224953	0.0272948	0.0339274	0.0495722	0.0672527	0.0550493	0.0619765
Analyte 527	443	11.8369,0	117	0.0450391	0.050519	0.0495892	0.0563124	0.0402898	0.0600157	0.0717977	0.0623612	0.0622952	0.0667195	0.0629396	0.0633086	0.0738326	0.0758053	0.0629738	0.0844969	0.0708369	0.081929	0.0498824	0.049164	0.0436394	0.0591025	0.0571189	0.0466945	0.0726269	0.0767105	0.0615931	0.0758903	0.0749909	0.0553506	0.0588067	0.0577867	0.0582967	0.0637855	0.0694497	0.0716355	0.0404133	0.041571	0.0398204	0.0558465	0.0445573	0.0499317	0.0739495	0.0682001	0.060987	0.0706235
Stigmasterol	445	29.5117,0	107	0.000540559	0.000953933	0.00145262	0.00114965	0.00110496	0.0011273	0.00114794	0.000980769	0.00086981	2.34956e-08	2.38072e-08	2.18439e-08	2.27015e-08	2.30905e-08	2.2896e-08	2.77617e-08	2.49789e-08	2.55139e-08	0.00104721	0.001037	0.00104211	0.0010968	0.000803254	0.000834697	2.10007e-08	2.30761e-08	2.2035e-08	2.28793e-08	2.40666e-08	2.08707e-08	2.22e-08	2.18e-08	2.19982e-08	2.09453e-08	2.16766e-08	2.35038e-08	0.00170731	0.00105546	0.00136973	0.00122706	0.000682921	0.000815559	0.00090604	0.00100759	0.000956816	0.00107877
Analyte 772	446	14.5308,0	117	0.0304435	0.0472141	0.0457946	0.0312252	0.0356055	0.0395823	0.0544617	0.0405856	0.0475236	0.0763298	0.0816412	0.0747978	0.0664643	0.0640284	0.0737333	2.77617e-08	2.55139e-08	2.66378e-08	0.0289937	0.0279563	0.0301714	0.0364442	0.032523	0.0344836	0.0554212	0.055733	0.0639536	0.0631701	0.0623741	0.0643086	0.0762584	0.0759926	0.0463023	0.0472604	0.0598566	0.0535585	0.0708175	0.0682696	0.0510023	0.0533459	0.0644425	0.0500292	0.0782452	0.0955029	0.0868741	0.100549
cyclohexylamine	446	11.5774,0	200	0.00772072	0.0132642	0.00803895	0.0046754	0.0102877	0.00709626	0.00692516	0.00643318	0.00667917	0.0115665	0.0112385	0.00552741	0.00679458	0.00674498	0.00676978	0.0107335	0.0121529	0.0114432	0.00611922	0.00845295	0.00453415	0.00486838	0.00622009	0.00554424	0.00468851	0.00608195	0.00619657	0.0175824	0.0135911	0.00764853	0.00548587	0.00875711	0.00906944	0.00541465	0.00534828	0.00538146	0.00940144	0.0110037	0.00546428	0.0124404	0.0054479	0.00594062	0.00859586	0.00531373	0.0120873	0.00447889
unknown	446	8.73067,0	89	0.0149735	0.0160461	0.0176191	0.0188914	0.0126609	0.0161602	0.0154984	0.0152881	0.0153933	0.0160211	0.0169891	0.0145392	0.0212696	0.0176027	0.0159199	0.0186679	0.0194282	0.0164159	0.0154536	0.015193	0.00984115	0.0180065	0.0147145	0.0124605	0.0185857	0.0180685	0.0134542	0.0170878	0.0178423	0.0171172	0.015333	0.0138749	0.014604	0.0133382	0.0154619	0.0123739	0.0119023	0.0133035	0.0107771	0.0186382	0.0121081	0.0127303	0.0171091	0.0198714	0.015038	0.0185791
4-Acetamidobutyric acid 2	446	13.6616,0	174	0.0197947	0.0257704	0.0227826	0.0492588	0.0400075	0.0381601	0.109418	0.0545715	0.0483473	0.0449869	0.0672753	0.0561311	0.0956089	0.0823711	0.0630391	0.0870152	0.0537279	0.0662521	0.0203023	0.0132311	0.0297321	0.0436117	0.0257806	0.0346962	0.0683169	0.0697676	0.0526682	0.0400565	0.0177502	0.0310171	0.0124569	0.0206275	0.0165422	0.047419	0.0627153	0.0550672	0.00975273	0.00434684	0.00704978	0.0139452	0.0263775	0.0256695	0.0532289	0.0571227	0.0551758	0.0527784
Analyte 1152	447	18.6886,0	285	0.00582745	0.00935163	0.0104618	0.00834216	0.00733408	0.010188	0.00941184	0.0124217	0.0109168	0.0146683	0.0139831	0.0121099	0.0119833	0.0126265	0.0119486	0.0195305	0.0153613	0.0171282	0.00912409	0.0102369	0.0089604	0.0113851	0.0124101	0.0110261	0.0108227	0.0152316	0.0134479	0.0131447	0.012129	0.0135141	0.0105809	0.0123315	0.01305	0.00894644	0.0104844	0.0103798	0.0125229	0.012487	0.0115989	0.0107166	0.0123465	0.0135536	0.0113127	0.0134122	0.0136204	0.0118751
N-Acetylisatin 2	448	17.219,0	160	0.035361	0.041717	0.0401238	0.0435622	0.0466072	0.0244471	0.0607334	0.0465398	0.0273751	2.34956e-08	2.38072e-08	2.18439e-08	2.43496e-08	2.27015e-08	2.30905e-08	2.77617e-08	2.49789e-08	2.55139e-08	0.0446249	0.0474936	0.0460592	0.052257	0.0285326	0.0355825	2.10007e-08	2.30761e-08	2.2035e-08	2.28793e-08	2.40666e-08	2.08707e-08	2.17e-08	2.22e-08	2.18e-08	2.09453e-08	2.16766e-08	2.35038e-08	1.70132e-08	1.67567e-08	1.68849e-08	0.030799	0.0406214	0.0448572	2.21918e-08	2.23333e-08	2.22626e-08	2.47706e-08
Analyte 136	448	7.70003,0	189	0.00441021	0.00686696	0.00831253	0.0103181	0.00686644	0.00859229	0.0107401	0.0141395	0.0133453	0.019491	0.0137365	0.0166138	2.43496e-08	2.27015e-08	2.35256e-08	2.77617e-08	2.49789e-08	2.63703e-08	0.00567985	0.0056364	0.00565813	0.00905226	0.00881641	0.00893434	0.0104487	0.0114098	0.0109292	0.0175226	0.0212796	0.0137328	0.0199123	0.0151573	0.0141526	0.0181646	0.0172813	0.0236837	0.00664033	0.0060045	0.00632241	0.00893676	0.00761362	0.00928269	0.0115802	0.0124259	0.0123606	0.0187085
Analyte 1804	451	26.5508,0	117	0.015679	0.0123379	0.0144155	0.0108708	0.011984	0.00975684	0.0112858	0.00998623	0.010636	0.0116864	0.0108021	0.0112442	0.00746483	0.00803906	0.0044431	0.0114568	0.0126439	0.0145671	0.0085309	0.0105578	0.00935779	0.0113888	0.00790826	0.00964852	0.0210523	0.0192469	0.0192768	0.0203184	0.0227861	0.015289	0.00967226	0.00864252	0.00915739	0.015644	0.0150592	0.0175927	0.00953731	0.00937081	0.00717784	0.00829605	0.00888568	0.00623839	0.0252964	0.0210663	0.0231814	0.0199161
cis-Phytol	452	20.3241,0	143	0.0041848	0.00241149	0.00191293	0.00198265	0.00131544	0.00178577	0.00211211	0.0021047	0.00139807	0.00441711	0.00338204	0.00389957	0.00299454	0.00282922	0.00291188	2.77617e-08	2.49789e-08	2.55139e-08	0.010162	0.00837389	0.00926793	0.00899005	0.00731398	0.00773881	0.0071526	0.00553728	0.00726191	0.00454379	0.00374551	0.00414465	0.00523639	0.00479036	0.00501337	0.00238961	0.00280924	0.0040756	0.00991624	0.00919794	0.00981956	0.00741934	0.00929896	0.00719228	0.00855152	0.0062728	0.0144511	0.00643357
2-deoxy-D-glucose 1	453	16.8626,0	283	1.99451e-08	1.97721e-08	1.98586e-08	0.000618564	0.000813111	0.00111076	2.20518e-08	2.17128e-08	2.18823e-08	0.00127459	0.00111119	0.00119289	2.43496e-08	2.27015e-08	2.30905e-08	2.77617e-08	2.55139e-08	2.66378e-08	0.000605267	0.000682022	0.000518248	0.000638486	0.00124745	0.000973923	0.00121068	0.0013748	0.00129274	0.00133217	0.00134016	0.00133616	0.000984197	0.00119336	0.00106963	2.09453e-08	2.16766e-08	2.35038e-08	0.00108946	0.000872709	0.000940746	0.000946274	0.00100042	0.000759133	0.000990702	0.00136545	0.00117807	0.00137623
Analyte 106	453	7.29902,0	147	0.00708339	0.0109071	0.00464416	0.00486358	0.00716722	0.00957413	0.0121681	0.00538284	0.00646612	0.0111048	0.00616493	0.00934928	0.0127808	0.0102126	0.00928726	0.0100422	0.0112985	0.0106704	0.00702013	0.00427642	0.00350775	0.0075428	0.00842748	0.00522989	0.00926278	0.00776788	0.00726911	0.0114769	0.00835951	0.00768117	0.00698452	0.00617313	0.00657883	2.09453e-08	2.35038e-08	2.22245e-08	0.00627891	0.00708076	0.00653015	0.0096094	0.00620659	0.00646038	0.0101301	0.00798981	0.0082011	0.00594952
unknown	453	30.3521,0	134	0.00376433	0.0052449	0.00450462	0.00822243	0.00359022	0.00444335	0.00731528	0.00804736	0.00583539	0.00647311	0.0070966	0.00583134	0.00667954	0.00514052	0.00591003	0.00647823	0.00679127	0.00663475	0.00639056	0.00617499	0.00540842	0.00759579	0.00594156	0.00676867	0.00211493	0.00278312	0.00345446	0.00436611	0.00299015	0.00367813	0.00246473	0.00557383	0.00401928	0.00199947	0.00337638	0.00268792	0.00519295	0.00527094	0.00523195	0.00619105	0.00561117	0.00590111	0.00543857	0.00275717	0.00806508	0.00491375
unknown	454	10.228,0	143	0.0057318	0.00637931	0.00605074	0.0054422	0.00415172	0.00621247	0.00727981	0.00568446	0.00625339	0.00754231	0.00684261	0.00643949	0.00758464	0.00790458	0.00658737	0.00813639	0.00787811	0.00779028	0.00548345	0.00542019	0.00456568	0.00661174	0.0058905	0.00499196	0.00874644	0.00915802	0.00645447	0.00835785	0.0094901	0.00611861	0.00820535	0.00609605	0.0071507	0.00607395	0.00731355	0.00733337	0.00544952	0.00579882	0.00507612	0.00657784	0.00506558	0.00552548	0.00901692	0.00918389	0.007612	0.00686958
Melezitose	454	30.9081,0	204	0.00253287	0.00629024	0.00757444	0.00578185	0.00217769	0.00491962	0.00475688	0.00507092	0.00553544	0.00205957	0.00506135	0.00478212	0.00308299	0.00394106	0.00351203	0.00392976	0.00357793	0.0029958	0.00472705	0.00509793	0.00408602	0.00509091	0.0058691	0.00474053	0.0020395	0.0039327	0.0029861	0.00143652	0.00227908	0.00340493	0.00354452	0.00258233	0.00306343	0.0010914	0.00224152	0.00166646	0.00507663	0.0041647	0.00439095	0.00379644	0.00405767	0.00442286	0.00421341	0.00239984	0.00448804	0.00263866
N-Acetyl-L-glutamic acid 2	458	16.7214,0	158	0.0189638	0.0198352	0.0252154	0.0404819	0.0541126	0.0472973	0.0869049	0.0755274	0.0789889	0.134538	0.121403	0.13194	0.141086	0.133949	0.14664	0.136487	0.157839	0.157793	0.0229678	0.0271537	0.0250608	0.0623709	0.0501495	0.0562602	0.107564	0.0797882	0.133866	0.13196	0.0970411	0.102137	0.126447	0.0677186	0.0970826	0.0707575	0.0928529	0.0583296	0.0391392	0.0332315	0.0361853	0.0657474	0.0750532	0.0527436	0.115149	0.120016	0.117583	0.121755
Analyte 296	458	9.42158,0	221	0.0174887	0.0200555	0.0190605	0.0210827	0.0182827	0.0186903	0.025809	0.0201844	0.0196352	0.0182122	0.0216373	0.0180181	0.0251317	0.0215756	0.0191148	0.0274514	0.0276606	0.0247151	0.0209918	0.0193604	0.0150523	0.0252514	0.0215305	0.0195183	0.0237297	0.0240138	0.0212652	0.0243253	0.0274769	0.0210505	0.0233128	0.0208711	0.0220919	0.0230882	0.0225716	0.0248023	0.0176591	0.0199931	0.0187126	0.0258811	0.0196273	0.0184536	0.0251919	0.0234781	0.0225901	0.0261191
creatine degr	458	15.2136,0	127	0.00930671	0.00528813	0.00573911	0.00701974	0.00866387	0.00827011	0.00832578	0.00849516	0.00694886	0.0136672	0.00944396	0.0122981	0.0160347	0.0166959	0.0149293	2.77617e-08	2.55139e-08	2.66378e-08	0.00755101	0.00669412	0.00685639	0.0113111	0.0111673	0.00924516	0.0109933	0.0106328	0.011301	0.0121814	0.0102075	0.0111944	2.17e-08	2.22e-08	2.18e-08	0.0112545	0.0094458	0.0103502	0.0127765	0.0120063	0.0123914	0.0102287	0.00763378	0.00893122	0.0092787	0.00939095	0.0105256	0.0108791
unknown	459	8.01944,0	151	0.00924305	0.008897	0.0101522	0.00892003	0.00650638	0.00718738	0.0107135	0.00960625	0.00955264	0.00976319	0.0122636	0.00790391	0.0114106	0.00962448	0.00846296	0.0100423	0.0119133	0.00994619	0.00835234	0.0090712	0.00534254	0.0105702	0.00654183	0.00589369	0.00868525	0.00817031	0.00686986	0.0124307	0.00787526	0.010153	0.00955676	0.00791734	0.00873705	2.09453e-08	2.16766e-08	2.35038e-08	0.00915626	0.00643348	0.00551405	0.00963923	0.00613731	0.00603416	0.010057	0.008575	0.00992326	0.0146009
Analyte 1520	459	22.6056,0	173	0.00448004	0.00465123	0.00471867	0.0158366	0.0110311	0.014595	0.0319603	0.0269781	0.0264926	0.0392644	0.0313191	0.034324	0.0374384	0.0309426	0.0311166	0.026783	0.0290319	0.0354009	0.023337	0.0242677	0.019021	0.0504328	0.0402674	0.0404616	0.037059	0.0301046	0.0485958	0.0281837	0.0407102	0.0345261	2.17e-08	2.22e-08	2.19512e-08	0.0165282	0.0228264	0.0196773	0.0488171	0.0388175	0.0403101	0.0546028	0.0527676	0.0517332	0.0676666	0.0523895	0.0806577	0.0501985
Beta Sitosterol	462	30.132,0	218	0.00420128	0.00553304	0.00695645	0.00722731	0.00293692	0.00442847	0.00639587	0.0073786	0.00438331	0.00477923	0.0055294	0.00392134	0.00549074	0.00452319	0.00500697	0.00491665	0.00395782	0.00379071	0.0068552	0.00680848	0.00636398	0.00908668	0.00693213	0.00608517	0.00232598	0.00265906	0.00423157	0.00616011	0.00381115	0.00409775	0.00278577	0.00301278	0.00289928	0.00357302	0.00156733	0.00362789	0.0057543	0.0053204	0.00627905	0.00678931	0.00605549	0.00515716	0.00756812	0.00361729	0.00984545	0.00628491
3-Hydroxypalmitic acid	462	20.8564,0	299	0.00201266	0.00208432	0.00204849	0.00188668	0.00135785	0.00188292	0.0032053	0.00267005	0.00262197	0.00580756	0.00430944	0.00355588	0.00489557	0.00438582	0.00400161	0.00693481	0.00595029	0.00644255	0.00272248	0.00282382	0.0024478	0.00326624	0.0027088	0.00278254	0.00326307	0.00308148	0.00402168	0.00395358	0.00408619	0.00390997	0.00499423	0.00547652	0.00342392	0.00423028	0.0037716	0.00456421	0.00311649	0.00234982	0.00267303	0.00306865	0.00314626	0.00310288	0.00458142	0.00515821	0.00486982	0.00439659
Analyte 163	462	7.94931,0	163	0.0245009	0.0260868	0.0299983	0.04605	0.0238522	0.0258777	0.0433531	0.032829	0.038091	0.0249888	0.0356495	0.0287575	0.0460737	0.0359013	0.0409875	0.0374292	0.0357565	0.0372233	0.0261683	0.0234221	0.0170977	0.0357342	0.0238989	0.022826	0.0366208	0.0284555	0.0266424	0.0451339	0.0421665	0.0220646	0.0248147	0.0233987	0.0241067	0.0439121	0.0365304	0.0303808	0.0178944	0.01958	0.0185113	0.0343345	0.0217464	0.0202618	0.0380965	0.0365908	0.0255381	0.0369769
Analyte 1814	462	26.7777,0	147	0.0209805	0.0112997	0.0161401	1.6739e-08	2.05196e-08	1.86293e-08	0.0184957	0.0178216	0.0181587	2.38072e-08	2.18439e-08	2.28256e-08	2.43496e-08	2.30905e-08	2.372e-08	0.0179728	0.0231516	0.0235528	0.0113139	0.00611894	0.0134626	1.91587e-08	1.87801e-08	1.89694e-08	0.0254396	0.0259397	0.0256896	0.0245984	0.0268652	0.0257318	0.013948	0.00875276	0.0113504	0.0161382	0.0262534	0.0188292	0.0197479	0.0110233	0.0153856	0.0111856	0.00647277	0.00882921	0.0284939	0.025235	0.0268645	0.0228181
Analyte 1687	462	24.4972,0	357	0.0109929	0.00815027	0.00957157	0.00749501	0.0067905	0.00831284	0.00981242	0.0101281	0.00965299	0.015936	0.0135293	0.0105907	0.0138681	0.0116394	0.0127538	0.0113864	0.0128603	0.0164021	0.0157003	0.0158889	0.0107285	0.025083	0.0262844	0.01954	0.0254194	0.0263956	0.0312889	0.0221994	0.0257415	0.0239705	0.0180278	0.0219703	0.0199991	2.16766e-08	2.35038e-08	2.25902e-08	0.0236485	0.0190052	0.0189321	0.0312899	0.0272688	0.0263706	2.21918e-08	2.17102e-08	2.1951e-08	0.0490915
unknown	465	10.0774,0	117	0.0020252	0.00153941	0.00178231	0.00198032	0.00204869	0.00201451	0.00544029	0.00311134	0.00275676	0.0042955	0.00281647	0.00467609	0.00570925	0.00468302	0.00374192	0.0129724	0.0117901	0.0109892	0.00122759	0.00145897	0.00134328	0.00229	0.00160948	0.00139165	0.00421699	0.00367389	0.00206889	0.00526231	0.0043007	0.00342251	0.00758291	0.00820389	0.00540497	0.010604	0.0124986	0.00937008	1.70132e-08	1.67567e-08	1.68849e-08	0.00214625	0.0016187	0.0021106	0.00363028	0.00321118	0.00244107	0.0052377
Phenyl beta-D-glucopyranoside	465	21.8286,0	103	0.0071331	0.00795392	0.00962659	0.00876513	0.00886275	0.00848348	0.0143762	0.0113279	0.012744	0.0239358	0.0223018	0.0231188	2.43496e-08	2.27015e-08	2.30905e-08	2.77617e-08	2.49789e-08	2.55139e-08	0.0128704	0.0129256	0.012898	0.0186455	0.0166277	0.0171492	0.0164226	0.0174213	0.0204797	2.28793e-08	2.40666e-08	2.08707e-08	2.17e-08	2.22e-08	2.18e-08	2.09453e-08	2.16766e-08	2.35038e-08	0.0173586	0.0157593	0.0138658	0.0183918	0.0175896	0.0172978	0.0225914	0.0201486	0.02137	0.02707
D-galacturonic acid 2	465	18.608,0	333	0.00409377	0.0056308	0.00486228	2.04529e-08	1.6739e-08	2.05196e-08	2.20518e-08	2.21135e-08	2.17128e-08	0.00632116	0.00474828	0.00553472	0.00420686	0.00527238	0.00471531	2.77617e-08	2.49789e-08	2.55139e-08	1.63755e-08	1.76359e-08	1.33969e-08	2.05922e-08	1.91587e-08	1.87801e-08	2.10007e-08	2.30761e-08	2.2035e-08	0.00271298	0.00451671	0.00190938	0.00964525	0.00537607	0.00555812	0.00553637	0.00545198	0.00283748	0.00161123	0.00163236	0.00203616	2.05192e-08	1.8167e-08	2.02538e-08	2.21918e-08	2.23333e-08	2.17102e-08	0.0025119
unknown	466	9.00016,0	281	0.0290832	0.0538291	0.0461831	0.0464138	0.0353654	0.0749861	0.0668077	0.0696161	0.0517097	0.0720683	0.0918901	0.0819792	0.0754656	0.0832482	0.0587129	0.0738669	0.107893	0.0908798	0.029974	0.0361696	0.0175881	0.0457186	0.0434735	0.0319906	0.0534965	0.0673045	0.0763217	0.0638682	0.0742616	0.0468627	0.0582767	0.0446452	0.051461	0.0607295	0.0524738	0.0643704	0.0253852	0.0242746	0.0303584	0.0424216	0.0347869	0.0312968	0.05063	0.0527504	0.0422222	0.0535978
unknown	467	23.8063,0	297	0.00196846	0.00178288	0.00184646	0.00244237	0.00223703	0.00325956	0.00723013	0.00511584	0.00488663	0.011498	0.00782239	0.0101808	0.0161841	0.014601	0.0144488	0.0329959	0.0311974	0.0320966	0.00306959	0.00336439	0.00206723	0.0058303	0.00580217	0.00451924	0.00775906	0.0088005	0.00953869	0.0110542	0.0153641	0.0123144	0.0166835	0.0206178	0.0151249	2.09453e-08	2.16766e-08	2.35038e-08	0.00422186	0.00340511	0.00353013	0.00691357	0.00578954	0.00596117	0.0105967	0.00969166	0.0105118	0.0164448
unknown	467	17.2312,0	167	0.870056	1.26238	1.1434	1.03032	1.18008	1.1721	1.19514	1.02162	1.05194	1.17767	1.13214	1.22129	1.2231	1.1857	1.22851	1.39266	1.28834	1.33178	0.899808	0.95597	0.836385	0.972915	0.821675	0.763281	0.819234	0.853009	0.907074	0.911036	0.870797	0.945933	0.839454	0.862213	0.818329	0.716174	0.748276	0.828984	1.19026	1.07645	1.02371	1.06824	1.04907	1.02056	0.946889	0.930156	1.02965	0.87564
unknown	468	15.7598,0	215	0.0214246	0.0124321	0.0152496	0.0274738	0.0270176	0.024517	0.042068	0.0494485	0.0391043	0.0975035	0.115047	0.105067	0.135888	0.125873	0.133076	0.158571	0.198954	0.203608	0.0234256	0.0200124	0.0236582	0.0828376	0.0786111	0.0569822	0.158315	0.139811	0.16771	0.230152	0.238705	0.187644	0.262066	0.262205	0.161888	0.201946	0.24848	0.273613	0.055155	0.0520283	0.0407483	0.0863824	0.0896437	0.0598569	0.165759	0.144369	0.182312	0.242786
Pelargonic acid	469	11.7189,0	215	0.00207067	0.00217253	0.00272679	0.00223262	0.00263968	0.00248056	0.00256566	0.00260886	0.00275224	0.00458464	0.0028685	0.00249072	0.00462177	0.00346156	0.00150145	0.0027166	0.00569961	0.00355471	0.00202139	0.00411316	0.00316041	0.00268298	0.00354328	0.00178922	0.00308175	0.00290579	0.00226394	0.00309073	0.00248771	0.00258778	0.00376855	0.00428575	0.00259003	0.00314878	0.00282987	0.00284363	0.00177485	0.00222941	0.00171459	0.00412234	0.00303651	0.00237616	0.00266852	0.00261612	0.00252074	0.00376445
Analyte 1438	471	21.6991,0	159	0.012115	0.0133136	0.0144382	0.0120775	0.00883386	0.0115712	0.0184086	0.0145426	0.0204615	0.0267943	0.0261823	0.020896	0.0208347	0.0211257	0.0197347	0.028006	0.028485	0.0328695	0.0230453	0.0230117	0.0221163	0.0289868	0.0253848	0.0253167	0.0237715	0.0236921	0.0295767	0.0219382	0.0273132	0.024457	0.0252747	0.0316201	0.0277097	0.0214024	0.024731	0.03062	0.0289769	0.026001	0.0233483	0.0266839	0.0284162	0.0249201	0.0319376	0.0271709	0.0381162	0.0304268
Androstanediol	472	24.5881,0	213	0.0427067	0.0306898	0.0317241	0.0236952	0.0243549	0.0236219	0.0276672	0.0239508	0.0234061	0.035969	0.0276794	0.0254603	0.0311338	0.0261636	0.0320676	0.0266543	0.0261327	0.0376359	0.0445664	0.0468124	0.0318759	0.0561402	0.0599266	0.0436064	0.045808	0.0484373	0.0576554	0.0369208	0.0434132	0.040167	0.0299751	0.0256717	0.0278234	0.0352444	0.0322562	0.0337503	0.0496366	0.0402975	0.0401478	0.0501585	0.0444422	0.0450329	0.0852346	0.0667244	0.0759795	0.0677013
2-hydroxy-3-isopropylbutanedioic acid	472	14.3954,0	129	0.353449	0.336854	0.340759	0.29271	0.275397	0.282572	0.339263	0.270466	0.289105	0.251245	0.241906	0.220042	0.210281	0.188129	0.174846	0.20222	0.211887	0.18974	0.646769	0.582579	0.614674	0.630089	0.596693	0.510754	0.523197	0.455722	0.505493	0.383383	0.688119	0.32876	0.615956	0.510848	0.379336	0.341079	0.414799	0.420612	0.585234	0.588191	0.525782	0.544796	0.504872	0.430613	0.537472	0.481246	0.508545	0.376909
oxamic acid	474	10.3422,0	69	0.0302351	0.0358843	0.035333	0.0320547	0.0232341	0.0328604	0.0414052	0.0332003	0.0341624	0.0402945	0.0369885	0.0382903	0.0507537	0.0442903	0.0471479	0.0432333	0.0420397	0.0475658	0.0347226	0.0332045	0.026769	0.0396941	0.0336329	0.0289962	0.0362476	0.037255	0.0293412	0.0417444	0.0414984	0.028805	0.0428257	0.0324472	0.0317981	0.0301777	0.0380672	0.0362781	0.0331481	0.037556	0.0323614	0.0389727	0.0312994	0.0346335	0.0427693	0.0411669	0.0363338	0.0366924
Analyte 1536	475	22.8251,0	259	0.00146417	0.00124536	0.00135477	0.00198556	0.00172949	0.00185752	0.00561031	0.00431993	0.00588212	2.34956e-08	2.38072e-08	2.18439e-08	2.43496e-08	2.27015e-08	2.30905e-08	2.77617e-08	2.49789e-08	2.55139e-08	1.76359e-08	1.33969e-08	1.55164e-08	0.00601959	0.00582805	0.00592382	2.10007e-08	2.30761e-08	2.2035e-08	2.28793e-08	2.40666e-08	2.08707e-08	2.17e-08	2.22e-08	2.18e-08	2.09453e-08	2.16766e-08	2.35038e-08	0.00106205	0.00415569	0.00260887	0.00734382	0.00680652	0.00707517	0.0121577	0.0093875	0.0119196	2.47706e-08
unknown	476	15.6417,0	218	1.50546e-08	1.99451e-08	1.97721e-08	0.0169589	0.017667	0.0173129	0.0309626	0.026255	0.0286088	0.0498475	0.0433878	0.0526113	0.0493906	0.0434496	0.0464201	0.0358011	0.0371916	0.0307753	1.63755e-08	1.76359e-08	1.33969e-08	2.05922e-08	1.91587e-08	1.87801e-08	0.0400675	0.0349786	0.0477132	2.28793e-08	2.40666e-08	2.34729e-08	0.0551271	0.0460663	0.0363328	0.0289331	0.0361847	0.0259005	1.88371e-08	1.70132e-08	1.67567e-08	2.05192e-08	1.8167e-08	2.02538e-08	0.0281266	0.0296851	0.0280009	0.0365143
Analyte 1494	476	22.2452,0	173	0.00167686	0.00113676	0.000829774	0.00387022	0.00195489	0.00281314	0.00646862	0.00590467	0.00583799	0.00935476	0.0101971	0.00816514	0.0109473	0.00982784	0.0103876	2.77617e-08	2.49789e-08	2.55139e-08	0.00916086	0.00840423	0.00752594	0.0183607	0.0146204	0.0160777	0.0160586	0.013578	0.020193	0.0111333	0.0128716	0.0136292	2.17e-08	2.22e-08	2.18e-08	2.09453e-08	2.16766e-08	2.35038e-08	0.0181016	0.0150467	0.0155943	0.0216936	0.0225243	0.0218444	0.028644	0.0231992	0.0259216	0.01908
5-Dihydrocortisol 1	477	28.0536,0	317	5.82282e-05	2.74004e-05	4.28143e-05	0.00182976	0.00204941	0.00238965	0.00212424	0.00243605	0.00209724	0.00201227	0.00156784	0.00245943	0.00132784	0.00168099	0.00150441	0.00242445	0.00269762	0.00171509	0.000765478	0.000902769	0.000771608	0.00124293	0.00110948	0.00112475	0.00168804	0.00179581	0.00156845	2.28793e-08	2.40666e-08	2.34729e-08	0.000764647	0.00093406	0.000849354	0.000686322	0.00101692	0.000597992	0.0015714	0.00101193	0.00113012	0.00126641	0.00140359	0.00131109	0.00156276	0.00168314	0.00128529	0.00180509
unknown	478	14.1163,0	219	0.0799008	0.0691091	0.0707472	0.059514	0.0652898	0.0656106	0.0754612	0.0681663	0.0725646	0.0822644	0.0797816	0.0716779	0.080113	0.0744475	0.0729386	0.0902202	0.0780839	0.0879916	0.0838902	0.0795722	0.0817312	0.0930694	0.0869891	0.0639663	0.0998419	0.0961644	0.0877145	0.0909672	0.111551	0.074347	0.105407	0.07747	0.0914387	0.0862249	0.0890533	0.101105	0.084516	0.0878519	0.0727308	0.0694836	0.0756602	0.0622494	0.100016	0.0962847	0.0879409	0.0896441
Analyte 1600	482	23.5835,0	217	0.0420014	0.0451813	0.0501959	0.0593154	0.0495577	0.060916	0.0948358	0.0703207	0.0800772	0.0943486	0.0710258	0.0748477	0.0687663	0.0638767	0.0695661	0.0544144	0.0518857	0.0602949	0.049313	0.0376431	0.0434781	0.0634612	0.0602012	0.0546924	0.0438842	0.0511176	0.0665651	0.0344243	0.0369632	0.0504283	0.0232706	0.0386408	0.0345409	0.0218971	0.0179138	0.0262604	0.0506189	0.041061	0.0435377	0.0559156	0.054168	0.0618927	2.23333e-08	2.17102e-08	2.20217e-08	0.0401843
Chlorogenic Acid 2	482	26.7278,0	249	0.00544444	0.00587503	0.00733534	0.00593227	0.00682435	0.00627306	0.00486097	0.00400325	0.0049436	0.00477946	0.00458996	0.00534036	0.00450645	0.00412035	0.00303427	0.0028071	0.00260738	0.00257373	0.00565426	0.00652616	0.00575272	0.0063185	0.00795838	0.00429903	0.0101119	0.0120741	0.011038	0.00762486	0.00933546	0.00569401	0.0041417	0.00294443	0.00205492	0.0028871	0.00345694	0.00355937	0.00770217	0.00740012	0.00652986	0.00548271	0.00614335	0.00409151	0.0137983	0.0122741	0.00550496	0.00666614
Isopropyl-beta-D-thiogalactopyranoside	483	19.6137,0	219	0.00162768	0.00221684	0.00246829	0.00183432	0.00164782	0.00187677	0.0019241	0.00148024	0.00170217	2.34956e-08	2.38072e-08	2.18439e-08	2.43496e-08	2.27015e-08	2.30905e-08	2.77617e-08	2.49789e-08	2.55139e-08	0.00296356	0.0023727	0.00280904	0.00293056	0.00234136	0.00263596	2.10007e-08	2.30761e-08	2.2035e-08	2.28793e-08	2.40666e-08	2.08707e-08	2.17e-08	2.22e-08	2.18e-08	2.09453e-08	2.16766e-08	2.35038e-08	0.00456953	0.005487	0.00442945	0.0052053	0.00466974	0.00472239	0.0029437	0.00268963	0.00281667	2.47706e-08
unknown	483	24.6758,0	171	0.00804446	0.00632805	0.00623553	0.00655976	0.00673533	0.00664754	0.00815931	0.00851863	0.00833897	0.0110441	0.010209	0.0106266	0.00981727	0.00918014	0.00985688	2.77617e-08	2.55139e-08	2.66378e-08	0.00793696	0.00903993	0.00546247	0.0135365	0.0137527	0.0100269	0.0133299	0.0144192	0.0160632	0.0134909	0.012698	0.0130945	0.00945908	0.011404	0.00806847	0.0112452	0.0110082	0.0177143	0.010487	0.00805648	0.00807743	0.0129665	0.0115322	0.0122493	2.21918e-08	2.23333e-08	2.22626e-08	2.47706e-08
L-dopa 1	486	19.5569,0	267	1.50546e-08	1.97721e-08	1.74133e-08	0.00218789	0.00173633	0.00196211	0.00287267	0.00298089	0.00292678	2.34956e-08	2.38072e-08	2.18439e-08	2.43496e-08	2.27015e-08	2.30905e-08	0.00590408	0.00663328	0.00626868	0.00248233	0.00196804	0.00177693	0.00325725	0.00351281	0.00338503	2.10007e-08	2.30761e-08	2.20384e-08	2.28793e-08	2.40666e-08	2.08707e-08	0.00631549	0.00550388	0.00590968	2.09453e-08	2.16766e-08	2.35038e-08	0.00290019	0.00282152	0.00299436	0.00389784	0.00330747	0.00343865	2.21918e-08	2.23333e-08	2.22626e-08	2.47706e-08
2-Methylglutaric Acid	487	12.3969,0	172	0.000687815	0.000501236	0.000834508	0.00163289	0.000698553	0.00138717	0.00335794	0.00273291	0.00232334	0.00431375	0.00331722	0.0057412	0.00486426	0.00653757	0.00453085	0.0075481	0.00736891	0.00745851	0.00159184	0.00126151	0.00162264	0.00220881	0.00246176	0.00193936	0.00614371	0.0065523	0.00397962	0.00583408	0.0087055	0.00451126	0.00991732	0.00933787	0.0096276	2.09453e-08	2.16766e-08	2.1311e-08	0.00139701	0.00162547	0.00151124	0.00239899	0.00283679	0.00304661	0.00528989	0.00637397	0.00295125	0.00731627
unknown	489	20.0591,0	110	0.0233808	0.0314611	0.0337932	0.0140529	0.0183872	0.0318232	0.0257683	0.0200153	0.0401669	0.0535842	0.0302947	0.0353907	0.0307639	0.0315432	0.0245547	0.0488439	0.0406945	0.0759661	0.0292625	0.034572	0.0291892	0.0240511	0.0351854	0.0343678	0.0405797	0.0432166	0.0575813	0.0219843	0.0214383	0.0353744	0.0437288	0.0382777	0.0290628	0.0445814	0.0319981	0.0404808	0.0371544	0.034154	0.0453647	0.0292321	0.0360851	0.0437532	0.0222591	0.023186	0.0407444	0.023731
unknown	490	14.6386,0	89	1.50546e-08	1.99451e-08	1.74998e-08	0.0029224	0.00294483	0.00293362	0.00413947	0.00320818	0.00367382	0.00568189	0.000818666	0.00325028	0.00444557	0.00447973	0.00446265	0.00440223	0.00743018	0.00691608	0.00230778	0.00284346	0.00324278	0.00427774	0.00358261	0.0029706	0.00528507	0.00467038	0.00489548	0.00624339	0.00793148	0.00582786	2.17e-08	2.22e-08	2.19512e-08	2.16766e-08	2.35038e-08	2.25902e-08	0.00318978	0.00311845	0.00224072	0.00373722	0.00359764	0.00366743	0.00556277	0.00487331	0.00521804	0.00593696
1,5-Anhydroglucitol	493	17.4022,0	275	0.38405	0.425799	0.406909	0.423791	0.375152	0.441201	0.611194	0.482291	0.536829	0.736283	0.609527	0.544986	0.86049	0.799716	0.67283	0.786224	0.619984	0.815402	0.549243	0.568245	0.417758	0.582068	0.514731	0.541353	0.548068	0.474152	0.51095	0.619096	0.693984	0.624197	0.699241	0.579059	0.394939	2.09453e-08	2.16766e-08	2.35038e-08	0.370563	0.329928	0.426766	0.506937	0.373028	0.457854	0.677397	0.621424	0.559113	0.684571
unknown	493	7.67082,0	175	0.0204707	0.0106433	0.0378751	0.0146538	0.00830189	0.0114778	0.0228126	2.21135e-08	0.0114063	2.34956e-08	2.38072e-08	2.18439e-08	2.43496e-08	2.27015e-08	2.30905e-08	2.77617e-08	2.49789e-08	2.55139e-08	0.0118432	0.0118182	0.00605725	2.05922e-08	1.87801e-08	1.96861e-08	2.10007e-08	2.2035e-08	2.15178e-08	2.28793e-08	2.40666e-08	2.08707e-08	2.17e-08	2.22e-08	2.18e-08	2.09453e-08	2.16766e-08	2.35038e-08	0.0214877	0.0183586	0.0199232	0.00884603	0.0260229	0.0174345	2.21918e-08	2.23333e-08	2.17102e-08	2.47706e-08
cytidine-monophosphate degr prod	494	22.9719,0	147	0.00439514	0.00256027	0.00243974	0.00297508	0.003362	0.00316854	0.00344855	0.000433779	0.00194116	0.00641895	0.00688493	0.00665194	2.43496e-08	2.27015e-08	2.35256e-08	0.00578152	0.00507013	0.00863127	1.63755e-08	1.76359e-08	1.70057e-08	0.00574942	0.00462105	0.00781697	0.000427149	0.000834621	0.000630885	2.28793e-08	2.40666e-08	2.08707e-08	2.17e-08	2.22e-08	2.18e-08	0.0041057	0.0053189	0.0047123	0.00655372	0.00378609	0.0051699	0.00434527	0.000594318	0.00246979	0.00918247	0.0031751	0.00592583	0.000784866
11-beta-prostaglandin-F-2-alpha 2	496	25.015,0	95	0.011564	0.00609277	0.00882838	0.0047481	0.00540789	0.00449718	0.00651598	0.00588605	0.00544154	0.00926515	0.00740906	0.00534945	0.00833974	0.0062231	0.00654923	0.00543393	0.00523077	0.00872607	0.00847062	0.0113672	0.00740977	0.0104524	0.0121224	0.00794305	0.0151817	0.0186695	0.0177154	0.012519	0.0261135	0.0142157	0.0152607	0.0170151	0.00550098	0.0119285	0.0109116	0.0158218	0.0104587	0.00795675	0.00824222	0.0110353	0.010394	0.0102218	0.0211837	0.0164343	0.0163854	0.0178864
4-Vinylphenol	497	10.6543,0	177	0.000992213	0.00178157	0.00138689	1.6739e-08	2.05196e-08	1.86293e-08	2.20518e-08	2.21135e-08	2.20827e-08	0.00228811	0.00216357	0.0014978	0.0022292	0.00195854	0.00209387	2.77617e-08	2.55139e-08	2.66378e-08	0.00117196	0.00114858	0.000980117	2.05922e-08	1.87801e-08	1.96861e-08	2.10007e-08	2.2035e-08	2.15178e-08	0.00188648	0.00224705	0.00165421	0.00211864	0.00174307	0.00160797	2.16766e-08	2.35038e-08	2.25902e-08	1.88371e-08	1.70132e-08	1.79251e-08	0.0012595	0.00151141	0.00153709	0.00183908	0.00177223	0.00180566	2.41029e-08
unknown	497	19.3583,0	54	0.00612822	0.00777716	0.0101375	0.00945632	0.00662946	0.00949177	0.0102085	0.0124617	0.0134612	0.0150573	0.0131983	0.0112376	0.0146207	0.0126754	0.0126261	0.0145115	0.0141816	0.0169382	0.0102039	0.00998153	0.00817762	0.0130235	0.00905249	0.0100955	0.00802511	0.0101634	0.0111757	0.00977287	0.0115554	0.00803579	0.0110885	0.0118573	0.0114729	0.00986229	0.009072	0.0106764	0.0101815	0.00808551	0.00903643	0.00986402	0.010285	0.0094983	0.011704	0.00980235	0.0122709	0.0106955
unknown	499	14.6259,0	217	0.00552028	0.00595029	0.00653154	0.00457429	0.00577067	0.00568674	0.0052255	0.0045747	0.0049001	2.34956e-08	2.38072e-08	2.18439e-08	2.43496e-08	2.27015e-08	2.30905e-08	2.77617e-08	2.55139e-08	2.66378e-08	0.0061971	0.0060586	0.00612785	0.00682059	0.00679642	0.0053798	0.00588537	0.00610815	0.00697394	0.0064753	0.00660892	0.00607605	2.17e-08	2.22e-08	2.18e-08	2.09453e-08	2.16766e-08	2.35038e-08	0.0071733	0.00610248	0.00545182	0.00551965	0.00544174	0.00503203	0.00668763	0.00614147	0.00685314	2.47706e-08
unknown	501	12.5899,0	201	0.000994611	0.00147019	0.0012324	0.00110971	0.000863313	0.000986511	2.20518e-08	2.17128e-08	2.18823e-08	0.00266264	0.00217112	0.00318386	0.00247342	0.00349483	0.0032003	2.77617e-08	2.49789e-08	2.55139e-08	0.0010824	0.0011949	0.00113865	0.0011755	0.000802509	0.000989006	0.000768696	0.000962075	0.000844285	0.00233827	0.00145303	0.00189565	0.00364016	0.00213621	0.00288819	0.00215497	0.00188972	0.00111944	0.00119919	0.00112777	0.00116348	0.00116319	0.00092878	0.00126198	0.00109393	0.00104119	0.00106756	0.00246889
Levoglucosan	502	15.7905,0	231	0.0261163	0.0283968	0.0295087	0.0257432	0.0267633	0.0270424	0.0264311	0.0250329	0.025732	0.0376238	0.0364219	0.0370229	0.0388831	0.0335043	0.0361937	0.0456783	0.0495027	0.0475905	0.0342398	0.0335251	0.0311846	0.0452148	0.0438215	0.0359698	0.0469947	0.057623	0.0523089	2.28793e-08	2.40666e-08	2.34729e-08	0.0329834	0.0350318	0.046893	0.0211376	0.0243324	0.0205818	0.0387732	0.037588	0.0352408	0.0397049	0.0434093	0.0347049	0.0336301	0.0442647	0.0548499	2.41029e-08
6-hydroxy caproic acid dimer	506	20.4491,0	130	0.00194256	0.00201344	0.001978	0.00225087	0.00177925	0.00201506	0.00365057	0.00309106	0.00276252	0.00440936	0.00226005	0.0033347	0.00482144	0.00421456	0.004518	0.00447756	0.00395907	0.00470221	0.00248493	0.00224516	0.00236504	0.00364304	0.00350694	0.00279701	2.30761e-08	2.2035e-08	2.25555e-08	0.0044277	0.00183209	0.00350435	0.00324035	0.00267922	0.00295979	0.00383655	0.00457161	0.00631428	0.00334746	0.00286561	0.00245069	0.00369842	0.00345261	0.00265636	0.00537092	0.00464322	0.00564927	0.00395775
alpha-ketoglutaric acid	506	14.4066,0	306	0.0119723	0.0104558	0.011214	0.00759998	0.0079854	0.00835986	0.00849304	0.00681538	0.00717499	0.00796101	0.00750041	0.00611867	2.43496e-08	2.30905e-08	2.372e-08	0.00859133	0.00705234	0.00848788	0.0123712	0.0123394	0.0123553	0.0113131	0.0115539	0.0114335	0.0093917	0.00899869	0.00892476	0.00860131	0.00987483	0.00739389	0.00940058	0.00768599	0.00786589	0.00729727	0.00863798	0.00760037	0.0113796	0.0126187	0.0114418	0.00854618	0.00815465	0.00835041	0.00878277	0.00831451	0.00797718	0.00687389
naringin	507	29.6934,0	204	0.0170486	0.0406826	0.0440286	0.0493652	0.0373814	0.0534032	0.0428765	0.0482085	0.0409821	0.0133824	0.0113109	0.0182814	0.00718623	0.00773941	0.00507951	0.00441229	0.00588112	0.00353557	0.0332489	0.0330546	0.0260038	0.0393262	0.0391946	0.036765	0.0146127	0.0221665	0.0179577	0.00934387	0.00667558	0.00637528	0.00357155	0.0045854	0.00632748	2.09453e-08	2.35038e-08	2.22245e-08	0.032618	0.0334328	0.0296335	0.0354905	0.0370099	0.0342509	0.0105807	0.021742	0.0161613	0.00426903
unknown	511	8.31804,0	73	0.492322	0.732007	0.830646	0.81809	0.505736	0.745515	0.853898	0.821545	0.925686	0.811996	0.947782	0.644028	0.955949	0.823196	0.908234	0.824605	1.00665	0.923888	0.545983	0.622814	0.405053	0.644758	0.542116	0.549235	0.664885	0.70763	0.560078	0.774371	0.793625	0.626971	0.916975	0.715797	0.535721	0.688403	0.794511	0.642857	0.42999	0.509802	0.428092	0.674044	0.475181	0.631984	0.765973	0.746646	0.568942	0.653905
unknown	511	14.9237,0	55	0.0277939	0.0328709	0.0303324	0.0420803	0.03741	0.0438911	0.0543961	0.0486598	0.0514845	2.38072e-08	2.18439e-08	2.28256e-08	0.0572132	0.0515964	0.0544048	2.49789e-08	2.55139e-08	2.52464e-08	0.0166053	0.0160938	0.0163495	0.0194422	0.0186539	0.0162273	2.10007e-08	2.30761e-08	2.2035e-08	2.28793e-08	2.40666e-08	2.08707e-08	2.17e-08	2.22e-08	2.18e-08	2.09453e-08	2.35038e-08	2.22245e-08	0.0371461	0.0337122	0.0354292	0.0445718	0.0437326	0.0378444	0.0587966	0.0553146	0.0570556	2.47706e-08
fucose 1	513	16.0341,0	85	0.0234755	0.0297389	0.0266072	2.04529e-08	2.05196e-08	2.04862e-08	2.20518e-08	2.17128e-08	2.18823e-08	2.34956e-08	2.38072e-08	2.18439e-08	2.43496e-08	2.30905e-08	2.372e-08	2.77617e-08	2.49789e-08	2.55139e-08	0.0240571	0.0320072	0.0280321	0.0359398	0.030874	0.0334069	0.0242403	0.0268706	0.0255554	2.28793e-08	2.08707e-08	2.1875e-08	0.0427553	0.0330087	0.037882	0.0292082	0.0311302	0.0301692	0.0265088	0.0290907	0.0261638	0.0306593	0.0238971	0.0272782	0.0283971	0.0329894	0.0306932	2.47706e-08
3-Methylamino-1,2-propanediol 2	513	11.9201,0	101	0.0146248	0.0183215	0.0191587	0.0215192	0.016059	0.0215857	0.0307957	0.0252086	0.0252288	0.030812	0.0318988	0.0276429	0.0327977	0.0313154	0.0279047	0.0365528	0.0310483	0.0361379	0.0175517	0.0158178	0.0164444	0.0228874	0.0208276	0.0175607	0.0295347	0.0305584	0.0246385	0.0288949	0.0320562	0.0231428	0.0366766	0.0259029	0.0252704	0.0242291	0.0276642	0.0279594	0.0166145	0.0179475	0.0141922	0.0220915	0.0190879	0.0210277	0.0301441	0.0272249	0.0282019	0.028678
Allylmalonic acid	514	11.5175,0	217	0.00205227	0.00294924	0.0033451	1.6739e-08	2.05196e-08	1.86293e-08	0.00377865	0.00307025	0.00392499	0.00476557	0.00415119	0.00452	0.00346477	0.00339454	0.00257463	0.00594138	0.00564026	0.00579082	0.00188438	0.00221363	0.00240063	0.0026827	0.0031525	0.00206736	0.00252268	0.0027235	0.00277296	0.00418965	0.00295811	0.00357388	0.00415481	0.00276268	0.00209956	0.0030487	0.00398371	0.0043217	0.00239151	0.00196866	0.0019393	0.00228572	0.002085	0.00253592	0.00337198	0.00345438	0.00307813	0.0033428
Analyte 1423	515	21.4941,0	56	0.0117269	0.0175315	0.0146292	2.04529e-08	1.6739e-08	1.8596e-08	0.0172507	0.0284369	0.0228438	0.0428012	0.0570974	0.0490272	0.0127524	0.0293725	0.0355778	0.0627639	0.082276	0.0849764	1.63755e-08	1.33969e-08	1.48862e-08	0.030461	0.0297598	0.0301104	0.030087	0.0589564	0.0445217	0.0246994	0.0459213	0.0473412	0.0427604	0.0704608	0.037669	0.0225396	0.0282665	0.025403	0.0238617	0.0257021	0.0187138	1.8167e-08	2.02538e-08	1.92104e-08	2.23333e-08	2.17102e-08	2.20217e-08	0.043458
unknown	517	14.6853,0	219	0.0165117	0.0161056	0.015691	0.0127391	0.0154799	0.0145737	0.0184641	0.0151033	0.0163525	0.0209894	0.0195766	0.0178905	0.0215084	0.0206151	0.0170297	0.0241358	0.0215966	0.0242793	0.0162842	0.0156038	0.015944	0.0192268	0.0180414	0.0186341	0.0205604	0.0198286	0.0213391	0.0221012	0.0224642	0.0188692	0.0218767	0.0180126	0.0199446	0.0184792	0.0248383	0.0233093	0.0157175	0.0155067	0.0131641	0.0137743	0.0131622	0.0115303	0.0189076	0.0173672	0.0172598	0.0161283
unknown	517	16.5679,0	319	1.50546e-08	1.99451e-08	1.74998e-08	1.6739e-08	2.05196e-08	1.86293e-08	0.00463386	0.00471444	0.00468649	0.00553183	0.00487698	0.00511416	0.00556773	0.0051757	0.00440892	0.00649811	0.00631617	0.00648897	1.63755e-08	1.76359e-08	1.70057e-08	0.00516014	0.00445378	0.00440662	0.00498156	0.00574906	0.00580666	0.00673596	0.00706415	0.00602226	0.0069749	0.00666547	0.00645669	2.09453e-08	2.16766e-08	2.35038e-08	0.00429278	0.00430245	0.00413434	0.00447629	0.00420552	0.00453685	0.0057762	0.00633006	0.00605313	0.00653654
unknown	520	9.1841,0	70	0.200811	0.144893	0.172852	0.153264	0.162258	0.185311	0.312331	0.218881	0.265606	0.290617	0.34923	0.215278	0.451084	0.315476	0.320394	0.35111	0.507035	0.429073	0.163385	0.271063	0.217224	0.148395	0.165819	0.157107	0.215524	0.236536	0.252139	0.502512	0.232605	0.367558	0.297623	0.272064	0.333145	0.248813	0.263075	0.448914	0.211166	0.203997	0.207581	0.371687	0.164443	0.183475	0.221403	0.35921	0.290306	0.178841
Corticosterone 2	521	29.2282,0	83	0.0646664	0.127344	0.140739	0.140432	0.105637	0.108568	0.161254	0.152015	0.112218	0.135247	0.103214	0.117128	0.14379	0.122781	0.126536	0.132981	0.133444	0.111615	0.110642	0.0980273	0.094618	0.125657	0.11398	0.103597	0.118561	0.0955245	0.0587232	0.163663	0.0993718	0.0685119	0.10511	0.103018	0.0760352	0.0458329	0.0700223	0.0459055	0.117474	0.0946645	0.104089	0.134164	0.107059	0.0966118	0.0615776	0.0647073	0.128217	0.0749451
Erythrose 1	523	12.8937,0	350	0.0118244	0.0116891	0.0140686	0.0127367	0.00765539	0.0143642	0.0182372	0.0112607	0.0123045	0.0191995	0.0128368	0.014874	0.0162123	0.0145391	0.0116989	0.0174875	0.0161118	0.0143856	0.0147955	0.0116125	0.0125568	0.0113156	0.0180141	0.01156	0.0136542	0.0181	0.0160649	0.014005	0.0144517	0.0158317	0.0222242	0.0118479	0.0124307	0.0137319	0.0193118	0.0122264	0.0118666	0.0119488	0.0101251	0.0111576	0.00980849	0.0135268	0.0156734	0.0204609	0.0131172	0.0106417
unknown	523	8.63687,0	73	2.32247	2.59913	2.88976	3.1693	1.92483	2.70381	2.66262	2.72364	2.69313	3.03162	3.08418	2.52169	4.28452	3.09978	3.27532	3.47703	3.55816	2.87447	2.6618	2.48623	1.47718	2.75577	2.5764	2.16789	2.72723	2.79298	2.53452	3.11101	3.15765	2.69039	2.3641	2.56059	2.46234	2.68186	2.86983	2.65581	2.29082	2.09548	1.91966	2.74694	1.91347	2.32374	3.02781	3.425	2.78988	3.25082
Analyte 1599	523	23.4868,0	129	0.00498055	0.00432328	0.00465166	0.00475214	0.00418408	0.0051811	0.00833612	0.00647941	0.00799456	0.011095	0.0103325	0.0085235	0.0111632	0.00940131	0.0102822	0.0105563	0.0113711	0.0125879	0.00919617	0.0087857	0.00631212	0.0138215	0.0123571	0.0130893	0.0104484	0.0109749	0.0137493	0.00993115	0.0153217	0.0132721	0.0127993	0.0156624	0.0106465	0.0124467	0.0108769	0.0164408	0.011931	0.00821614	0.00962138	0.0140923	0.0138465	0.0139694	2.21918e-08	2.17102e-08	2.1951e-08	0.0213884
Analyte 1360	524	20.7277,0	143	0.0541497	0.0626748	0.0611455	0.0608821	0.0472559	0.060601	0.099614	0.0797976	0.0708662	0.122852	0.10404	0.0952385	0.149066	0.11623	0.119236	0.128686	0.11884	0.149308	0.0937951	0.0785895	0.0755689	0.120814	0.102757	0.10597	0.130331	0.109912	0.134001	0.116364	0.107321	0.115249	0.140722	0.136187	0.11454	0.107748	0.119719	0.150868	0.114276	0.111696	0.103546	0.139049	0.130743	0.118321	0.15901	0.135418	0.147214	0.127985
Neohesperidin	526	23.179,0	173	0.00568313	0.00599735	0.00584024	0.00454618	0.00420526	0.00487589	0.00774088	0.00594905	0.00829942	2.34956e-08	2.38072e-08	2.18439e-08	2.43496e-08	2.27015e-08	2.30905e-08	2.77617e-08	2.49789e-08	2.55139e-08	0.00305303	0.000554169	0.0018036	2.05922e-08	1.91587e-08	1.98755e-08	0.00298647	0.00345216	0.00321932	2.40666e-08	2.08707e-08	2.24687e-08	2.17e-08	2.22e-08	2.18e-08	2.09453e-08	2.16766e-08	2.35038e-08	0.00672224	0.0050172	0.00474924	0.00440511	0.0050475	0.00472631	2.21918e-08	2.23333e-08	2.17102e-08	0.00567003
unknown	530	10.027,0	159	0.0212582	0.0269792	0.0249405	0.0254736	0.0190029	0.02789	0.0337517	0.0271093	0.0289157	0.0306449	0.0275179	0.0296088	0.0365769	0.0333139	0.0317816	0.0489194	0.0415263	0.0452229	0.0260922	0.0256356	0.0210683	0.0305676	0.0285566	0.0233495	0.0320051	0.0340337	0.0268446	0.0325496	0.032624	0.0240284	0.0397525	0.0274464	0.0234459	0.0343875	0.0461156	0.0402516	0.0288278	0.0298011	0.0271826	0.0354968	0.0283552	0.030833	0.0469928	0.0458301	0.0381424	0.0386679
3-Hydroxypyridine	531	8.62661,0	152	0.0210947	0.0285266	0.0248107	0.0284709	0.0231321	0.0258015	0.0309814	0.0276356	0.0293085	2.34956e-08	2.18439e-08	2.26698e-08	0.0282568	0.0256806	0.0243284	0.0333995	0.0328793	0.0331394	0.0219167	0.0238777	0.0207458	0.0266158	0.0236277	0.0224951	0.0273246	0.0302463	0.0287854	0.0280664	0.0352565	0.0259517	0.0349912	0.0265684	0.0307798	2.16766e-08	2.35038e-08	2.25902e-08	0.0237952	0.0228583	0.0194734	0.0214952	0.0237552	0.0226252	2.21918e-08	2.17102e-08	2.1951e-08	0.0361445
unknown	531	29.9551,0	55	0.0136507	0.007042	0.0103464	0.0108643	0.00690334	0.0103431	0.0109388	0.0126997	0.0139485	0.013338	0.0166718	0.0120336	0.0118756	0.0140527	0.0171391	0.0187371	0.0158098	0.0162602	0.0132496	0.0143161	0.0130219	0.0192675	0.0105514	0.0144453	0.00240719	0.00324449	0.00282584	0.00377924	0.0046706	0.00422492	0.0117164	0.0107051	0.00558826	0.00552567	0.00820337	0.00574359	0.0108596	0.00868866	0.0151411	0.0104656	0.0104379	0.0131755	0.00967649	0.0063562	0.00801634	0.0118508
Ribonic acid, gamma-lactone	532	15.6271,0	159	0.0119353	0.00940246	0.00995968	0.00974266	0.0103288	0.0100357	0.00674518	0.00927787	0.00725719	0.00792197	0.00548397	0.0144411	2.43496e-08	2.27015e-08	2.35256e-08	0.0256462	0.0231852	0.0244157	0.024648	0.0218155	0.0213232	0.0227738	0.0249043	0.0167361	0.026455	0.0182616	0.0226128	0.0237631	0.0232416	0.0217472	0.0319526	0.0217371	0.0212496	0.0214197	0.027141	0.0151028	0.00717719	0.00586138	0.00567491	0.00770848	0.00668178	0.00626224	0.00715106	0.0077597	0.0072052	0.00813344
unknown	534	10.783,0	116	0.0363144	0.0452334	0.0486762	0.0508836	0.0389203	0.0528436	0.0632865	0.0623797	0.0621479	0.0715456	0.0714923	0.0650063	0.0838062	0.0750023	0.0720604	0.0898578	0.0835345	0.0874388	0.0382927	0.0408876	0.0314106	0.0558939	0.051446	0.0451755	0.067539	0.0714901	0.0672357	0.0896276	0.0846113	0.0632971	0.0942115	0.0695629	0.0661642	0.0808974	0.0855435	0.0879986	0.0409118	0.0389797	0.0367864	0.0534141	0.0455451	0.0471177	0.0748661	0.0684305	0.0660733	0.0803372
Methyl Palmitoleate	535	18.0938,0	110	0.0818823	0.129231	0.111234	0.0438023	0.0937583	0.114192	0.0581517	0.062643	0.0842389	0.0931326	0.0604634	0.0859486	0.0468418	0.0574359	0.044553	0.0891458	0.0683558	0.109974	0.0780605	0.106751	0.0637905	0.0583377	0.0953828	0.0902992	0.0794542	0.0860259	0.122634	0.0415819	0.0497727	0.0972965	0.0840283	0.0959567	0.0810692	0.0898462	0.0596582	0.0697599	0.0982359	0.0851668	0.1129	0.0747872	0.0949924	0.106141	0.045839	0.0534442	0.0895796	0.0497838
unknown	540	16.589,0	121	0.0219903	0.0285212	0.0251125	0.022495	0.0250771	0.023786	0.0287627	0.0271792	0.0289906	0.0268072	0.0308209	0.0270975	0.0308735	0.027304	0.0290888	0.0324911	0.0313581	0.0319246	0.0243216	0.0250284	0.0221497	0.0300748	0.0259847	0.0280297	2.30761e-08	2.2035e-08	2.25555e-08	0.0330501	0.0384287	0.0357394	2.17e-08	2.18e-08	2.17575e-08	0.035677	0.0376028	0.0366399	0.0266262	0.0207078	0.023667	0.0268606	0.0271625	0.0267738	0.0347222	0.0340463	0.0343843	0.0358936
unknown	540	12.9768,0	154	0.0177752	0.0163531	0.0170642	0.0163066	0.0153994	0.0172532	0.0215805	0.0180416	0.0183877	0.0202614	0.0212547	0.0193402	0.0213404	0.0215901	0.0214652	0.0248663	0.0231141	0.0253349	1.63755e-08	1.33969e-08	1.48862e-08	0.01924	0.017	0.0148835	0.0181689	0.0221031	0.0194435	0.0230138	0.0222449	0.0184102	0.019211	0.0189438	0.0190774	0.0195113	0.0217722	0.0200023	0.01622	0.01576	0.01599	0.0183098	0.0163701	0.0164958	0.0212302	0.0212405	0.0186721	0.020598
unknown	541	13.8051,0	254	0.0414492	0.0456349	0.0475576	0.0495338	0.044982	0.0591416	0.0755956	0.0686443	0.0772245	0.075875	0.077624	0.0465174	0.056335	0.0534849	0.0413098	0.0597723	0.0447111	0.0588827	0.0352643	0.0343879	0.0327118	0.0416417	0.0461362	0.0291801	0.0454862	0.0491459	0.0530847	0.0614786	0.0482879	0.0417688	0.052233	0.0378816	0.03783	0.038824	0.0509076	0.0364125	0.0220592	0.0213132	0.0212381	0.0308088	0.0263748	0.021513	0.0500902	0.0550453	0.0412277	0.0524993
unknown	545	26.2263,0	191	0.0191209	0.021352	0.0254406	0.0195505	0.0218919	0.0207212	0.0242019	0.0265312	0.0253666	0.0330351	0.0306802	0.0341096	0.0247809	0.025658	0.0180413	0.0340352	0.0347686	0.0380199	0.0184336	0.023947	0.0178677	0.0247514	0.0404431	0.0229361	0.0390929	0.0500989	0.0525599	0.0402857	0.0548727	0.0381103	0.0246063	0.0254102	0.0181956	0.042016	0.0474976	0.0513098	0.0160036	0.0173394	0.0165977	0.0190009	0.0236885	0.0236604	0.0460636	0.0432436	0.0223412	0.0428875
unknown	548	25.8827,0	173	0.000489542	0.000845523	0.00121168	0.000739843	0.000457424	0.000682073	0.00113343	0.00112703	0.000906786	0.00243741	0.0016272	0.0020323	2.43496e-08	2.27015e-08	2.30905e-08	2.77617e-08	2.49789e-08	2.63703e-08	5.50231e-05	1.33969e-08	2.75182e-05	2.05922e-08	1.91587e-08	1.87801e-08	2.10007e-08	2.30761e-08	2.2035e-08	2.28793e-08	2.40666e-08	2.08707e-08	2.22e-08	2.18e-08	2.19982e-08	2.09453e-08	2.16766e-08	2.35038e-08	0.000230406	0.000402624	0.000295442	0.000586524	0.000784453	0.000685489	2.21918e-08	2.23333e-08	2.17102e-08	2.47706e-08
unknown	552	15.5536,0	205	0.189468	0.222082	0.238588	0.140327	0.14656	0.153426	0.153554	0.115169	0.134361	0.261706	0.233769	0.222303	2.43496e-08	2.27015e-08	2.35256e-08	2.77617e-08	2.55139e-08	2.66378e-08	0.198727	0.195055	0.189398	0.152567	0.136812	0.119941	0.103381	0.0987162	0.111971	0.182714	0.202218	0.163388	0.188321	0.145888	0.167105	2.09453e-08	2.16766e-08	2.35038e-08	0.171537	0.163746	0.151545	0.120469	0.118319	0.108002	0.11239	0.122442	0.113771	0.323796
sulfuric acid	556	8.94943,0	145	0.0569491	0.0714037	0.0723134	0.0740421	0.0529714	0.0752586	0.0985234	0.0788857	0.0823785	0.0957473	0.0861969	0.0829941	0.103209	0.0891363	0.0929665	0.136255	0.153359	0.117835	0.0745716	0.0737805	0.0515736	0.0949862	0.083369	0.0696871	0.106147	0.109556	0.0855505	0.106694	0.109656	0.0773593	0.133699	0.0902414	0.0752746	0.101599	0.138849	0.120224	0.0896583	0.0916069	0.088551	0.117085	0.0937141	0.1042	0.149911	0.133449	0.112735	0.119466
fumaric acid	557	11.5574,0	245	0.00441695	0.00616432	0.00833977	0.00644607	0.00440844	0.00597064	0.00777212	0.00667895	0.00827229	0.00668808	0.0095158	0.00914051	0.00655176	0.00747848	0.00595917	0.008802	0.0102287	0.00954548	0.00496781	0.00451195	0.00501369	0.00555324	0.00530009	0.00405797	0.00685713	0.00637763	0.00772193	0.00792876	0.00796368	0.0057513	0.00721174	0.00657274	0.00492491	0.00500063	0.00640749	0.00687137	0.00407389	0.00448173	0.00348721	0.00491389	0.00504751	0.00441651	0.00880047	0.00764101	0.00742095	0.00697164
Sinapyl alcohol 1	558	19.7948,0	354	0.00163575	0.0023823	0.00262672	0.00237122	0.00170876	0.00261733	0.0035317	0.00275388	0.00271602	2.34956e-08	2.38072e-08	2.18439e-08	2.43496e-08	2.27015e-08	2.30905e-08	2.77617e-08	2.49789e-08	2.55139e-08	0.00232496	0.00236172	0.00200211	2.05922e-08	1.91587e-08	1.87801e-08	2.10007e-08	2.30761e-08	2.2035e-08	2.28793e-08	2.40666e-08	2.08707e-08	2.17e-08	2.22e-08	2.18e-08	2.09453e-08	2.16766e-08	2.35038e-08	0.00287559	0.0032599	0.00267427	0.00325851	0.00342598	0.0029485	2.21918e-08	2.23333e-08	2.17102e-08	2.47706e-08
unknown	560	15.3034,0	244	0.0119374	0.0138832	0.0144927	0.00934602	0.0135406	0.0104028	0.0111546	0.00978136	0.010468	0.0188419	0.0213747	0.0201083	0.0222537	0.0210478	0.0216507	2.77617e-08	2.55139e-08	2.66378e-08	0.0175549	0.0177006	0.0176277	0.0173298	0.0145993	0.0130933	2.10007e-08	2.30761e-08	2.20384e-08	0.0166068	0.0167859	0.0166963	0.0280323	0.0205184	0.0242753	2.09453e-08	2.16766e-08	2.1311e-08	0.0154231	0.0152406	0.0118805	0.0105156	0.0138698	0.00998548	0.0123784	0.0159274	0.0141529	0.0191877
unknown	562	9.9319,0	103	0.251203	0.348564	0.351667	0.395349	0.284897	0.412433	0.611631	0.490315	0.518951	0.70334	0.600007	0.734062	0.86472	0.794327	0.823798	0.957852	0.905746	0.895112	0.360174	0.364851	0.29057	0.51084	0.487592	0.391568	0.666899	0.695746	0.59229	0.803288	0.758557	0.567676	0.88182	0.602118	0.472236	0.60109	0.705925	0.780844	0.551413	0.580977	0.521299	0.728298	0.617077	0.660996	1.06074	0.978737	0.911759	1.01572
Citramalic acid	564	13.1233,0	61	0.00814849	0.0115036	0.0117908	0.0176725	0.0128868	0.0177749	0.0223712	0.0229948	0.0226517	0.0254578	0.0257684	0.0256131	0.0243277	0.026209	0.0273137	0.0358346	0.0392499	0.0366836	0.010074	0.0116954	0.00947102	0.0148817	0.0165429	0.0136439	0.0244812	0.0248907	0.0246805	0.032362	0.0319287	0.0236231	0.0297054	0.0244588	0.0203046	0.0301048	0.03808	0.039257	0.0150121	0.0131483	0.0157036	0.0230291	0.0212127	0.0218919	0.038763	0.0345009	0.0369963	0.0377376
5-Methoxytryptamine 1	564	23.0369,0	174	0.0114292	0.0161275	0.0150446	0.0145809	0.00865457	0.0127688	0.0134821	0.0158137	0.0207057	0.0114613	0.0234464	0.0243153	0.0141674	0.0225853	0.0245154	2.77617e-08	2.49789e-08	2.63703e-08	0.0221811	0.0216662	0.0184108	0.0248995	0.0206793	0.0227894	0.0207721	0.0344979	0.027635	0.0100266	0.0154799	0.0149664	2.17e-08	2.22e-08	2.19512e-08	0.00389098	0.00892467	0.00640783	0.0179346	0.0249996	0.0214671	0.0208618	0.0253536	0.0235061	0.024274	0.0222924	0.0303498	0.0105679
unknown	565	21.4868,0	290	0.0130503	0.0156602	0.0160696	0.015689	0.00889222	0.0190297	0.0183812	0.0181786	0.0254909	0.0288176	0.0255729	0.0268951	0.018699	0.0256483	0.0172229	0.0294928	0.0292366	0.0323786	0.0252788	0.0241967	0.0200751	0.0195799	0.0186472	0.0130587	2.10007e-08	2.30761e-08	2.2035e-08	0.0158931	0.0206884	0.0182907	0.0148015	0.0211724	0.00985627	0.0116907	0.0117981	0.0172464	0.0266208	0.0257543	0.0260271	0.0269495	0.0264803	0.0230717	0.023767	0.0188721	0.0196006	0.0151093
unknown	565	10.74,0	71	0.0261761	0.0275225	0.0268493	0.0308352	0.0254926	0.0267108	0.0370633	0.0332802	0.0313397	0.0336535	0.0384589	0.0294829	0.0363061	0.0320617	0.0341839	0.0387223	0.0413445	0.0365108	0.0264765	0.0212954	0.023886	0.0303102	0.0243535	0.0258118	0.030216	0.0347674	0.028151	0.0336473	0.0395274	0.0313412	0.0313896	0.0285029	0.0299463	0.0275859	0.0329666	0.0344181	0.0278075	0.0253273	0.0265674	0.0276022	0.0268417	0.0267997	0.0303335	0.0352378	0.0368125	0.0383502
Analyte 1505	567	22.4291,0	217	0.016339	0.0182264	0.0188181	0.0140601	0.0101642	0.0128516	0.0215641	0.0145671	0.0157157	0.0183049	0.0175832	0.0179441	0.0177528	0.0187415	0.0182472	0.0194967	0.0258014	0.0226491	0.0185747	0.0200749	0.0164411	0.0129827	0.00950732	0.011255	0.00801142	0.00696113	0.0119604	0.00884857	0.00855991	0.0115803	0.00660553	0.0104885	0.00733084	0.00608617	0.00621402	0.00796523	0.0291206	0.0235843	0.0249017	0.0170825	0.0177492	0.0186732	0.0116832	0.0130308	0.0125311	0.0128696
salicin	570	23.3446,0	157	0.00779156	0.00592302	0.00662402	0.00513845	0.00411242	0.00421504	0.00715232	0.00475635	0.00617371	0.0103957	0.00738065	0.00605573	0.00887985	0.00777862	0.00635583	0.00961272	0.00942164	0.0106593	0.0131608	0.012836	0.00962491	0.0162369	0.0121732	0.0150021	0.00972878	0.0108062	0.0128493	0.00875783	0.0115176	0.0111298	0.0096139	0.0140791	0.0122808	0.0102639	0.00765688	0.0120199	0.0170351	0.0126634	0.0142725	0.0155376	0.0138309	0.0140042	0.0153144	0.0121046	0.0189255	0.0151278
Tagatose 2	572	17.6051,0	191	1.57802	1.30862	1.44332	1.57668	1.82539	1.77835	1.69398	1.74274	1.49756	1.76432	1.90871	1.15855	1.30696	1.24552	1.27624	1.39027	1.37513	1.3827	1.44474	1.44163	1.21619	2.03271	1.85564	1.86208	1.87252	1.98626	2.0204	1.96294	1.80583	1.89925	1.76088	1.75487	1.84959	1.46094	1.61001	1.58503	2.08515	1.88169	1.98342	2.04125	1.95878	2.15859	2.10918	1.97667	2.04292	2.05626
tyrosine 2	573	17.9901,0	179	0.397091	0.945234	0.883167	0.883891	0.977655	0.930773	1.15314	0.995731	1.07443	1.12331	1.10679	1.18158	2.43496e-08	2.27015e-08	2.30905e-08	2.77617e-08	2.49789e-08	2.55139e-08	1.05365	1.05911	0.850562	1.3975	1.24049	1.19548	1.33608	1.36366	1.45224	2.28793e-08	2.40666e-08	2.08707e-08	2.17e-08	2.22e-08	2.18e-08	2.09453e-08	2.16766e-08	2.35038e-08	1.88371e-08	1.70132e-08	1.67567e-08	1.52938	1.52991	1.52964	1.7461	1.87699	1.81155	2.47706e-08
unknown	574	13.9899,0	292	0.00489723	0.00478446	0.00484085	0.00447558	0.00501849	0.00501254	0.00615803	0.00627082	0.00599014	0.00829198	0.00741243	0.00785221	0.00824857	0.00792842	0.00506826	0.0119188	0.0112672	0.0128646	0.00521437	0.00593169	0.00557303	0.00636051	0.00718521	0.00562133	0.00759746	0.0076613	0.00881945	0.0112159	0.00771098	0.00946345	0.0103261	0.00933062	0.00844368	2.09453e-08	2.16766e-08	2.35038e-08	0.00503787	0.00545697	0.00504894	0.00539352	0.00564746	0.00476887	0.00789766	0.00708069	0.00633763	0.00821606
D-(glycerol 1-phosphate)	577	16.509,0	299	0.00849974	0.0111286	0.00981415	0.00537982	0.00455579	0.00535301	0.00389106	0.00512355	0.0045073	0.00385942	0.004723	0.00385875	0.00278938	0.00266806	0.00272872	0.00297971	0.00324879	0.0035531	1.63755e-08	1.76359e-08	1.33969e-08	0.00699614	0.00635164	0.00593751	0.00417804	0.00369864	0.00589849	0.00527366	0.00515003	0.00521184	0.0035439	0.00366541	0.00229523	0.00233919	0.00264483	0.00315885	1.88371e-08	1.70132e-08	1.67567e-08	0.00606904	0.00581829	0.00536029	0.00714953	0.00465738	0.00687199	0.00391507
D-erythronolactone 1	585	12.7217,0	103	0.00818649	0.00964459	0.00986484	0.0113853	0.00939248	0.0128356	0.0159925	0.0133953	0.0137156	0.0166345	0.0149643	0.0130197	0.015885	0.0125489	0.0142169	0.0132585	0.0137386	0.0148017	0.0106619	0.0100669	0.0111611	0.0151896	0.0140234	0.0113259	0.0159981	0.0173233	0.0153882	0.0188244	0.0220824	0.012721	0.0156563	0.0137031	0.0146797	0.0139363	0.0183991	0.0160608	0.00905215	0.00996907	0.00831517	0.0114876	0.00978744	0.0109135	0.0175418	0.0167614	0.0155779	0.0175887
Analyte 1115	591	18.4548,0	331	0.123912	0.251965	0.270748	0.169209	0.260327	0.214768	2.21135e-08	2.17128e-08	2.19132e-08	0.114074	0.128556	0.195428	0.0729626	0.129011	0.11193	2.77617e-08	2.49789e-08	2.55139e-08	0.0868135	0.0960024	0.0885845	0.0824657	0.0721246	0.0509332	0.0715538	0.073953	0.0727534	2.40666e-08	2.08707e-08	2.24687e-08	2.17e-08	2.22e-08	2.18e-08	2.09453e-08	2.16766e-08	2.35038e-08	0.0933478	0.0638765	0.0549204	2.05192e-08	1.8167e-08	1.93431e-08	2.21918e-08	2.17102e-08	2.1951e-08	0.119075
unknown	591	16.8715,0	217	0.329358	0.322663	0.261714	0.338754	0.389403	0.364079	0.401481	0.36893	0.334855	0.39508	0.418343	0.254532	0.303476	0.284574	0.257488	0.304847	0.33797	0.311314	0.251072	0.252315	0.228666	0.363744	0.352237	0.357991	0.371839	0.348036	0.401702	0.37408	0.370151	0.389347	0.392404	0.361279	0.370701	0.315229	0.338623	0.326926	0.41976	0.396681	0.374386	0.406952	0.403063	0.405829	0.438118	0.405406	0.469475	0.397284
salicylic acid	592	13.6233,0	267	0.00517232	0.00474146	0.00505653	0.00432151	0.00425963	0.00455947	0.00618174	0.00469072	0.00518329	0.00747202	0.00626917	0.00617057	0.0071151	0.00797745	0.00539948	0.00748441	0.00817698	0.00946473	0.00601101	0.00569587	0.00585344	0.00611328	0.0060256	0.00470448	0.00593516	0.00634491	0.00650366	0.00721605	0.00626763	0.0056747	0.00664805	0.00486059	0.00430163	0.0050929	0.00694988	0.00849958	0.00680519	0.00681309	0.00559676	0.0061891	0.00544541	0.00535991	0.00701497	0.00672761	0.00594965	0.00591902
Analyte 1569	593	23.2192,0	157	0.0110222	0.00748188	0.0075102	0.00720684	0.00675294	0.00586993	0.0118986	0.00711249	0.00847269	0.0162458	0.0100894	0.00745913	0.0134234	0.0111956	0.00644145	0.0151024	0.0135438	0.0144375	0.0209347	0.0192604	0.0128568	0.0255635	0.0164086	0.0227578	0.0149019	0.018948	0.0182717	0.0161562	0.0183385	0.0153221	0.0166334	0.0197523	0.0174142	0.0168577	0.0121602	0.0194312	0.0278901	0.0200379	0.0211843	0.0244453	0.0231496	0.0187784	0.0258118	0.0181846	0.0266004	0.0223515
malonic acid 1	593	9.5437,0	73	0.0923395	0.144189	0.146732	0.13778	0.106093	0.120921	0.15477	0.131544	0.139872	0.158007	0.172958	0.15402	0.167585	0.143681	0.156779	0.190539	0.127513	0.184325	0.102135	0.0977505	0.0898202	0.117318	0.115231	0.106597	0.121523	0.122185	0.13305	0.145276	0.159867	0.126706	0.152914	0.140923	0.120725	0.122591	0.132719	0.16956	0.121312	0.112081	0.10037	0.123048	0.10726	0.11208	0.132496	0.134362	0.142044	0.16076
unknown	593	8.03004,0	154	0.00787959	0.012603	0.0164335	0.015504	0.0112616	0.0171042	0.01579	0.0189039	0.017347	0.0186327	0.024632	0.0196712	2.43496e-08	2.27015e-08	2.30905e-08	2.77617e-08	2.49789e-08	2.55139e-08	0.00824527	0.0109334	0.0110645	0.0113942	0.0170025	0.0115524	0.0144724	0.0179722	0.0170514	0.0166206	0.0179798	0.0173002	2.22e-08	2.18e-08	2.19982e-08	2.09453e-08	2.35038e-08	2.22245e-08	0.0107607	0.0100742	0.00947619	0.0117077	0.0122505	0.0126665	0.0180937	0.0184734	0.0179447	0.0236245
unknown	594	11.0695,0	175	0.0969996	0.123754	0.130319	0.13703	0.098643	0.141759	0.202583	0.183434	0.195757	0.235515	0.233235	0.200418	0.243286	0.229246	0.220031	0.26283	0.244309	0.255615	0.113071	0.114034	0.0905583	0.15788	0.154154	0.128645	0.22631	0.237996	0.207226	0.265212	0.246085	0.192214	0.274407	0.20374	0.163409	0.175969	0.20851	0.14732	0.150494	0.144499	0.138904	0.207001	0.174723	0.191566	0.265464	0.249736	0.229286	0.249444
unknown	600	26.0485,0	73	0.0484844	0.0789769	0.0637307	0.0369389	0.0359287	0.0422906	0.0392241	0.0420107	0.0438808	0.0387632	0.032011	0.0353871	2.43496e-08	2.30905e-08	2.372e-08	0.0237538	0.0269286	0.0262808	0.0333653	0.0529192	0.0431422	0.0368535	0.0606342	0.0285269	0.0591737	0.0639244	0.064901	0.0647761	0.0369423	0.0508592	0.0348019	0.0206572	0.017691	0.0214806	0.0237009	0.0247904	0.0526967	0.0480512	0.0323937	0.0251472	0.0278569	0.0285974	0.0645121	0.0683027	0.0267445	0.0370163
O-acetylserine 1	600	12.1264,0	174	0.00482596	0.00460149	0.00500424	0.00373455	0.00932573	0.00653014	0.00912481	0.00710593	0.010546	0.00697002	0.00574238	0.00552863	0.0108366	0.00835407	0.00517103	0.00755651	0.00547998	0.00651824	0.00653182	0.00596752	0.00498774	0.00651477	0.0109408	0.00724351	0.00785408	0.00969953	0.0113567	0.0117709	0.00853328	0.00626709	0.0096037	0.00789016	0.00605609	0.00761513	0.00774412	0.00457915	0.00376372	0.00406803	0.00584104	0.00848626	0.00356864	0.00433297	0.00971807	0.00899512	0.00523022	0.00589467
Analyte 1906	601	30.7365,0	73	0.00656524	0.01354	0.015463	0.00618935	0.00566018	0.00592477	2.20518e-08	2.21135e-08	2.17128e-08	2.34956e-08	2.38072e-08	2.18439e-08	2.43496e-08	2.27015e-08	2.30905e-08	2.77617e-08	2.49789e-08	2.55139e-08	0.00942508	0.0129034	0.00902957	0.0070625	0.00806183	0.00800527	2.10007e-08	2.30761e-08	2.2035e-08	2.28793e-08	2.40666e-08	2.08707e-08	2.17e-08	2.22e-08	2.18e-08	2.09453e-08	2.16766e-08	2.35038e-08	0.0129944	0.0105885	0.0117915	0.00550308	0.0082156	0.00852775	2.21918e-08	2.23333e-08	2.17102e-08	2.47706e-08
unknown	602	15.7258,0	307	0.00280161	0.00334	0.00307081	0.00390924	0.00438818	0.00414871	0.00464875	0.00362154	0.00413515	2.34956e-08	2.18439e-08	2.26698e-08	0.00794357	0.00726061	0.00760209	0.0086463	0.00774124	0.0090559	0.00782728	0.00726893	0.00754811	0.0114635	0.0102445	0.00956049	0.0076578	0.00867208	0.00816494	0.00795565	0.00783793	0.00789679	0.00924686	0.0113218	0.0104704	0.00765888	0.00927873	0.010162	0.00491195	0.00474516	0.00482855	2.05192e-08	1.8167e-08	2.02538e-08	0.00685558	0.00119118	0.00402338	0.00615499
glutamine 1	605	16.6654,0	156	0.0396382	0.0476255	0.0571758	0.0931866	0.0664763	0.0933321	0.0691711	0.118011	0.0935908	0.064164	0.0607232	0.0624436	0.0516395	0.0461719	0.0352442	2.77617e-08	2.49789e-08	2.55139e-08	0.0423187	0.0406146	0.0492095	0.0562647	0.0995836	0.0766258	0.104282	0.0935826	0.129793	0.049363	0.0556716	0.0525173	0.0326993	0.0284865	0.0305929	2.09453e-08	2.16766e-08	2.35038e-08	0.0386162	0.0418866	0.0588799	0.0726022	0.0447978	0.0587	2.21918e-08	2.17102e-08	2.1951e-08	2.47706e-08
unknown	606	14.0043,0	117	0.0352189	0.0299368	0.0280638	0.0272824	0.0302054	0.0294405	0.0377175	0.037244	0.0374808	2.34956e-08	2.38072e-08	2.18439e-08	2.43496e-08	2.27015e-08	2.30905e-08	2.77617e-08	2.49789e-08	2.55139e-08	0.0316932	0.0360173	0.0338553	0.0392141	0.0400855	0.0368415	2.10007e-08	2.30761e-08	2.2035e-08	2.28793e-08	2.40666e-08	2.08707e-08	2.17e-08	2.22e-08	2.18e-08	2.09453e-08	2.16766e-08	2.35038e-08	0.0313088	0.0324121	0.0301335	0.0343754	0.0329237	0.0336495	2.21918e-08	2.23333e-08	2.17102e-08	2.47706e-08
unknown	608	24.0225,0	132	0.000337042	0.0106667	0.00550189	2.04529e-08	2.05196e-08	2.04862e-08	2.20518e-08	2.17128e-08	2.18823e-08	0.0275138	0.0172998	0.0224068	2.27015e-08	2.30905e-08	2.2896e-08	0.0304597	0.0297219	0.0372398	1.63755e-08	1.33969e-08	1.48862e-08	2.05922e-08	1.87801e-08	1.96861e-08	2.10007e-08	2.30761e-08	2.20384e-08	0.0284672	0.0278445	0.0303572	0.0215209	0.0400281	0.0223895	0.0346481	0.0291544	0.0463909	0.0257746	0.0130472	0.0194109	0.0274157	0.0288123	0.028114	0.0321957	0.0274948	0.0338086	0.0387451
3-Aminoisobutyric acid 1	611	13.0387,0	174	0.0293851	0.0211536	0.0238553	0.0309561	0.0216425	0.0348455	0.0433393	0.0311935	0.029786	0.0320856	0.0240681	0.0297435	0.0353304	0.0358947	0.0289627	0.0312614	0.0204231	0.0318682	0.0284653	0.0259342	0.0225885	0.0271067	0.0280351	0.0204325	0.0317586	0.0336074	0.0283025	0.0239468	0.0182543	0.0183916	0.0139228	0.0177821	0.0158525	0.0285413	0.0344612	0.0130081	0.0121885	0.0130729	0.0155242	0.0197967	0.0174219	0.0183712	0.0215641	0.0287306	0.0123011	0.0111011
unknown	611	24.1941,0	217	0.0779965	0.0756456	0.0831933	0.0815903	0.0677752	0.0860992	0.105387	0.0797411	0.0975279	0.0865439	0.059009	0.0644942	0.0521387	0.046259	0.0510155	0.0282455	0.0297095	0.0345435	0.0626189	0.0751948	0.049438	0.0790018	0.079047	0.0630004	0.0500365	0.0591187	0.0668285	0.0310968	0.0294781	0.0404554	0.0125908	0.0218703	0.0194773	0.00836105	0.00794066	0.00833856	0.0690513	0.0536803	0.0578423	0.0651315	0.0653057	0.0740948	0.0470292	0.0526708	0.044057	0.0249595
unknown	612	20.3506,0	147	0.0142617	0.0177077	0.0110816	0.0109694	0.0088382	0.0160166	0.0234973	0.0204248	0.0168429	0.0271502	0.0210312	0.0240907	0.017481	0.0148887	0.0161848	0.0169771	0.0311039	0.0241196	0.0217858	0.0122158	0.0170008	0.0139542	0.014492	0.0142231	0.0141869	0.0115999	0.0120128	0.0143729	0.0232611	0.0190054	2.17e-08	2.18e-08	2.17575e-08	0.00994147	0.0183233	0.0141324	0.0138449	0.01213	0.0127357	0.0121399	0.0136026	0.0141536	0.0154908	0.0162369	0.0158639	0.0295545
d-Glucoheptose 1	613	20.1352,0	319	0.0133139	0.0186841	0.015999	0.0115759	0.0104762	0.0217718	0.0219793	0.0118457	0.0147522	0.0176631	0.0118235	0.0147433	0.0177726	0.0168369	0.0186067	0.0320858	0.0282628	0.0227126	0.0133528	0.0177692	0.0165653	0.0207089	0.0184177	0.0189805	0.021644	0.0211634	0.0221521	0.0195454	0.019613	0.019178	0.0243406	0.022418	0.0200396	0.0178265	0.0181308	0.0210224	0.0192217	0.0194143	0.0193232	0.0190171	0.0191917	0.0191044	0.0224941	0.0203892	0.0214416	0.0168962
Linoleic acid methyl ester	614	19.9201,0	138	0.00875412	0.0123972	0.0160501	0.00461771	0.00629694	0.00545732	0.00471285	0.00859177	0.00665231	2.34956e-08	2.38072e-08	2.18439e-08	2.43496e-08	2.27015e-08	2.30905e-08	2.77617e-08	2.49789e-08	2.55139e-08	0.0106914	0.012509	0.0145208	0.00935165	0.0118465	0.0132867	0.0129783	0.0157827	0.0208769	2.28793e-08	2.40666e-08	2.08707e-08	2.17e-08	2.22e-08	2.18e-08	2.09453e-08	2.16766e-08	2.35038e-08	0.0165721	0.0134492	0.0167951	0.00858536	0.0129775	0.0107814	0.00589369	0.00470336	0.00529852	2.47706e-08
unknown	617	8.29037,0	131	1.99451e-08	1.97721e-08	1.98586e-08	2.04529e-08	1.6739e-08	2.05196e-08	2.20518e-08	2.21135e-08	2.17128e-08	2.34956e-08	2.38072e-08	2.18439e-08	2.43496e-08	2.27015e-08	2.30905e-08	2.77617e-08	2.49789e-08	2.63703e-08	0.00787867	0.00748713	0.0061767	0.00785205	0.00757526	0.00596445	0.00913405	0.0103683	0.00710293	0.0100749	0.00930127	0.00968809	0.0106745	0.008357	0.00634617	2.09453e-08	2.16766e-08	2.35038e-08	0.0130717	0.0108476	0.00913828	0.0128668	0.00906469	0.0116626	0.0153799	0.0123336	0.01095	0.00887849
phytosphingosine 2	619	24.2524,0	204	1.50546e-08	1.97721e-08	1.74133e-08	0.00836383	0.0059153	0.00713956	0.0119022	0.0068161	0.0095843	0.0642446	0.0431225	0.048413	0.0339982	0.0337881	0.0408808	2.77617e-08	2.49789e-08	2.55139e-08	0.0431718	0.0697571	0.0344364	1.91587e-08	1.87801e-08	1.89694e-08	0.00798079	0.00804604	0.00801341	0.0404467	0.0592785	0.0439512	0.0472047	0.0466133	0.0349102	0.0246264	0.0299029	0.0272646	1.88371e-08	1.70132e-08	1.67567e-08	0.00675335	0.0199132	0.0133333	0.00926351	0.0117589	0.0105112	0.0699214
2-methylfumarate	621	12.2198,0	184	1.99451e-08	1.97721e-08	1.98586e-08	0.00713699	0.00568702	0.00836899	0.00820546	0.0121803	0.0101929	0.00788398	0.00652907	0.00635467	0.00427025	0.0049892	0.00462972	0.0101016	0.00469509	0.00904841	1.63755e-08	1.76359e-08	1.33969e-08	0.00392397	0.00639241	0.00281189	0.004103	0.00440817	0.00388129	0.00352461	0.00448817	0.00420354	0.00945241	0.00701129	0.0046327	0.00461105	0.00836521	0.00648813	0.00426644	0.00334689	0.00380666	0.00580607	0.00414718	0.00497662	0.00527887	0.00550832	0.00452644	0.00385131
unknown	621	9.71776,0	221	0.00843675	0.0146847	0.0115607	0.00700818	0.0200172	0.0135127	0.0213288	0.0197579	0.0205434	0.0275014	0.0293065	0.0254923	0.0269768	0.0292218	0.0227551	0.0370769	0.0371629	0.0382233	0.00397216	0.0107703	0.00737121	1.91587e-08	1.87801e-08	1.89694e-08	0.0203149	0.0257567	0.0230358	0.0304109	0.0330557	0.0229691	0.0273484	0.0237689	0.0268634	0.0307201	0.0446441	0.0417775	0.00641899	0.00528035	0.00569774	2.05192e-08	1.8167e-08	2.02538e-08	0.0256739	0.0216314	0.0236526	0.028246
Homocystine 1	622	23.4305,0	128	0.00407535	0.00562405	0.00794609	0.010515	0.00643106	0.0121967	0.0076434	0.0189209	0.0132822	0.0334956	0.0206998	0.039056	0.0174948	0.031317	0.029866	0.0447433	0.0497318	0.0508273	0.012352	0.0160628	0.0146133	0.0188471	0.031058	0.0283524	0.0237303	0.0299997	0.0413507	0.0180942	0.0344809	0.029878	0.023175	0.0359908	0.0290862	0.0305974	0.034942	0.0424717	0.0260712	0.0187412	0.0271305	0.0229024	0.0417197	0.0391197	0.0458285	0.0396628	0.0559439	0.0405328
unknown	623	10.9059,0	91	1.99451e-08	1.97721e-08	1.98586e-08	2.04529e-08	1.6739e-08	2.05196e-08	0.0138018	0.0102207	0.0115805	0.0108398	0.011122	0.0109809	0.011496	0.0110165	0.0112563	0.0124996	0.0144762	0.0130856	1.63755e-08	1.33969e-08	1.48862e-08	0.0079584	0.00665786	0.00730813	0.00921946	0.0101386	0.0091586	0.0106365	0.0120883	0.00858289	0.0126198	0.00960106	0.00817798	0.009334	0.0113437	0.0125164	0.00505077	0.00476769	0.00451389	0.00695225	0.00538534	0.00616879	0.00915299	0.00936709	0.00694819	0.00856357
phenylethylamine	625	14.3418,0	174	1.99451e-08	1.97721e-08	1.98586e-08	0.0614916	0.0596115	0.0605515	2.20518e-08	2.21135e-08	2.20827e-08	0.0663359	0.0766175	0.0714767	0.101465	0.112252	0.106858	0.127986	0.14308	0.135533	0.0844492	0.0861969	0.0794587	2.05922e-08	1.87801e-08	1.96861e-08	0.0715245	0.0641085	0.0651633	2.28793e-08	2.40666e-08	2.34729e-08	0.124986	0.0988984	0.0800022	0.098462	0.131179	0.119362	0.0575183	0.0570147	0.05562	0.0460973	0.0363295	0.0412134	0.0768352	0.0769075	0.0693459	0.120647
2,2-Dimethylsuccinic Acid	627	11.2204,0	261	0.00112187	0.00138286	0.00125236	0.00157994	0.00107968	0.00142132	0.00139542	0.00153383	0.00167043	0.00186406	0.00188477	0.00176513	0.00165936	0.00159205	0.00162571	0.00173387	0.00167884	0.00193967	0.00119471	0.00130819	0.00116025	0.00188266	0.00157986	0.00123328	0.00169097	0.00196757	0.00162747	0.00172869	0.00186975	0.00162795	0.00193895	0.0015464	0.00174267	0.00124591	0.00191949	0.00234873	0.00142458	0.0014942	0.00134307	0.00190208	0.00124933	0.00153563	0.00240682	0.00220474	0.00224285	0.00215311
Purine riboside	634	22.2106,0	191	0.0123744	0.0129439	0.0142788	0.0101112	0.00763507	0.010193	0.0146117	0.012596	0.0135875	0.0202001	0.0173625	0.0175863	0.0192552	0.0197056	0.0189408	0.0250953	0.0229883	0.0284805	0.0263377	0.0261638	0.0251296	0.0286235	0.0259238	0.0278496	0.0193145	0.0193652	0.0269779	0.0166229	0.0228829	0.0238213	0.0241617	0.0335923	0.0290827	0.0195547	0.0194879	0.0278976	0.0318806	0.0291644	0.0272638	0.0279604	0.0279698	0.0290263	0.0293366	0.0269352	0.0413789	0.0310276
lactulose 1	642	24.6827,0	259	0.0323219	0.0297309	0.033505	0.0409952	0.0383746	0.0419392	0.0648286	0.0524657	0.0691817	2.34956e-08	2.38072e-08	2.36514e-08	0.0798827	0.0768367	0.0783597	2.77617e-08	2.49789e-08	2.55139e-08	0.0234908	0.0299052	0.0180689	0.0310032	0.0345197	0.0254057	0.0293185	0.0338619	0.0390012	0.0386177	0.0428868	0.0483439	0.0262379	0.0400464	0.0329872	0.0427478	0.0374578	0.0401028	0.0214527	0.0159541	0.0180435	0.0231218	0.0221875	0.0255852	0.0291818	0.0330927	0.0245297	0.0341179
Behenic acid	651	24.4434,0	213	0.0301263	0.0212208	0.0220677	0.0176099	0.0160372	0.0187323	0.0225615	0.0205751	0.0208261	2.34956e-08	2.38072e-08	2.18439e-08	2.43496e-08	2.27015e-08	2.30905e-08	2.77617e-08	2.49789e-08	2.55139e-08	0.0416235	0.0277576	0.0346905	1.91587e-08	1.87801e-08	1.89694e-08	2.10007e-08	2.30761e-08	2.2035e-08	2.28793e-08	2.40666e-08	2.08707e-08	2.17e-08	2.22e-08	2.18e-08	2.09453e-08	2.16766e-08	2.35038e-08	0.0423095	0.0430977	0.0427036	2.05192e-08	1.8167e-08	1.93431e-08	2.21918e-08	2.23333e-08	2.22626e-08	2.47706e-08
Digitoxose 1	653	14.781,0	117	0.138906	0.220948	0.228773	0.155723	0.205741	0.241587	0.273135	0.215332	0.317675	0.397888	0.472513	0.429296	0.3965	0.382569	0.420505	0.605294	0.529863	0.58402	0.170493	0.148912	0.173139	0.234884	0.222602	0.203322	0.328867	0.39687	0.413177	0.431359	0.380811	0.39414	0.478279	0.511508	0.31708	0.237956	0.351795	0.216909	0.410475	0.408827	0.30412	0.342309	0.428334	0.316013	0.464445	0.466405	0.563705	0.519818
4-hydroxyphenylacetic acid	657	15.1863,0	179	0.0146218	0.0147232	0.0162306	0.0106538	0.01491	0.0144728	0.0193581	0.0117589	0.0131932	0.0200762	0.016276	0.0150935	0.0199817	0.0159973	0.0144598	0.0200341	0.0190608	0.0198863	1.63755e-08	1.33969e-08	1.48862e-08	0.018566	0.0178557	0.0151232	0.0149678	0.0151681	0.0165015	0.0166856	0.0187614	0.015701	0.0197526	0.0143085	0.0170306	0.0154655	0.0181418	0.0190687	0.0179796	0.0169528	0.0140508	0.0144059	0.0144231	0.0116895	0.0173446	0.0175211	0.0194045	0.01758
unknown	659	20.2586,0	103	0.151419	0.183771	0.204157	0.172704	0.127869	0.183143	0.228207	0.180485	0.206931	0.247212	0.230296	0.224193	0.272243	0.233245	0.264693	0.214648	0.125937	0.250165	0.234703	0.233618	0.219811	0.265465	0.238863	0.244731	0.24909	0.235831	0.253711	0.236125	0.278034	0.233833	0.286707	0.274583	0.176078	2.16766e-08	2.35038e-08	2.25902e-08	0.247675	0.240793	0.230487	0.251411	0.24701	0.244138	0.294509	0.260685	0.311639	0.266056
glycolic acid	659	7.82005,0	217	0.000351766	0.000446389	0.000399078	0.000565971	0.000585209	0.000395859	0.00070247	0.00053444	0.000449011	0.000450092	0.000354475	0.000402283	2.43496e-08	2.30905e-08	2.372e-08	0.000519219	0.000460715	0.000570255	0.000322209	0.00032751	0.000383524	0.000378397	0.00036686	0.000409314	0.000314401	0.000339498	0.000326949	0.000535019	0.000769646	0.000652332	0.000224562	0.000383968	0.000304265	2.09453e-08	2.35038e-08	2.22245e-08	0.000310387	0.00031081	0.000310598	0.000386064	0.000620447	0.000625808	0.00055378	0.000534981	0.000408599	0.000427571
palmitoleic acid	661	19.2599,0	96	0.00212673	0.00245543	0.00402538	1.6739e-08	2.05196e-08	1.86293e-08	0.00575099	0.00588805	0.00672407	0.0050987	0.00679174	0.00400122	0.00408505	0.00541784	0.00365886	0.00738186	0.0064387	0.00490281	0.00581849	0.00638194	0.00513191	0.00789204	0.0083029	0.00783527	0.00878566	0.00837106	0.0104158	0.00780507	0.0107834	0.0069188	0.0115986	0.0100945	0.00593643	0.00834441	0.00899814	0.00867127	0.00449359	0.00440568	0.00523367	0.00641828	0.00630327	0.00550851	0.0100732	0.00829806	0.00911132	0.00610338
Isomaltose 2	661	26.3235,0	204	1.50546e-08	1.99451e-08	1.97721e-08	2.04529e-08	1.6739e-08	2.05196e-08	0.00901151	0.00788819	0.0091061	0.00548644	0.00484947	0.00608559	0.00447765	0.0037441	0.00398335	0.00561887	0.00669808	0.00615847	0.00615024	0.00933991	0.00649206	0.00322522	0.00488294	0.00296324	0.0040989	0.00519374	0.00464632	0.0033199	0.00278836	0.00325241	0.00154762	0.000689066	0.00111834	2.16766e-08	2.35038e-08	2.25902e-08	0.00715355	0.0064634	0.00565881	0.00311438	0.00386899	0.00395163	0.0047545	0.00536861	0.00190107	0.00278803
Glutaric Acid	670	12.2784,0	101	0.00205728	0.00247914	0.00301757	0.00267706	0.00206728	0.0031538	0.00388832	0.00307684	0.00382247	0.00465312	0.00549191	0.00446909	0.00502178	0.0047526	0.00488719	0.00508855	0.00532354	0.00545864	0.00248266	0.00250568	0.0028333	0.00295449	0.00392221	0.00272948	0.00434078	0.0047083	0.00436694	0.00538164	0.00750871	0.0045717	0.00656614	0.00587907	0.00450778	0.00455731	0.00562892	0.00526172	0.0021917	0.00261188	0.00227096	0.00302045	0.00319523	0.00310784	0.00454934	0.00585213	0.00508686	0.00592286
Glucoheptonic acid 1	676	21.3141,0	217	0.111159	0.242079	0.277675	0.258409	0.207683	0.320869	0.446309	0.3617	0.526275	2.34956e-08	2.38072e-08	2.36514e-08	0.590807	0.586027	0.588417	2.77617e-08	2.49789e-08	2.55139e-08	0.115479	0.105447	0.096749	0.139441	0.117617	0.115685	0.163278	0.180645	0.212764	0.224188	0.182823	0.262942	0.162187	0.271278	0.212719	0.158661	0.169183	0.179062	0.183953	0.166702	0.138061	0.126272	0.17522	0.150727	0.114195	0.168065	0.155042	0.155289
Galactonic acid	684	18.9079,0	175	0.211496	0.320426	0.368495	0.455867	0.319453	0.452067	0.707745	0.641527	0.707091	0.906789	0.899799	0.683171	0.838903	0.818854	0.852797	1.16366	1.02651	1.09509	0.167567	0.165411	0.13965	0.234407	0.219485	0.178496	0.321107	0.321424	0.331427	0.447983	0.314154	0.385187	0.291683	0.308016	0.288222	0.322659	0.340003	0.360665	0.133139	0.135762	0.125829	0.163848	0.164845	0.167592	0.191423	0.24302	0.175568	0.19953
succinate semialdehyde 2	685	9.30974,0	113	0.00135477	0.00165947	0.00209474	0.0015119	1.6739e-08	0.00075596	0.00250086	0.0018069	0.00159989	0.00320533	0.00252756	0.00286644	0.00194378	0.00185728	0.00173923	2.77617e-08	2.49789e-08	2.55139e-08	0.000865064	0.00092821	0.000896637	0.00117757	0.000991153	0.000550803	0.00131319	0.00110797	0.00121058	0.00197543	0.00206744	0.00111803	2.17e-08	2.22e-08	2.18e-08	2.16766e-08	2.35038e-08	2.25902e-08	0.00160241	0.001176	0.00101095	0.00176701	0.00213207	0.00129207	0.0024294	0.00164445	0.00203692	0.00369721
methionine 1	687	13.747,0	176	0.175421	0.220877	0.238163	0.367939	0.323569	0.369734	0.595691	0.535404	0.570485	0.816935	0.673083	0.63986	0.796082	0.755589	0.784599	0.980393	0.922862	0.933697	0.198338	0.219786	0.182075	0.280914	0.310556	0.30151	0.576606	0.581075	0.62018	0.714022	0.613856	0.569195	0.812008	0.57473	0.52957	0.787294	0.84757	0.693436	0.222833	0.209466	0.243295	0.318008	0.34709	0.344939	0.640411	0.543451	0.591931	2.47706e-08
Diglycerol 1	688	16.5307,0	292	0.07856	0.0938517	0.0852212	0.0749694	0.0746181	0.0922631	0.0872031	0.0845565	0.0973459	0.0933862	0.0870493	0.0748488	0.082641	0.0824112	0.0479403	0.099542	0.0768856	0.0898512	0.116824	0.126212	0.0932569	0.111826	0.118252	0.11984	0.112016	0.117058	0.119804	0.130001	0.150036	0.107485	0.130812	0.118696	0.124684	0.129763	0.131214	0.125887	0.0678724	0.068969	0.0894138	0.0910083	0.0727896	0.0830308	0.0968059	0.0880028	0.0856437	0.0948296
2-aminoethanethiol	691	21.0758,0	174	1.99451e-08	1.97721e-08	1.98586e-08	1.13899	0.777778	1.11182	1.56291	1.77453	1.78131	2.20037	2.20077	2.08974	2.41276	2.50605	2.4594	2.10715	1.97829	2.04272	1.37653	1.31493	1.17468	1.76526	1.85026	1.80776	2.27235	2.2511	2.51042	2.28791	2.33591	2.3449	2.69723	2.82122	2.41681	2.09453e-08	2.16766e-08	2.1311e-08	1.26855	1.25249	1.24316	1.82299	1.73111	1.60456	2.36629	2.2917	2.97777	2.42568
Methyl Phosphate	691	9.13022,0	241	0.0412047	0.0322542	0.0513713	0.032567	0.023517	0.0344292	0.0271522	0.0243337	0.0303009	0.0255369	0.013497	0.0128669	0.017735	0.0153725	0.0107249	0.0126946	0.0171205	0.012093	0.0528866	0.0407299	0.0362688	0.0481452	0.0560697	0.0362666	0.0478995	0.0439528	0.0418466	0.0369561	0.0377938	0.0219331	0.016635	0.0109453	0.00940921	0.0203377	0.025236	0.0191805	0.0397712	0.0372002	0.0382881	0.0552669	0.030877	0.043072	0.0352614	0.0255616	0.0292825	0.0144283
4-HYDROXYPYRIDINE	695	8.85877,0	152	0.0204641	0.0221461	0.0226639	0.0258822	0.0190228	0.020926	0.0339335	0.0244256	0.0227371	0.0236814	0.0234518	0.0213996	0.0343535	0.0263513	0.0240578	0.0276265	0.0278152	0.0258869	0.0204852	0.02131	0.014829	0.0281206	0.0211904	0.0174814	0.0267884	0.0256212	0.0220131	0.0290195	0.0275986	0.0190391	0.0211952	0.0194311	0.0203131	0.0231469	0.0246028	0.022587	0.0172244	0.017579	0.0166373	0.0245276	0.0190902	0.0176803	0.0284043	0.0273303	0.0203004	0.0258993
unknown	702	16.4826,0	174	1.50546e-08	1.99451e-08	1.97721e-08	0.00383486	0.00434434	0.00552895	0.0159319	0.00859083	0.0152824	0.0190958	0.0323844	0.0335149	0.0362762	0.0313187	0.0243843	0.051777	0.0563826	0.0443441	0.00828819	0.00809471	0.00630358	0.00726423	0.00788531	0.00728995	0.0164234	0.0140945	0.0225072	0.0601445	0.0427319	0.0342399	0.0267922	0.0353595	0.0359662	0.0333353	0.0300221	0.061538	0.0241606	0.0298685	0.0241336	0.0381899	0.0292453	0.0304261	0.0587221	0.0340016	0.0571567	0.0263051
unknown	706	10.5563,0	293	0.14485	0.253452	0.199151	0.276017	0.141453	0.191186	0.21918	0.20772	0.28824	0.240831	0.234067	0.202714	0.244551	0.224157	0.209327	0.234993	0.192714	0.213853	0.164692	0.180846	0.136746	0.330533	0.194547	0.17904	0.283023	0.258288	0.270656	0.262879	0.297531	0.196889	0.217374	0.196126	0.172664	0.129622	0.145615	0.0468839	0.283162	0.220866	0.268149	0.263764	0.311886	0.287825	0.289148	0.3124	0.248116	0.327264
lysine	706	18.2337,0	156	1.50546e-08	1.97721e-08	1.74133e-08	0.273373	0.347184	0.310278	0.430083	0.531556	0.48082	0.823119	0.774798	0.854368	0.849345	0.954258	0.801006	1.33718	1.36312	1.2753	0.235953	0.283939	0.217745	0.549855	0.680539	0.731686	0.972537	1.03007	1.21095	1.25114	1.34138	1.14524	1.51466	1.47188	1.54015	1.7184	1.8384	1.70935	0.465945	0.448626	0.494642	0.895357	0.90882	0.902089	1.52822	1.3137	1.55154	1.66348
Sophorose 1	713	25.2666,0	259	0.064136	0.115694	0.0899149	0.0139348	0.0135382	0.01609	0.0239256	0.0117793	0.0209085	0.149403	0.106415	0.135738	0.107708	0.116042	0.14076	2.77617e-08	2.55139e-08	2.66378e-08	0.0249579	0.0151501	0.020054	0.000222277	0.000357053	0.000289665	2.10007e-08	2.30761e-08	2.20384e-08	0.0237126	0.0323985	0.0280555	0.0282082	0.0254716	0.0223656	0.030009	0.0224875	0.0262483	0.0175034	0.0120967	0.0140132	2.05192e-08	1.8167e-08	1.93431e-08	2.21918e-08	2.17102e-08	2.1951e-08	0.0248285
Saccharic acid	720	19.0981,0	292	0.0184608	0.0281205	0.0263054	0.0313962	0.0233738	0.0367979	0.0388685	0.0397258	0.043993	0.0401935	0.0341645	0.0266813	0.0256539	0.0310439	0.0157374	0.0348387	0.0311328	0.0340632	0.0538522	0.0579797	0.0420163	0.0794399	0.0841679	0.0841046	0.0885634	0.0974344	0.0910899	0.0908571	0.151735	0.0698636	0.126696	0.110633	0.123778	0.112806	0.128757	0.115368	0.023749	0.0262247	0.0321287	0.0418559	0.0357208	0.0420098	0.0493968	0.0478382	0.0433238	0.043707
DL-Anabasine 1	730	12.2556,0	254	0.00534257	0.00802852	0.00687428	0.00794132	0.00567627	0.00833619	0.0119686	0.00900021	0.0091848	0.00208557	0.00195506	0.00227786	0.0114291	0.0113732	0.00901756	0.0143431	0.0133631	0.0123178	0.00677795	0.00598127	0.00570429	0.00768382	0.00835177	0.00617319	0.0100491	0.0109161	0.00965435	0.00479061	0.00539923	0.00439696	0.0159769	0.011649	0.00854109	0.0110686	0.0128546	0.0136773	0.00497853	0.00573571	0.00535706	0.00830896	0.00479971	0.00784518	0.0128997	0.0119777	0.0106709	2.47706e-08
24,25-dihydrolanosterol	732	29.8281,0	129	0.146761	0.273064	0.31862	0.328613	0.200469	0.245214	0.359744	0.359917	0.270678	0.293366	0.249336	0.265371	0.346444	0.282672	0.262416	0.30099	0.301197	0.246859	0.265701	0.25412	0.212243	0.338961	0.26939	0.258208	0.166009	0.130905	0.196684	0.294738	0.184482	0.150922	0.193035	0.222783	0.124529	0.130042	0.119824	0.141244	0.302526	0.236144	0.252625	0.321873	0.265424	0.252214	0.207394	0.138639	0.331528	0.264746
Lactamide 1	740	9.0162,0	118	0.00233159	0.00400718	0.00316938	0.00315187	0.00288004	0.00474185	0.00572683	0.00427737	0.00534054	0.0075625	0.00595353	0.00549226	0.00573029	0.00605389	0.00442752	0.0100752	0.00904824	0.00956172	0.00228862	0.00174206	0.00201534	0.00370084	0.00312247	0.00341166	0.00425659	0.0057837	0.00523924	0.00554808	0.00636902	0.00509048	0.00642293	0.00556871	0.00550144	0.00593078	0.00752269	0.00823111	0.00243175	0.00235767	0.00266561	0.00324346	0.00290254	0.00327907	0.00440925	0.00428148	0.00441147	0.00443049
Cerotinic acid	740	27.2139,0	117	0.00605265	0.00558303	0.0060826	0.00538933	0.00679152	0.00679251	0.00755187	0.00556393	0.00574364	0.00527725	0.00670184	0.00808205	0.00289388	0.00310028	0.00106047	0.00524694	0.00687713	0.00613446	0.00405031	0.00490581	0.00722349	0.00438658	0.00663979	0.00380253	0.0107841	0.0102982	0.0111218	0.0122667	0.0054411	0.0088539	0.00421909	0.00402678	0.00200593	0.00673268	0.00752243	0.00745538	0.00623976	0.00527408	0.00508123	0.00335702	0.0059304	0.00369951	0.0109568	0.0115917	0.00438239	0.00722747
4-hydroxybutyrate	740	9.978,0	117	0.0297403	0.0358724	0.034442	0.0351342	0.0246857	0.0381795	0.0422416	0.0352013	0.0360653	0.0339671	0.0330439	0.0319265	0.0337999	0.0329756	0.0315558	0.033767	0.0342573	0.0299524	0.0275791	0.0302029	0.0232432	0.0351075	0.0337463	0.0257758	0.0371276	0.0389104	0.0328044	0.0335906	0.0349757	0.0255312	0.03781	0.0277853	0.0228125	0.0223302	0.0270536	0.033134	0.0287995	0.0303384	0.0278701	0.0363698	0.0295569	0.0307881	0.0403805	0.0393354	0.0329668	0.0301346
threonine 2	743	10.8051,0	130	0.0525881	0.0706559	0.0734911	0.0834117	0.068308	0.0970086	0.131136	0.119007	0.122066	0.121745	0.125521	0.106685	0.171233	0.140139	0.139502	0.15463	0.154729	0.159259	0.0507218	0.0581207	0.0387753	0.0983952	0.0717539	0.0654178	0.0943947	0.112172	0.109527	0.174179	0.136282	0.104755	0.116275	0.115911	0.116093	0.125562	0.116763	0.121162	0.0462098	0.0485258	0.04556	0.0871101	0.0647803	0.0673843	0.117769	0.104146	0.103774	0.122658
Analyte 221	747	8.58091,0	125	0.00562927	0.00925093	0.00870887	0.012577	0.00927133	0.0139844	0.0230945	0.0168604	0.0194835	0.0281629	0.0255923	0.0204053	0.0294198	0.025027	0.0273287	0.0572009	0.0511274	0.048802	0.00714209	0.00741276	0.00505984	0.0113695	0.0100687	0.0084347	0.0144004	0.0152601	0.0131442	0.0227799	0.0207879	0.0164039	0.031304	0.0223569	0.0180073	0.0346814	0.0422688	0.04278	0.00506616	0.00479821	0.00493955	0.00723585	0.00611756	0.0064321	0.0127268	0.0155153	0.0117116	0.0166719
beta-Mannosylglycerate 1	749	20.8946,0	204	0.0255907	0.0397147	0.0687037	2.04529e-08	1.6739e-08	2.05196e-08	0.00913115	0.00638754	0.00775935	0.0979866	0.0544535	0.0850644	0.0714563	0.0744206	0.0996941	2.77617e-08	2.49789e-08	2.55139e-08	0.019248	0.0185429	0.0188955	2.05922e-08	1.91587e-08	1.87801e-08	2.10007e-08	2.30761e-08	2.2035e-08	0.0207749	0.0340393	0.0184897	0.0807504	0.0422701	0.0373495	0.0446761	0.0540481	0.0493621	0.0365856	0.0306844	0.032492	2.05192e-08	1.8167e-08	2.02538e-08	2.21918e-08	2.23333e-08	2.17102e-08	0.0552005
catechol	754	11.1221,0	254	1.99451e-08	1.97721e-08	1.98586e-08	2.04529e-08	1.6739e-08	2.05196e-08	2.20518e-08	2.21135e-08	2.17128e-08	2.38072e-08	2.18439e-08	2.28256e-08	0.0155745	0.0125324	0.0140535	0.0173242	0.0188227	0.0143653	0.00458489	0.00464731	0.00393237	0.00788331	0.00742795	0.00632426	0.00994849	0.0105915	0.00938693	0.00343459	0.00266945	0.0027464	0.0116905	0.0076829	0.00780586	0.00950943	0.0119817	0.0122674	0.0042484	0.00339233	0.00382037	0.00957639	0.00434874	0.00536899	0.00689216	0.00793872	0.00606268	2.47706e-08
L-Malic acid	755	13.3407,0	233	0.00154065	0.00196536	0.00175301	0.00183575	0.0012693	0.00170797	0.00171108	0.00159781	0.00188868	0.00172922	0.00209474	0.00236154	0.00196483	0.00215489	0.00124768	2.77617e-08	2.49789e-08	2.55139e-08	0.00170833	0.00146078	0.00158455	0.00162536	0.00180016	0.00131947	0.00184524	0.00205976	0.0022384	0.00285679	0.00279747	0.00175888	2.17e-08	2.18e-08	2.17575e-08	2.09453e-08	2.16766e-08	2.35038e-08	0.00158108	0.00187498	0.00124548	0.0017075	0.00172391	0.00112301	0.00237558	0.00209298	0.00180563	0.00219091
3,4-dihydroxycinnamic acid	758	20.2824,0	219	0.010857	0.015393	0.0178486	0.00726933	0.00884365	0.0132515	0.0169548	0.0135831	0.0169654	0.0218407	0.0190727	0.0180634	0.0250912	0.0291102	0.0327348	2.77617e-08	2.55139e-08	2.66378e-08	0.0175756	0.0165958	0.0163164	0.0156142	0.0161608	0.0158778	0.0163621	0.018428	0.0217066	0.0162566	0.019687	0.0187242	2.17e-08	2.22e-08	2.19512e-08	0.0181933	0.0178167	0.014294	0.0199788	0.0197877	0.0189696	0.0157808	0.0182009	0.0162733	0.0228865	0.0207314	0.0285996	0.0196112
4-hydroxycinnamic acid	761	18.4836,0	249	0.0735261	0.0468282	0.0601771	2.04529e-08	2.05196e-08	2.04862e-08	0.0565273	0.0662609	0.0613941	0.0638177	0.0654403	0.0663153	0.118209	0.1232	0.108724	0.169536	0.150204	0.148365	0.11199	0.118054	0.102332	0.12437	0.125943	0.100195	0.115192	0.107345	0.135266	0.127513	0.157996	0.117654	0.196536	0.144351	0.102679	0.127526	0.117861	0.132833	0.144308	0.133419	0.138863	0.162705	0.132247	0.147476	0.149254	0.129865	0.181282	0.204399
Pipecolinic acid	762	11.7597,0	156	0.0570093	0.0325984	0.041937	0.0724287	0.0299291	0.0496221	0.0917152	0.0701299	0.0633747	0.0762641	0.0561624	0.0664157	0.116884	0.106193	0.0851724	0.0800477	0.069097	0.0784383	0.062987	0.0434289	0.0378508	0.051984	0.0690504	0.0451647	0.0953632	0.0773214	0.0863423	0.0914223	0.0564225	0.0484101	0.0474877	0.0467007	0.0470942	0.091266	0.105754	0.0633906	0.0344443	0.0315334	0.047022	0.0698988	0.057941	0.0538649	0.111889	0.0925938	0.0469823	0.0458457
sucrose	772	24.3721,0	361	0.00569327	0.00831412	0.00700369	0.00840506	0.00715799	0.00778152	0.00669146	0.00719537	0.00991709	0.00528722	0.00811172	0.00669947	2.43496e-08	2.27015e-08	2.30905e-08	2.77617e-08	2.49789e-08	2.55139e-08	0.0109866	0.00822131	0.00810156	0.0144913	0.00826283	0.0113771	0.008681	0.00789715	0.00828907	2.28793e-08	2.40666e-08	2.08707e-08	2.17e-08	2.22e-08	2.18e-08	2.09453e-08	2.16766e-08	2.35038e-08	1.88371e-08	1.70132e-08	1.67567e-08	0.0137248	0.00943258	0.0172786	2.21918e-08	2.23333e-08	2.17102e-08	2.47706e-08
gentisic acid	772	16.6828,0	355	0.0471395	0.0626124	0.0551262	0.058809	0.0568577	0.0569051	0.0575089	0.0503982	0.0544505	2.34956e-08	2.38072e-08	2.18439e-08	0.0490269	0.0497133	0.0427028	0.0628015	0.0616671	0.0510149	0.0534579	0.0481127	0.0507853	0.0600666	0.0545562	0.0518043	0.0558598	0.0574649	0.0646163	2.28793e-08	2.40666e-08	2.08707e-08	0.060839	0.0551443	0.044619	0.0521361	0.0541422	0.0674535	0.0444082	0.0470352	0.0474574	0.0507199	0.0460253	0.0457255	0.0584114	0.0567644	0.0651338	2.47706e-08
lactic acid	773	7.50143,0	120	1.50546e-08	1.99451e-08	1.74998e-08	0.0182171	0.0106373	0.00855116	0.0213974	0.0164561	0.0155844	0.0127227	0.00997449	0.0113486	0.0107073	0.0101356	0.0104214	0.0117526	0.0120444	0.0118985	0.0099796	0.00837795	0.00917877	0.00733574	0.0137967	0.014387	0.0158508	0.0173599	0.0166053	2.40666e-08	2.08707e-08	2.24687e-08	0.00825773	0.00841677	0.00833725	2.09453e-08	2.35038e-08	2.22245e-08	0.0120827	0.00983502	0.0109589	0.00787217	0.00857431	0.0170673	0.00967993	0.0088819	0.00928092	2.47706e-08
ribose	774	15.5677,0	307	0.0111565	0.01236	0.0117582	0.00750158	0.007791	0.00758235	0.0106743	0.00693903	0.008362	0.0153686	0.0134673	0.01116	0.0125085	0.0125054	0.0125069	0.0194966	0.0229122	0.0212044	0.00697002	0.00775044	0.00712208	0.00709445	0.0061437	0.00612583	0.00785488	0.00761027	0.00841823	0.012954	0.0152254	0.0140897	0.0172528	0.0136133	0.0154331	2.16766e-08	2.35038e-08	2.25902e-08	0.0143454	0.0121267	0.0101237	0.00419581	0.00433415	0.00424141	0.00479592	0.0056989	0.00464535	0.0114869
urea	774	10.122,0	189	0.0149818	0.0167739	0.0162194	0.0199361	0.015786	0.0199712	0.0246252	0.0219572	0.0212576	0.0306507	0.0255461	0.0228109	0.0237915	0.0243117	0.0201049	0.0276145	0.0293736	0.0262361	0.0139337	0.0140913	0.0125974	0.0172779	0.0190753	0.0146949	0.0248014	0.0266805	0.021552	0.025659	0.030628	0.0207739	0.0228727	0.0204099	0.0216413	0.0208483	0.0286347	0.0227977	0.0124461	0.0112393	0.00997711	0.0155028	0.0131891	0.0130356	0.0233844	0.0249466	0.0168303	0.0218693
unknown	776	8.11216,0	159	1.50546e-08	1.99451e-08	1.74998e-08	0.0252221	0.0209236	0.0230728	0.0219289	0.0201981	0.0210635	0.000315289	0.00999926	0.00515727	0.00926565	0.00852258	0.0054462	2.49789e-08	2.55139e-08	2.52464e-08	0.0175511	0.0138976	0.0157244	0.0154346	0.000137953	0.00778629	0.0148004	0.0147995	0.0123564	2.40666e-08	2.08707e-08	2.24687e-08	0.000356587	0.00032125	0.000338919	0.00640918	0.00683113	0.0066762	1.70132e-08	1.67567e-08	1.68849e-08	0.0143182	0.0121513	0.0154215	0.000714381	0.000196154	0.000455268	0.011308
N-Acetyl-beta-D-mannosamine 4	780	20.0214,0	319	0.0339935	0.0383914	0.0421888	0.0345253	0.0308987	0.0511627	0.039098	0.0332122	0.041953	0.0542351	0.0494777	0.0414103	0.0587149	0.0483102	0.0517591	0.0496909	0.0483145	0.0490027	0.0447982	0.0392155	0.0395847	0.0517219	0.0454232	0.0445416	0.0531609	0.0523152	0.0521171	0.0508532	0.0484584	0.0465493	0.0597504	0.0524879	0.0486711	0.0443191	0.0444466	0.0521626	0.0461885	0.0462309	0.044098	0.046139	0.0470323	0.046811	0.0541137	0.0522737	0.0590239	0.0414142
unknown	790	7.95859,0	72	0.149441	0.19738	0.122819	0.134456	0.0777742	0.215554	0.246082	0.287603	0.254089	0.164558	0.222335	0.135	0.391541	0.326562	0.364452	0.218332	0.219363	0.320579	0.134378	0.346359	0.240369	0.110644	0.093125	0.101884	0.207786	0.208336	0.177119	0.308095	0.122014	0.215054	0.26251	0.14248	0.175716	0.211046	0.26488	0.156671	0.0682089	0.100779	0.0663095	0.0923221	0.0951752	0.0937487	0.185329	0.143659	0.164494	0.12536
unknown	790	13.5412,0	100	0.0673261	0.110751	0.131867	0.160016	0.153177	0.183629	0.183772	0.206262	0.238137	0.273603	0.218673	0.218352	0.179018	0.217192	0.161398	0.249347	0.199245	0.201795	0.0612945	0.0691259	0.0817379	0.063143	0.120045	0.103693	0.149815	0.186569	0.174198	0.136742	0.117062	0.141882	0.119677	0.0921604	0.109763	0.120162	0.149145	0.0972072	0.0526622	0.0540282	0.0778994	0.0779292	0.107126	0.096878	0.136001	0.159761	0.125805	0.1346
Aconitic Acid	791	16.3976,0	229	1.50546e-08	1.99451e-08	1.97721e-08	0.736559	0.292366	0.580887	0.541214	0.00894042	0.275077	0.251191	0.216241	0.282367	0.0134383	0.0304365	0.0304927	0.0479321	0.0588642	0.0533982	1.63755e-08	1.76359e-08	1.33969e-08	0.00569055	0.00530898	0.00246974	0.00397994	0.00472494	0.00435244	0.00659992	0.00597322	0.00292457	0.00713279	0.00570285	0.00641782	0.00485818	0.00663362	0.0104362	0.0217316	0.0186812	0.013999	0.00427903	0.0033339	0.00380647	0.00730655	0.00492769	0.00481735	0.00609937
leucine	795	10.4856,0	158	2.34286	3.4036	3.47909	4.24963	3.39535	4.36796	5.59744	5.24828	5.29209	6.65853	6.41176	5.7917	7.09983	6.53388	6.59656	2.74984	2.7686	2.75922	2.6012	2.6165	2.17195	3.87928	3.84967	3.4699	5.2839	5.60872	5.40057	6.65265	6.41095	5.31845	3.19263	5.61829	5.47092	6.85809	1.20717	4.03263	2.45883	2.27536	2.27675	3.63769	3.32129	3.46666	5.68047	5.55415	5.02091	6.42679
phosphate	797	10.4757,0	299	0.605288	0.914563	0.877039	0.828329	0.668683	0.987185	1.12524	0.972446	1.23632	1.20271	1.24439	1.09536	1.50721	1.43995	1.09146	1.68899	1.50186	1.52072	0.721859	0.708088	0.613953	0.801762	0.914519	0.877158	0.951335	1.19711	1.07987	1.13033	1.05699	0.912058	1.11105	1.0907	1.18945	1.0167	1.16265	1.09525	0.64845	0.663481	0.629021	0.855062	0.623879	0.772942	1.04034	0.908963	0.859956	0.967206
lauric acid	798	15.346,0	257	0.00944605	0.0116224	0.0105342	0.00641894	0.0092385	0.00840366	0.00563358	0.00610121	0.00845529	0.0212141	0.0159724	0.0185932	2.43496e-08	2.27015e-08	2.30905e-08	2.77617e-08	2.49789e-08	2.55139e-08	0.00961395	0.0120835	0.0114032	0.00849153	0.00862479	0.00928392	0.00595961	0.00846935	0.0102507	0.00887396	0.0120051	0.0104395	2.17e-08	2.22e-08	2.18e-08	2.09453e-08	2.16766e-08	2.1311e-08	0.0118767	0.0106364	0.0118392	0.00718503	0.00983579	0.00851041	0.00689658	0.00797238	0.00743448	0.0106685
Zymosterol 1	799	29.003,0	129	0.0453595	0.0737678	0.081052	0.0790878	0.0654293	0.0656344	0.0876272	0.0848413	0.0583508	0.0674048	0.0553367	0.0652654	0.0785993	0.0636395	0.0620676	0.0678823	0.0740429	0.0528742	0.068985	0.0622128	0.0553757	0.075443	0.063472	0.0600754	0.0789069	0.0605175	0.042873	0.0988633	0.0753306	0.0323297	0.0601693	0.0563711	0.038204	0.0271051	0.0452495	0.0271926	0.0721678	0.0596662	0.0630757	0.0752985	0.062819	0.0583624	0.0380654	0.0537566	0.0811323	0.0441303
oxalic acid	802	8.48972,0	147	0.0181211	0.0201291	0.0189475	0.0226927	0.0181436	0.0231172	0.0302226	0.0240916	0.0191872	0.0261647	0.0246743	0.0236411	0.0322062	0.0258442	0.0249807	0.0306928	0.0215246	0.0248743	0.0195775	0.0181659	0.0188717	0.0218609	0.0206566	0.0159225	0.0240795	0.0196434	0.0249003	0.0296227	0.0250265	0.0178803	0.0221392	0.0204249	0.0212821	0.0232053	0.0251758	0.0258774	0.0207406	0.0150804	0.0181722	0.0227659	0.0196505	0.0198227	0.0223551	0.0269334	0.0217268	0.0229124
squalene	815	25.7472,0	69	0.0358783	0.0348856	0.0337515	0.0313669	0.0284881	0.0292691	0.0332115	0.036404	0.0404196	0.0453606	0.036871	0.0277119	0.0434197	0.0390897	0.038436	0.0471789	0.0478837	0.0499811	0.0245755	0.0352322	0.0255818	0.0341372	0.0463028	0.0214691	0.0510001	0.0496747	0.0637553	0.0614767	0.0698631	0.0533863	0.0279434	0.0120867	0.0200151	0.0498366	0.0476891	0.059098	0.0282777	0.0296134	0.0214559	0.0250802	0.0243823	0.0235104	0.0801016	0.0734387	0.0321458	0.0571072
3-hydroxy-3-methylglutaric acid	817	14.7226,0	109	0.0180068	0.0170096	0.0174478	0.0159239	0.0170585	0.0173593	0.0230807	0.020685	0.0214668	0.030078	0.031921	0.0268324	0.0292156	0.0289877	0.0252484	0.0354389	0.0336168	0.0369004	0.0211811	0.0186391	0.0230054	0.0265875	0.0227799	0.0189035	0.0320088	0.02816	0.034656	0.0371519	0.0401892	0.0309566	0.0421135	0.0290817	0.0355976	0.0306707	0.0366833	0.0376852	0.023281	0.0240965	0.0178189	0.0215782	0.022325	0.0183904	0.0372539	0.0327605	0.0359208	0.0365217
guanine 1	818	20.1612,0	352	1.50546e-08	1.99451e-08	1.97721e-08	0.0782097	0.0520074	0.0794119	0.0470386	0.0201554	0.0394184	0.0502106	0.0256974	0.0606745	0.0419617	0.0501312	0.059609	0.0825592	0.0773844	0.0776671	0.0838804	0.077227	0.0805537	0.0262788	0.0233988	0.0232665	0.0145995	0.0133933	0.0173026	0.0278068	0.045374	0.0203897	0.0603626	0.0440898	0.0231529	0.0361575	0.0387864	0.0483164	0.0511873	0.0559731	0.0467254	0.0287758	0.0333226	0.0240808	0.0371557	0.0375034	0.031938	0.038384
hypoxanthine 1	824	17.0343,0	158	0.0189759	0.0181764	0.0238311	0.0301427	0.0253913	0.0300434	0.0421435	0.037475	0.0398092	0.0581692	0.0547639	0.0575202	0.0556612	0.0581514	0.0589019	0.0627822	0.0749762	0.0688792	0.0202976	0.0180969	0.0205383	0.0381356	0.0352108	0.0254194	0.0518828	0.0369821	0.0612834	0.0503007	0.0470363	0.0486685	0.0556096	0.0480078	0.0316122	0.0400625	0.0539113	0.0447759	0.0240145	0.0215074	0.0187682	0.0326282	0.0376921	0.0226093	0.0675305	0.0475844	0.0538421	0.0509397
3-Cyanoalanine	824	11.8276,0	141	0.0339631	0.0700891	0.0471896	0.0566538	0.0660894	0.0839129	0.0730058	0.0738333	0.0734195	0.0528651	0.0510093	0.0519372	0.0812953	0.0883963	0.0460178	0.103003	0.0486708	0.0645426	0.0262545	0.0364277	0.0236303	0.0222168	0.0380212	0.047683	0.0456489	0.0774289	0.0371869	0.029997	0.0346153	0.0547225	0.0522561	0.0307446	0.0575596	0.0528632	0.0468696	0.0280091	0.016252	0.0165522	0.0302262	0.0365538	0.0273473	0.0475247	0.0242228	0.0473001	0.0320346	0.0364624
Myristic Acid	827	17.4957,0	117	0.116215	0.125271	0.14547	0.0934804	0.114212	0.117004	0.102933	0.0838406	0.0935876	0.115222	0.119107	0.115674	2.43496e-08	2.27015e-08	2.30905e-08	2.77617e-08	2.49789e-08	2.55139e-08	0.148166	0.16558	0.150307	0.15157	0.131339	0.143545	0.119236	0.104413	0.151105	2.28793e-08	2.40666e-08	2.08707e-08	2.22e-08	2.18e-08	2.19982e-08	2.09453e-08	2.16766e-08	2.35038e-08	0.166079	0.141628	0.149325	0.127648	0.147403	0.142187	0.144108	0.120954	0.181263	0.109545
Monostearin	830	25.4457,0	203	0.0175294	0.0117063	0.0126273	0.0093836	0.00989825	0.0079973	0.0106991	0.0120643	0.00754847	0.0192359	0.00729177	0.0114078	0.00974969	0.00910728	0.00976046	0.0162791	0.0102914	0.0159676	0.0117109	0.0108758	0.00638089	0.0148263	0.0186306	0.0167285	0.0151361	0.0306605	0.0246343	0.014591	0.0152534	0.0169527	0.0101687	0.0224963	0.0113228	0.0223416	0.0324164	0.027379	0.0213259	0.0113154	0.0163207	0.0246441	0.0168284	0.0203452	0.0164976	0.0292729	0.0169189	0.0231569
isocitric acid 1	830	17.1465,0	273	0.0796365	0.133902	0.106769	0.101786	0.0940267	0.0987157	0.107338	0.0942613	0.116275	0.113835	0.135747	0.13724	0.101472	0.113668	0.103761	0.128653	0.135387	0.126467	0.0610561	0.0525898	0.0608421	0.0643425	0.0628945	0.0536028	0.0749223	0.0742141	0.0930428	0.0836394	0.0826148	0.0712544	0.0610104	0.052654	0.0568322	0.0475922	0.0590918	0.0654534	0.0761896	0.0699749	0.0630018	0.0695686	0.0767372	0.0592268	0.0807011	0.0679222	0.0747733	0.0639113
glycine 1	831	8.37668,0	102	0.0588772	0.0575012	0.0581892	0.194491	0.443159	0.318825	0.127193	0.0796263	0.10341	0.0728534	0.0460705	0.0594619	0.276445	0.0727891	0.174617	0.39387	0.229033	0.311452	0.0644558	0.0291318	0.0467938	0.437137	0.349729	0.393433	0.312727	0.657979	0.485353	0.131611	0.0531339	0.0923726	0.0583899	0.0847659	0.0715779	0.179392	0.166367	0.172879	0.38166	0.169212	0.275436	0.453125	0.173438	0.313281	0.0881147	0.0591296	0.0736222	0.0635687
4-hydroxy-3-methoxybenzoic acid;	833	16.5956,0	297	0.0927494	0.08276	0.0877547	0.068914	0.0770865	0.0791973	0.0893865	0.0793533	0.0785372	0.078472	0.0871621	0.082227	0.0832595	0.0799842	0.0804249	0.0874545	0.0898602	0.0869745	1.63755e-08	1.33969e-08	1.48862e-08	0.088496	0.0808579	0.0755687	0.0797627	0.0808114	0.0861573	0.088242	0.0937859	0.0811229	0.0970107	0.0872878	0.0721417	0.0784586	0.0820773	0.0995598	0.0846027	0.0823269	0.0717261	0.0821671	0.0742291	0.0720059	0.0897488	0.0870388	0.0900233	0.0921819
tyramine	834	18.1789,0	86	1.45295	2.19928	2.01373	2.10673	2.14987	2.57962	2.20514	2.62208	2.59256	3.03556	3.28844	3.41759	2.93205	3.50413	3.64562	4.28411	4.3008	4.31408	1.56052	1.84472	1.33975	2.39415	2.17506	2.09247	2.48225	2.60481	2.91847	2.28793e-08	2.08707e-08	2.1875e-08	3.39612	3.48318	3.38276	3.27149	3.56022	3.41585	1.41938	1.40781	1.34364	1.98067	1.97205	1.96432	2.46943	2.52544	2.80584	3.17219
xylitol	840	15.8016,0	307	0.0276479	0.0355475	0.036392	0.0278291	0.0251212	0.0323933	0.0186437	0.024684	0.0258829	0.0235951	0.0317166	0.0303378	0.0218512	0.0292478	0.0270538	0.0315719	0.032002	0.0354614	0.0297981	0.0328941	0.0296909	0.0326552	0.0346032	0.0284616	0.0318533	0.0305873	0.039047	0.0313762	0.0390766	0.0371408	0.0429353	0.0438029	0.0367085	0.0273026	0.0313864	0.0351804	0.0297565	0.0304093	0.0297118	0.0264521	0.0301069	0.0282711	0.0323075	0.0328979	0.0398839	0.0341849
L-homoserine 1	841	12.844,0	218	0.00802569	0.00938624	0.0102109	0.0133903	0.0117156	0.0144987	0.0218416	0.0187594	0.0194296	0.0360102	0.0267621	0.0243815	0.0302523	0.0308926	0.0245975	0.0498717	0.0461106	0.0473782	0.0096245	0.00941144	0.0114581	0.0114811	0.0154851	0.0121288	0.023523	0.0278041	0.0245606	0.0333601	0.0299768	0.0238155	0.040398	0.0237653	0.0262985	0.0415036	0.0488623	0.0386801	0.00812207	0.00820041	0.00844418	0.0117634	0.0117529	0.0120521	0.0231616	0.0235745	0.017122	0.0231636
Lignoceric acid	843	25.8712,0	117	0.0650795	0.0408931	0.0503834	0.0477072	0.051378	0.0418636	0.0554526	0.0535217	0.0489571	0.0610486	0.0515268	0.0485089	0.0373986	0.0410431	0.01574	0.0580465	0.056375	0.0585995	0.0517033	0.06537	0.0500789	0.0715467	0.0931539	0.0459738	0.097424	0.0923227	0.106334	0.0872705	0.112151	0.0910342	0.0548879	0.0625148	0.0321855	0.0847072	0.0764182	0.105352	0.0513439	0.04373	0.0436205	0.0533218	0.0568548	0.05029	0.127482	0.108894	0.0686159	0.114433
3,4-dihydroxybenzoic acid	845	17.1651,0	193	0.15769	0.155446	0.156568	0.11173	0.135595	0.137336	0.124937	0.104664	0.114343	0.0978437	0.0889367	0.133797	0.124883	0.120268	0.1166	0.18614	0.15954	0.153119	1.63755e-08	1.76359e-08	1.33969e-08	0.182908	0.165565	0.175795	0.134548	0.125591	0.143811	0.0976967	0.116982	0.112495	0.164447	0.158205	0.136519	0.115957	0.1286	0.144851	0.106067	0.0972436	0.0932391	0.105954	0.0874783	0.0830745	0.0950194	0.0942282	0.111883	0.0746339
6-deoxy-D-glucose 1	846	16.0272,0	160	0.165505	0.172556	0.186574	0.196086	0.204428	0.200257	0.224248	0.214763	0.205897	0.260115	0.289058	0.200291	0.190478	0.172757	0.199159	0.303198	0.2735	0.300824	0.184377	0.181614	0.168363	0.218155	0.19725	0.179863	0.164995	0.157736	0.189537	0.178008	0.221108	0.179473	0.267392	0.249547	0.219356	0.277549	0.260949	0.286205	0.187686	0.1618	0.152987	0.155321	0.15575	0.141028	0.158745	0.149255	0.176502	0.158956
uridine 2	853	22.9015,0	117	0.0471317	0.0328835	0.04531	0.0394681	0.0313246	0.0361084	0.063143	0.0446446	0.0538147	0.0708164	0.063505	0.05322	0.0496367	0.0512755	0.0432762	0.0648729	0.0690543	0.0818114	0.082928	0.0878251	0.0829667	0.104627	0.0839289	0.0857083	0.0715038	0.06963	0.0863684	0.0605466	0.0812232	0.0783753	0.071183	0.106597	0.0636552	0.0652694	0.0543631	0.0876608	0.098006	0.0805711	0.0837012	0.0846639	0.0878919	0.0866462	0.100348	0.0783989	0.122975	0.0959411
ferulic acid	854	19.887,0	338	0.0113568	0.014889	0.0131229	0.00698736	0.00993268	0.00846002	0.0370237	0.0155193	0.0332871	0.121924	0.0963847	0.136701	0.159486	0.175441	0.239486	2.77617e-08	2.55139e-08	2.66378e-08	0.014245	0.0139132	0.0127828	0.00946614	0.0110368	0.00970417	0.0237684	0.0274483	0.0264259	0.0699784	0.123785	0.0667368	0.212159	0.141628	0.0728654	0.134488	0.114368	0.045426	0.0153242	0.0151675	0.0146062	0.0120679	0.0122284	0.0113306	0.0571041	0.0557999	0.0504161	0.125941
myo-inositol	855	19.8429,0	217	1.21085	1.5237	1.36728	0.496561	0.358191	0.579613	0.714403	0.127433	0.420918	2.34956e-08	2.38072e-08	2.18439e-08	2.43496e-08	2.27015e-08	2.30905e-08	2.77617e-08	2.49789e-08	2.55139e-08	1.43521	1.45056	1.28883	2.05922e-08	1.91587e-08	1.87801e-08	2.10007e-08	2.30761e-08	2.2035e-08	2.28793e-08	2.40666e-08	2.08707e-08	2.17e-08	2.22e-08	2.18e-08	2.09453e-08	2.16766e-08	2.35038e-08	0.510926	0.442587	0.440694	0.0542291	0.0641583	0.0574794	2.21918e-08	2.23333e-08	2.17102e-08	2.47706e-08
azelaic acid	856	16.9256,0	152	0.0102006	0.0112396	0.0116282	0.00811853	0.0101782	0.00902646	0.00907753	0.00779304	0.00809853	0.0102676	0.00981512	0.00980339	0.00923197	0.00904168	0.0102226	0.0101493	0.0102936	0.0116014	0.0127215	0.0113098	0.0120156	0.0131543	0.0122197	0.0104654	0.010237	0.00878252	0.0119435	0.0103672	0.0105909	0.011406	0.0120421	0.0122941	0.0089495	0.00855129	0.0100481	0.0108208	0.0149993	0.0115335	0.0132664	0.0125395	0.0131285	0.0100371	0.0131154	0.0119045	0.0145518	0.0114224
Aminomalonic acid	860	13.099,0	218	0.0222978	0.02273	0.0269414	0.0437773	0.0195647	0.0377147	0.0313253	0.0635914	0.0570596	0.0476095	0.0654864	0.0837112	0.0514329	0.0839784	0.0920985	0.0850489	0.100941	0.105217	0.0350642	0.0347366	0.0439577	0.035007	0.0506265	0.0272826	0.0799828	0.053075	0.0650222	0.0784101	0.0953571	0.0652058	0.108117	0.0668983	0.0661669	0.0976405	0.138368	0.0873411	0.0162373	0.0249932	0.0205461	0.0407052	0.0375129	0.0360155	0.100562	0.0929546	0.0781487	0.103046
Itaconic acid	868	11.4342,0	215	1.99451e-08	1.97721e-08	1.98586e-08	0.00417508	0.00305696	0.00451635	0.00408055	0.00129197	0.00268626	0.00370535	0.00334674	0.00287335	0.00158785	0.00208289	0.000847898	0.00495758	0.00228993	0.00384278	1.63755e-08	1.76359e-08	1.33969e-08	0.00168201	0.00254348	0.00211274	0.0016927	0.00137684	0.00153477	0.00150133	0.00147772	0.00155052	0.00374856	0.0026367	0.00174409	0.00177387	0.00173455	0.00314075	0.00157223	0.00103122	0.000779897	0.00100369	0.00121577	0.00110973	0.00224211	0.00216542	0.00162702	0.00140532
N-Methyl-DL-alanine	869	9.07696,0	147	0.00164486	0.00299657	0.00232072	0.00580242	0.0041485	0.00562046	0.00551602	0.00772332	0.00603282	0.0100331	0.00798135	0.0064859	0.00743439	0.00738317	0.00300218	0.00956381	0.0221538	0.0141246	0.00731551	0.00616589	0.00375318	0.0106953	0.0119829	0.00977908	0.0146801	0.0156722	0.0134368	0.00996322	0.014515	0.0122891	0.023932	0.018714	0.0146887	2.09453e-08	2.16766e-08	2.35038e-08	0.00270525	0.0033431	0.00302417	0.00498661	0.00574546	0.00478036	0.00795137	0.00696683	0.00623827	0.00931655
asparagine 1	877	15.51,0	116	0.0532185	0.062187	0.0967388	0.15156	0.117596	0.138389	0.188758	0.166233	0.183392	0.205717	0.209083	0.223066	0.170054	0.174624	0.141693	0.181288	0.195638	0.171843	0.0447838	0.0401803	0.0506209	0.0725669	0.0993182	0.0681213	0.133538	0.107401	0.18063	0.173382	0.103168	0.104997	0.080671	0.0796282	0.0616378	0.062361	0.114702	0.0658012	0.0446202	0.0429085	0.0455593	0.0764444	0.0939683	0.0516492	0.157991	0.122598	0.117623	0.118079
1-Monopalmitin	885	24.0233,0	371	0.0222479	0.0160231	0.0191046	0.01412	0.0120288	0.0133021	0.0199708	0.0187818	0.0136075	0.0126513	0.0179727	0.015312	0.017234	0.0162136	0.0163532	0.0237083	0.0186446	0.02547	0.0231266	0.0198113	0.011356	0.0291332	0.0382076	0.0336704	0.0207375	0.0391287	0.0339576	0.0188307	0.0194687	0.0226205	0.0146755	0.0393797	0.0221957	0.0268958	0.0238609	0.0398264	0.0393908	0.0231116	0.0312512	0.0335208	0.0385882	0.0360545	0.024006	0.0377405	0.0330618	0.0296381
4-aminobutyric acid 1	885	13.9004,0	73	6.00422	7.30447	7.4168	7.78982	6.01409	7.75965	7.34445	9.08565	8.83699	8.77094	9.19317	10.9891	10.4389	10.9676	10.9207	17.0376	16.9824	15.4498	9.17304	9.9477	9.56037	12.8119	12.5083	11.0756	14.5399	15.3993	15.3574	17.0388	16.5877	14.0449	15.725	14.2934	13.9303	14.2815	15.4164	16.0443	6.16004	6.29256	5.66184	6.76999	5.97979	6.11382	7.92608	7.4904	6.89217	8.20846
2-hydroxypyridine	885	7.19984,0	152	0.925886	1.1588	0.627145	0.666131	0.898093	1.11314	1.64015	0.839089	0.855469	1.191	0.673481	1.1284	1.47813	1.18091	1.2576	1.3906	1.39307	1.2743	1.00858	0.960166	0.570385	1.32463	1.04046	0.865661	1.38807	1.2158	1.08492	1.18402	1.04621	1.02334	0.696139	1.18441	1.03439	0.832868	1.27409	0.769197	0.685271	0.873248	0.847834	1.25918	0.948939	0.944593	1.44668	1.37246	1.13687	1.05402
serine 2	886	10.2949,0	132	0.0886208	0.0957506	0.0699692	0.0691441	0.058504	0.0835223	0.114774	0.0969498	0.0986635	0.0729837	0.0967779	0.0698853	0.126944	0.105449	0.0919885	0.101079	0.116708	0.120177	0.053169	0.0868634	0.0362401	0.0477955	0.0394453	0.0436204	0.0670836	0.0699572	0.0663666	0.0792782	0.065616	0.0724471	0.0779747	0.0649678	0.0654497	0.0450499	0.0539402	0.0322462	0.033952	0.0518636	0.0330357	0.0377618	0.040802	0.0392819	0.0957457	0.054132	0.0519949	0.0839809
Analyte 148	887	7.77418,0	66	0.0600433	0.085121	0.0852103	0.09703	0.0672394	0.0902011	0.116688	0.114535	0.110715	0.126438	0.123941	0.0993175	0.136002	0.122859	0.111859	0.152576	0.129098	0.141959	0.0678473	0.0790072	0.0545258	0.0932153	0.0866757	0.0842714	0.102723	0.12384	0.0953519	0.133395	0.149006	0.0963083	0.14819	0.106605	0.109293	0.13181	0.134955	0.148569	0.0703906	0.0618028	0.0633604	0.0855173	0.0698769	0.0848544	0.104137	0.10361	0.091598	0.123099
3-(4-hydroxyphenyl)propionic acid	893	16.5776,0	192	0.755339	1.00041	0.855859	0.784122	0.895642	0.877527	1.10338	1.03731	0.966715	1.03252	1.14635	1.10436	1.36035	1.209	1.2469	1.18598	1.35103	1.28172	0.860046	0.836536	0.779181	1.08775	1.08158	0.867551	1.18485	1.15767	1.25799	1.28031	1.35762	1.19572	1.3527	1.30018	1.10189	2.09453e-08	2.16766e-08	2.35038e-08	0.970549	1.04934	0.834039	1.15684	1.04104	1.01236	1.31299	1.19949	1.30912	1.31846
glutamic acid	897	14.9321,0	246	0.182337	0.193044	0.224321	0.234613	0.230004	0.24652	0.330196	0.289245	0.31343	0.418339	0.420497	0.256213	0.351668	0.313195	0.332431	0.154448	0.12375	0.23973	0.0511057	0.0493601	0.0492096	0.0223342	0.024339	0.0207094	0.0333139	0.0314958	0.0373837	0.0508368	0.0441113	0.037388	0.0611589	0.0523667	0.0420137	0.0831568	0.111213	0.0922651	0.213119	0.201106	0.197991	0.253075	0.258285	0.180585	0.376304	0.335859	0.337728	0.360388
linolenic acid	898	21.0335,0	108	0.131985	0.175149	0.195885	0.193755	0.126335	0.18577	0.218571	0.213542	0.266748	0.255136	0.231952	0.195893	0.267054	0.201697	0.235416	0.327288	0.274659	0.354705	0.221893	0.206762	0.166077	0.233317	0.159885	0.198329	0.144386	0.181004	0.209568	0.150154	0.183928	0.147822	0.250658	0.298643	0.101709	0.213195	0.166067	0.21243	1.88371e-08	1.70132e-08	1.79251e-08	0.182157	0.193573	0.181745	0.222921	0.192618	0.304546	0.194078
trehalose	898	25.1619,0	361	0.0902246	0.138327	0.165537	0.088324	0.080894	0.0812287	0.0250914	0.034748	0.0230087	0.0212245	0.0107168	0.028286	0.0281869	0.0295146	0.0195597	0.0694815	0.0983267	0.0482651	0.182592	0.150866	0.120161	0.167519	0.173647	0.14237	0.160937	0.156322	0.186285	0.176131	0.187594	0.168617	0.108534	0.130871	0.098628	0.209682	0.187553	0.264385	0.103215	0.0789126	0.0986835	0.125132	0.122896	0.168463	0.10765	0.0806159	0.0835914	0.0544087
Phytol	898	20.6199,0	143	0.120838	0.124718	0.119777	0.154459	0.0852886	0.119591	0.194905	0.134932	0.142442	0.226733	0.153953	0.142693	0.1842	0.148344	0.162654	0.210281	0.180471	0.232378	0.201704	0.18864	0.178427	0.268254	0.153604	0.177766	0.196958	0.198141	0.245837	0.224469	0.161117	0.150521	0.226205	0.302951	0.110731	0.182385	0.15838	0.203023	0.190995	0.14965	0.175069	0.199119	0.219223	0.180934	0.285577	0.170729	0.228153	0.159807
heptadecanoic acid	898	20.3643,0	132	0.0122534	0.0148609	0.0150188	0.0128938	0.0104	0.0133867	0.0193906	0.0141721	0.0145268	0.0214389	0.0166557	0.0165954	0.0175251	0.0164922	0.0158598	0.020586	0.0195603	0.0227461	0.0206699	0.0183178	0.0194938	0.0193659	0.0182184	0.0182693	0.015752	0.016986	0.0179806	0.0158948	0.0172374	0.0166729	0.0218147	0.021933	0.0129465	0.0140825	0.0135707	0.0174721	0.0203095	0.0208174	0.0194979	0.0191177	0.0199994	0.0170295	0.0193095	0.0184959	0.0255252	0.0155972
serine 1	901	11.6791,0	73	3.45361	5.37362	5.72923	6.38432	5.18403	6.56293	8.11392	7.77885	8.07224	9.96113	9.40295	8.3531	9.81326	9.2589	8.91507	12.0525	11.1343	11.211	3.44639	3.67959	3.10855	4.58208	5.10917	4.62035	6.88569	7.44175	7.1677	8.94572	8.37731	7.3835	8.53595	7.29138	6.98113	7.34368	7.59791	5.42406	2.85678	2.66782	2.89401	4.0556	3.8166	4.11081	6.40441	6.60553	5.87122	7.50209
Threitol	903	13.4687,0	217	0.0326053	0.0315165	0.0289494	0.0306615	0.0317667	0.0319413	0.0424397	0.0364386	0.036364	0.0464474	0.0421202	0.0420055	0.0524275	0.0516418	0.0426435	0.0609929	0.0552744	0.062536	0.0307513	0.0293939	0.033645	0.0373831	0.0333603	0.0275155	0.0440912	0.0467817	0.0429854	0.0520453	0.0529037	0.0409189	0.0446785	0.0384981	0.0415883	0.045113	0.0514855	0.0528256	0.0253656	0.0304703	0.0262708	0.0302278	0.0278072	0.0254438	0.0484792	0.0472055	0.0414266	0.044805
phenylalanine 2	904	14.1345,0	120	0.17618	0.17001	0.137162	0.11837	0.160524	0.16003	0.277022	0.17416	0.198972	0.197762	0.278681	0.184147	0.34289	0.231516	0.222842	0.315235	0.35545	0.331976	0.165247	0.158901	0.130772	0.262826	0.140584	0.122832	0.200962	0.189718	0.221435	0.367375	0.320411	0.243779	0.294943	0.311523	0.249341	0.268117	0.285283	0.2767	0.142361	0.160954	0.11229	0.192948	0.139924	0.108011	0.225681	0.187338	0.246127	0.341367
putrescine 2	906	16.3093,0	86	0.823884	1.18946	1.16685	1.35648	1.1654	1.4927	1.26862	1.55178	1.56117	1.53979	1.45298	1.06372	1.36925	1.41144	1.20598	1.65089	1.32999	1.50744	0.855059	1.02489	0.752689	1.01715	1.11068	1.2169	1.18263	1.48516	1.11387	1.25116	1.30661	1.32309	1.18772	1.46241	1.32506	1.4763	1.37382	1.23792	0.535235	0.531721	0.624622	0.812262	0.652308	0.897369	0.545406	0.767658	0.619545	0.831618
alanine 1	908	8.13865,0	73	6.99142	5.37945	9.18094	10.5678	6.04438	9.65412	12.4686	12.1081	11.6863	11.1748	12.3181	11.7464	15.1502	14.1596	13.8335	15.703	11.1193	14.9652	7.80424	8.45025	6.25748	10.4152	10.2431	9.59367	13.0024	13.8872	12.952	14.938	10.3888	9.45783	15.4844	9.93103	9.61503	18.1022	19.7913	18.9467	5.6883	5.94814	7.55656	10.1733	9.11923	9.84607	13.9443	13.1786	8.19208	5.43775
aspartic acid 2	910	12.5353,0	160	0.0643489	0.0637472	0.0541746	0.0483387	0.0545159	0.0613753	0.121546	0.0884676	0.0898188	0.0882544	0.106098	0.0722634	0.11925	0.0971477	0.0612963	0.132492	0.142479	0.146376	0.0642756	0.0497503	0.0457395	0.094313	0.0529699	0.0554135	0.072289	0.0788416	0.0816438	0.128556	0.0790689	0.103813	0.0934365	0.112608	0.0917839	0.044564	0.0473492	0.0302333	0.0501218	0.0752753	0.04212	0.0788359	0.0555691	0.0411457	0.0999492	0.054198	0.0822064	0.121985
xylose 1	911	15.3976,0	103	1.61825	1.29352	1.67511	0.0805963	0.102638	0.115326	0.158011	0.0871423	0.111296	1.82597	1.68234	0.791235	0.46312	0.558057	0.822709	0.594346	1.9571	1.27572	0.685955	1.10065	0.731658	0.083758	0.0830665	0.0724909	0.0751272	0.0645333	0.0698786	0.350815	0.543287	0.293336	0.407346	0.319974	0.212225	0.194898	0.064741	0.12982	1.3617	1.19646	1.31171	0.0871433	0.090086	0.0718563	0.0869161	0.152344	0.0838227	1.80178
Threonic acid	912	14.1919,0	292	0.0329199	0.0319	0.0299316	0.0287523	0.0320816	0.0336029	0.0435881	0.0382335	0.0394028	0.0473097	0.0422832	0.0382377	0.0439464	0.0404623	0.0296583	0.05472	0.0459847	0.0524506	0.0415306	0.0422584	0.0396744	0.0495331	0.0510279	0.0411071	0.0547108	0.0566638	0.0543806	0.0570419	0.0438965	0.0504692	0.0742586	0.0573447	0.0658017	0.0645388	0.0746202	0.0743725	0.0332917	0.0359162	0.0337515	0.036428	0.0378694	0.0318417	0.053426	0.0496304	0.0452397	0.0497569
succinic acid	912	11.0875,0	247	0.725275	0.897124	0.946448	0.881819	0.678611	0.812013	1.01659	0.967397	0.930436	1.07615	1.10975	1.03195	1.23346	1.19051	1.22567	1.21342	1.12672	1.27317	0.400714	0.419133	0.326732	0.515707	0.492156	0.395479	0.660571	0.670804	0.613568	0.71606	0.557131	0.540431	0.54576	0.450377	0.391711	0.428977	0.487234	0.530979	0.816649	0.771925	0.702541	0.868785	0.799391	0.809281	1.07417	0.972816	0.920304	0.990289
ornithine 1	914	17.1358,0	142	0.0301588	0.030444	0.0425881	0.109441	0.105615	0.152925	0.412938	0.423165	0.505452	1.09378	0.940653	1.32684	1.25443	1.48282	1.19813	2.06694	2.02977	1.96229	0.141343	0.16192	0.127472	0.20533	0.252347	0.244301	0.735098	0.766774	0.92942	1.34802	1.07435	1.18497	1.16556	1.06359	1.16516	1.49793	1.66537	1.41514	0.53593	0.573726	0.633929	0.946309	1.0421	1.00564	1.77518	1.50028	1.65229	1.943
3-hydroxybutyric acid	914	8.90077,0	117	0.0166919	0.0216644	0.0229298	0.0211871	0.0150743	0.0216837	0.0261841	0.0221937	0.0244531	0.0233367	0.0244534	0.0236845	0.0286061	0.0260388	0.0248131	0.0311358	0.0281547	0.0296266	0.0196177	0.0207635	0.0136205	0.0276995	0.0219571	0.0183474	0.0319063	0.0245916	0.0282489	0.0312965	0.0324567	0.0227344	0.0280977	0.0202383	0.024168	0.0220017	0.0238019	0.0254083	0.0192232	0.0180108	0.0176902	0.0256708	0.0189579	0.0208503	0.0304092	0.0253367	0.027873	0.0266493
phenylalanine 1	915	15.039,0	218	0.836533	0.926158	1.01921	1.23311	1.20978	1.33322	1.85295	1.64545	1.68283	2.43439	2.17862	2.16941	2.42975	2.31187	2.40452	2.836	2.6799	2.7758	0.878476	0.84877	0.879392	1.22636	1.26736	1.24686	1.7877	1.7584	1.94401	2.26457	2.06982	1.91381	2.50419	1.96217	1.80057	2.33568	2.52318	2.22921	0.789245	0.728304	0.723847	1.05217	1.11689	0.94127	1.79884	1.81583	1.68316	2.0405
valine	916	9.70085,0	73	2.97324	4.19875	4.34431	5.21601	4.15807	5.1942	6.85732	6.24942	6.19743	7.90495	7.56297	6.72299	8.21699	7.37939	7.66115	9.85015	9.10135	9.0542	3.24337	3.13903	2.6979	4.46962	4.60041	4.05906	6.30356	6.51783	6.26828	7.44639	7.81407	6.30552	8.60682	6.72146	6.51726	8.395	8.83514	9.6033	2.80338	2.56164	2.61225	3.87939	3.54411	3.66104	6.29923	6.32275	5.86594	7.49385
oxoproline	916	13.7862,0	156	4.38847	5.26937	5.88142	6.26926	5.30232	6.27235	8.21334	7.94382	8.12851	9.89583	10.1603	7.84199	9.14664	8.81014	8.9045	7.71099	7.43628	9.10959	2.03443	2.00557	2.21652	1.76308	1.66046	1.40025	2.68311	2.56948	3.13107	4.16654	3.69134	3.21774	4.42268	3.6673	3.03341	4.9061	5.61136	5.68381	4.67919	4.74011	4.38682	5.61418	5.712	5.23044	8.24207	7.96003	7.64657	9.46368
xanthine	921	19.1506,0	353	0.0717968	0.0634305	0.0796894	0.166123	0.109234	0.149824	0.283333	0.319032	0.32016	0.360065	0.406023	0.287102	0.348277	0.344588	0.342725	0.317619	0.361266	0.410393	0.141951	0.119222	0.122931	0.304484	0.277841	0.228935	0.400071	0.375307	0.421707	0.454589	0.389	0.337198	0.36191	0.319279	0.256035	0.28931	0.359866	0.369418	0.136908	0.154566	0.122576	0.268141	0.250922	0.199008	0.458217	0.40716	0.441279	0.407638
1,3-diaminopropane	922	15.2453,0	174	0.131202	0.151893	0.148861	0.138282	0.147538	0.167534	0.126401	0.159696	0.164177	0.184603	0.183845	0.18083	0.170327	0.195641	0.163434	0.245546	0.221507	0.240818	0.139689	0.154751	0.138674	0.165585	0.192236	0.176783	0.196091	0.195978	0.219158	0.217416	0.207211	0.185025	0.218202	0.196392	0.182462	0.19542	0.225959	0.189756	0.149878	0.1697	0.155263	0.164847	0.17152	0.13727	0.183463	0.163435	0.185276	0.173634
L-Allothreonine 1	923	12.014,0	73	2.26715	3.58624	3.74115	4.70144	3.83125	4.86632	6.70915	6.21675	6.5103	8.54144	8.09966	7.40277	8.87756	8.31379	8.35441	11.1136	10.2083	10.2996	2.41602	2.43094	2.14761	3.61758	3.93002	3.48429	6.18676	6.53209	6.31767	8.04961	7.8222	6.63672	8.67257	7.06642	6.69948	6.87893	6.95419	5.09446	2.32726	2.20586	2.25943	3.70224	3.45338	3.54345	6.6434	6.48731	6.09267	7.85811
Pyruvic acid	923	7.33923,0	174	0.0367255	0.0488787	0.0309504	0.0532012	0.0752581	0.0642297	0.136414	0.0776136	0.0699836	2.34956e-08	2.38072e-08	2.18439e-08	0.0712886	0.0556754	0.0474719	0.064153	0.0773297	0.0699468	0.0339528	0.0350925	0.0284876	0.116281	0.0975971	0.064725	0.109523	0.0788153	0.0676054	2.28793e-08	2.40666e-08	2.08707e-08	0.0921685	0.0831675	0.087668	0.0469685	0.0921104	0.0420557	0.0273793	0.0310774	0.0239784	0.0915808	0.0729799	0.0710303	0.0612828	0.0659747	0.0479313	0.142735
beta-Alanine 2	927	12.5821,0	248	0.0378804	0.0717833	0.0790723	0.0676406	0.0295482	0.0914854	0.035993	0.0830587	0.0944191	0.0438498	0.105849	0.100962	0.040697	0.0828384	0.0953001	0.0660537	0.0878348	0.105643	0.045397	0.0662368	0.0773833	0.0505542	0.0878892	0.0485593	0.0818655	0.0765944	0.105493	0.0769534	0.108155	0.0976691	0.103743	0.105066	0.0919679	0.071881	0.11202	0.110394	0.0298227	0.0650227	0.0479285	0.0490895	0.0559263	0.0708383	0.0880521	0.0979938	0.0947613	0.0942706
D-Arabitol	928	16.063,0	309	0.0131371	0.0167388	0.0158912	0.0128051	0.0134876	0.0131464	0.0155829	0.0123962	0.0136171	0.01552	0.0160279	0.015774	2.43496e-08	2.27015e-08	2.35256e-08	2.77617e-08	2.49789e-08	2.55139e-08	0.0179582	0.0169987	0.0156618	0.0222577	0.0199672	0.0168964	0.0165697	0.0173613	0.0211239	0.0218072	0.0217347	0.0186428	2.17e-08	2.22e-08	2.18e-08	0.017741	0.0209014	0.0227364	0.0198773	0.0189899	0.016518	0.0172532	0.0166284	0.015991	0.019005	0.0188564	0.0212602	0.0202395
2-hydroxybutanoic acid	929	8.42513,0	131	0.00975583	0.0125926	0.0117633	0.0226009	0.0169367	0.0241697	0.0491532	0.0434797	0.0369898	0.0655753	0.0650927	0.0322223	0.0560378	0.0438943	0.0401866	0.048146	0.0424501	0.0462481	0.0241294	0.0255878	0.0188048	0.0474978	0.0401988	0.0351591	0.0528855	0.0565585	0.044716	0.0804131	0.0576293	0.0486778	0.0460699	0.0535	0.049785	0.0839866	0.0877958	0.0858912	0.0225248	0.0230262	0.0223897	0.0407244	0.0274879	0.0322794	0.0480214	0.0505197	0.0423312	0.04931
2-Deoxyerythritol	930	10.7301,0	117	0.094978	0.09467	0.110144	0.110084	0.07173	0.106953	0.118683	0.110907	0.112806	0.117649	0.109378	0.107866	0.146127	0.129003	0.118927	0.142774	0.136278	0.139592	0.0913052	0.0936633	0.0725002	0.100695	0.103459	0.081506	0.116397	0.12012	0.0995446	0.125095	0.147789	0.0847739	0.105516	0.111759	0.108638	0.111432	0.139375	0.137048	0.0728934	0.0709202	0.0661283	0.0845002	0.0719276	0.0717566	0.110708	0.105544	0.0976762	0.106824
3-Phenyllactic acid	931	14.5215,0	193	0.241902	0.266522	0.235938	0.2343	0.273446	0.271758	0.360795	0.290371	0.296284	0.353605	0.321402	0.35358	0.364062	0.330949	0.362709	0.480055	0.520673	0.450284	0.259445	0.24648	0.261055	0.338563	0.31775	0.269493	0.376358	0.34611	0.390337	0.381332	0.404401	0.351044	0.493346	0.395668	0.270231	0.383201	0.435795	0.55722	0.369316	0.368363	0.313169	0.372729	0.35869	0.289022	0.473144	0.432497	0.492533	0.477955
aspartic acid 1	934	13.7519,0	232	0.770367	0.950253	1.20981	1.40277	1.10639	1.34524	1.7776	1.84046	2.04894	2.35665	2.42191	2.22381	2.1155	2.21783	1.90337	2.96884	2.89463	2.78759	0.831501	0.749619	0.958834	0.991601	1.26577	1.01787	1.83867	1.8049	2.18031	2.49829	2.11438	1.85243	1.94153	1.80425	1.56925	1.36874	1.54599	0.582993	0.728653	0.79444	0.804639	0.953698	1.0987	0.871487	1.77163	1.63207	1.52124	1.88987
Isoleucine	937	10.7984,0	158	0.911117	1.45816	1.54187	2.05303	1.61431	2.0716	2.89606	2.64827	2.65439	3.39936	3.25915	2.88716	3.61501	3.27348	3.37659	4.24749	3.97429	4.00421	1.03655	1.01468	0.850579	1.65211	1.72639	1.48175	2.66208	2.75289	2.65799	3.54307	3.42967	2.734	3.91428	2.96292	2.82419	3.80914	3.96464	4.10748	0.896741	0.815603	0.824462	1.50954	1.37392	1.41431	2.76573	2.74001	2.53693	3.36091
proline	941	10.8713,0	142	1.72825	2.30897	2.53679	3.27414	2.47692	3.16628	4.71819	4.27092	4.3062	6.35516	5.44724	5.30469	6.41949	5.89648	5.90643	7.63114	7.24868	7.43991	2.20232	2.21591	1.5451	2.93676	2.86788	3.09079	4.95055	5.08906	5.03811	6.106	5.89529	4.8004	6.83641	5.27103	4.98983	6.4772	6.71634	6.8018	2.55368	1.95882	2.43932	3.16953	3.15008	3.33295	5.46361	5.35186	4.873	5.69015
linoleic acid	943	20.9746,0	150	0.0559421	0.0786682	0.085722	0.0717771	0.0474028	0.0773471	0.083492	0.0685985	0.100999	0.0944685	0.0909538	0.0791194	0.0778819	0.0751323	0.0764065	0.111694	0.0980158	0.125744	0.090804	0.0854253	0.0881146	0.085637	0.067627	0.0858401	0.0589068	0.0594145	0.0772217	0.0555776	0.071487	0.065932	0.0945636	0.0886481	0.0461964	0.0683461	0.0542238	0.0780962	0.0956841	0.0842093	0.0914288	0.0785577	0.0893648	0.0784523	0.0924518	0.0862195	0.122855	0.0758991
stearic acid	944	21.2505,0	117	0.855215	0.778954	1.04403	0.87423	0.734045	0.779314	1.13639	0.959255	0.992561	1.18642	1.21526	0.939479	1.1068	0.98036	1.10414	1.20715	1.24298	1.41422	1.35024	1.26473	1.30749	1.47405	1.19191	1.38542	1.07197	1.24269	1.18616	0.997144	1.30028	1.25223	1.36949	1.53235	1.26733	0.968413	1.05886	1.225	1.4695	1.32154	1.39552	1.26398	1.50245	1.26656	1.23102	1.35172	1.29137	1.31899
glycine 2	944	10.9799,0	86	0.513183	0.89848	0.967734	1.12935	0.677057	1.24156	0.963861	1.6292	1.69492	1.47915	2.17234	1.94881	1.65955	2.1667	2.09302	2.37882	2.60459	2.72253	0.649926	0.877896	0.70799	1.06483	1.31708	1.05699	1.78452	1.81084	1.98367	2.15853	2.33265	1.98703	2.31872	2.09386	2.07165	2.33946	2.64471	2.8136	0.647825	0.876075	0.859433	1.15744	1.18217	1.32223	2.02192	1.93051	1.93151	2.42782
xylitol	945	15.8977,0	217	0.323549	0.266679	0.278536	0.258433	0.275636	0.278734	0.275184	0.255238	0.25429	0.351505	0.300203	0.377804	0.394033	0.378952	0.403174	0.768626	0.604988	0.686807	0.360328	0.349435	0.327071	0.402926	0.384828	0.359776	0.345156	0.316128	0.406046	0.35968	0.459527	0.384728	0.564137	0.497555	0.530846	2.09453e-08	2.16766e-08	2.35038e-08	0.346576	0.316524	0.300131	0.304107	0.328767	0.293833	0.346511	0.317787	0.393584	0.35391
3-Hydroxypropionic acid 1	948	8.68327,0	177	0.030106	0.0165075	0.0167627	0.0208863	0.0146186	0.0198921	0.027081	0.0261513	0.0214762	0.0267249	0.0271054	0.0195291	0.0297373	0.0215286	0.0197746	0.0260707	0.0290423	0.0262861	0.0312114	0.0299833	0.0233879	0.0539524	0.0513488	0.0479561	0.0757935	0.0826413	0.0595439	0.0636663	0.053164	0.0411446	0.0751976	0.0411119	0.0400989	0.0865079	0.0812187	0.0934485	0.042875	0.0384226	0.0393879	0.0644718	0.051767	0.0511447	0.0892793	0.0846365	0.0728945	0.0878667
palmitic acid	948	19.4747,0	132	1.52153	1.80566	2.13093	1.91133	1.455	1.83722	2.14725	2.06362	2.20606	2.40663	2.43085	2.0567	2.33753	2.06546	2.13515	2.49144	2.34481	2.51484	1.63755e-08	1.33969e-08	1.48862e-08	2.21445	1.94529	2.00984	1.92008	2.09354	2.10286	2.08153	2.38501	2.02814	2.4527	2.25103	1.69322	1.78227	1.77974	2.06465	2.0703	2.0152	2.04275	1.99603	2.04644	1.96339	2.27244	2.30683	2.28964	2.19059
Ethanolamine	950	10.4155,0	174	1.1923	1.69491	1.71976	1.70787	1.7536	1.73073	1.88825	1.88436	1.8863	2.09085	1.90509	1.99797	1.74241	2.04818	2.19769	2.10108	2.17776	2.33385	1.44422	1.64193	1.34637	1.805	1.84626	1.51249	2.11448	2.06544	2.07524	2.13418	2.25695	1.79377	1.82584	1.81462	1.82023	1.81482	2.10386	2.20167	1.35229	1.66735	1.48343	1.73576	1.62167	1.71485	2.25262	2.14122	1.93708	2.12797
thymine	952	12.2074,0	255	0.146101	0.159718	0.154079	0.149508	0.120802	0.163785	0.208601	0.163218	0.169482	0.204335	0.190773	0.184624	0.209194	0.198186	0.189505	0.231574	0.218382	0.230012	0.157545	0.139021	0.139172	0.172606	0.167535	0.143971	0.197896	0.207877	0.184362	0.203147	0.201248	0.171448	0.172819	0.158371	0.165595	0.17737	0.197406	0.206216	0.126236	0.143756	0.114678	0.157305	0.131205	0.132147	0.20835	0.201322	0.183226	0.195015
uracil	973	11.3818,0	99	0.935839	1.17779	1.23245	1.28403	1.01994	1.31093	1.7442	1.59737	1.66064	2.04117	1.95792	1.8877	2.20051	2.0774	2.18521	2.43257	2.32985	2.43632	1.06694	1.07241	0.897176	1.52554	1.43069	1.25524	1.9336	2.01124	1.88963	2.24827	2.18281	1.74771	2.42273	1.81901	1.63864	1.91232	2.12546	2.29028	1.03019	1.00493	0.925392	1.4692	1.26825	1.30053	2.0913	1.99659	1.85782	2.23019
[truncated: 11 more columns]
