# Supplementary material for: The bacterial community and metabolome dynamics and their interactions modulate fermentation process of whole crop corn silage prepared with or without inoculants
Source: Microb Biotechnol. 2020 Jul 6;14(2):561–76. doi: 10.1111/1751-7915.13623 (PMC7936295; doi:10.1111/1751-7915.13623)
Supplement: Supplementary file 3 — Data S3. The contribution of 634 metabolites to the first principal component (PC1) and standard error (Fig. 3b). [file MBT2-14-561-s003.xlsx]

## Sheet: Sheet1
The contribution of 634 metabolites to the first principal component (PC1) and standard error (fig. 3b)
metabolite	PC1	SE
Analyte 93	-0.00122125	0.00575075
Analyte 90	0.0271409	0.00976302
Analyte 9	0.00330468	0.00339641
Analyte 89	1.93e-05	1.03e-05
Analyte 87	0.00179427	0.000714833
Analyte 86	-0.00121135	0.00310072
Analyte 84	-0.000417204	0.00250561
Analyte 79	0.000330461	0.00167671
Analyte 78	2.51e-05	0.000345287
Analyte 76	-7.65e-05	0.000175179
Analyte 75	-0.000162792	0.000708802
Analyte 74	0.00194096	0.00105871
Analyte 73	1.95e-05	0.000519319
Analyte 70	7.74e-05	2.26e-05
Analyte 69	-0.000172733	0.000600693
Analyte 68	-2.67e-05	0.000196594
Analyte 677	0.0562202	0.0061134
Analyte 65	0.000480462	0.000133645
Analyte 64	0.00101256	0.0116094
Analyte 63	5.38e-05	0.000878708
Analyte 6	0.00113622	0.0077059
Analyte 575	0.000197213	0.0013395
Analyte 57	0.289258	0.055279
Analyte 55	0.00226546	0.00614127
Analyte 54	-0.00278835	0.00248781
Analyte 5	0.000946499	0.000222542
Analyte 47	0.00013182	0.000218656
Analyte 46	0.000176358	0.000452661
Analyte 44	-0.0113204	0.0276006
Analyte 42	5.41e-06	0.000348856
Analyte 40	0.0142853	0.00493239
Analyte 38	-0.00359645	0.00428094
Analyte 37	0.000939186	0.0014035
Analyte 35	-4.17e-06	0.000306072
Analyte 337	0.000563166	0.000255499
Analyte 32	4.7e-05	0.000158503
Analyte 29	0.000523318	0.000177574
Analyte 25	-0.00154276	0.00212976
Analyte 24	7.3e-05	0.00190928
Analyte 23	8.46e-06	0.000154719
Analyte 22	3.02e-05	0.000171466
Analyte 215	-0.000373472	0.011247
Analyte 21	0.000127175	0.000131558
Analyte 20	0.000404617	0.000108398
Analyte 2	0.00403342	0.0017012
Analyte 1914	-0.00247233	0.00173199
Analyte 1910	-0.000100023	3.16e-05
Analyte 1905	-4.2e-05	2.69e-05
Analyte 1895	0.000532396	0.000172127
Analyte 1893	-0.0001251	0.000496958
Analyte 1862	-0.000391578	0.00212524
Analyte 1836	-0.000825742	0.000540673
Analyte 17	0.000115548	4.42e-05
Analyte 1637	0.00103264	0.00105827
Analyte 1610	-0.00104555	0.00022355
Analyte 159	0.00681242	0.00110069
Analyte 152	5.4e-05	3.05e-05
Analyte 150	-1.93e-07	0.000124309
Analyte 1487	-0.00712921	0.00464115
Analyte 1479	0.000281178	0.000148014
Analyte 1478	5.18e-05	5.48e-05
Analyte 147	1.47e-05	9.65e-05
Analyte 1469	-3.16e-05	7.1e-05
Analyte 1464	0.00268989	0.000561144
Analyte 14	2.46e-05	7.1e-05
Analyte 1363	-3.2e-05	3.75e-05
Analyte 1355	-0.000616664	0.000908117
Analyte 1353	-0.000305837	0.000226041
Analyte 1349	0.000793765	0.000253985
Analyte 102	0.0232841	0.0281108
Analyte 101	-0.000139726	0.000254132
Analyte 322	0.000172217	5.17e-05
Glycine-d5	3.38e-06	1.09e-05
unknown	-5e-06	4.39e-05
unknown	8.07e-05	0.000518694
unknown	0.000101804	0.000152439
Analyte 926	-1.4e-05	4.47e-05
Analyte 212	0.000111882	5.08e-05
unknown	2.23e-05	0.000917528
Analyte 658	7.88e-05	4.12e-05
unknown	0.000338437	0.000392349
Analyte 175	4.29e-05	0.00087161
Analyte 1408	0.000974836	0.000184362
Analyte 642	-0.000163409	0.000464796
Analyte 238	1.39e-05	4.56e-05
unknown	5.24e-06	5.13e-05
unknown	0.00101657	0.000273917
Analyte 105	0.000494783	0.000154847
Analyte 483	8.1e-05	1.35e-05
guaiacol	0.000277482	2.9e-05
Analyte 192	0.000552862	0.000473543
unknown	0.000280548	0.00122331
Analyte 734	-0.000111755	0.000346324
Analyte 1266	0.00241596	0.000604189
Analyte 1424	-4.91e-05	8.36e-05
Analyte 1616	-0.000112647	0.000376803
Analyte 743	8.07e-06	1.77e-05
Analyte 190	0.000164239	0.00231623
unknown	-0.000585718	0.000826397
Analyte 95	-1.68e-05	0.00037576
Analyte 1515	0.000195658	6.96e-05
Analyte 607	-2.21e-05	0.000123498
Analyte 158	0.00133942	0.000357571
Analyte 165	-1.26e-06	3e-05
unknown	0.000167448	2.22e-05
unknown	8.94e-05	7.36e-05
unknown	9.87e-06	6.75e-06
Analyte 860	1.78e-05	4.1e-05
Analyte 574	3.36e-06	4.49e-06
Analyte 214	4.77e-05	2.14e-05
2-aminophenol 1	2.01e-05	8.75e-05
Analyte 1192	0.000200747	0.000148273
unknown	9.18e-05	0.000252885
Analyte 506	-2.86e-05	0.000258625
unknown	3.01e-06	1.64e-05
3-Hydroxynorvaline 2	0.000137069	0.000225591
unknown	0.000121671	3.52e-05
unknown	-0.000347545	0.00134826
4-Acetylbutyric acid 2	-1.63e-05	0.000122654
Analyte 748	-5.14e-05	0.000101784
Analyte 1459	-8.35e-06	0.000109081
unknown	-1.09e-05	0.000272297
Analyte 1200	0.000759872	0.000524016
unknown	0.000476656	8.2e-05
4-Pyridoxic acid	0.000529087	8.57e-05
6-Aminopenicillanic acid 2	0.000106383	2.15e-05
Analyte 440	0.000224559	3.37e-05
Analyte 724	-0.00020156	0.000308301
unknown	0.00164213	0.000311661
unknown	8.28e-05	0.000105814
Analyte 284	5.66e-05	2.35e-05
Analyte 269	6.46e-06	4.55e-05
Analyte 1861	6.83e-05	9.93e-05
Analyte 690	0.000219871	7.19e-05
unknown	6.47e-05	3.17e-05
Analyte 1183	2.6e-05	4.02e-05
Analyte 154	0.00187057	0.000567435
Analyte 666	2.1e-05	9.44e-05
Analyte 247	5.1e-06	2.44e-05
Analyte 1557	-1.18e-05	1.05e-05
unknown	0.000424912	0.000149822
Analyte 317	0.000571474	0.000128259
Analyte 932	-0.000305565	0.000190839
unknown	0.000675674	0.000217933
caffeic acid	-1.28e-05	0.000177267
unknown	-8.26e-05	0.000341471
Analyte 468	-1.87e-05	0.000174538
1-Methylhydantoin 1	-0.000201295	0.00322898
Analyte 1232	-0.000451465	0.000282772
Analyte 334	0.000222581	4.24e-05
Analyte 1177	0.000553345	6.23e-05
Analyte 603	0.000169931	1.57e-05
Phytanic acid	0.00174317	0.000382075
Analyte 366	0.00438684	0.00108936
Analyte 1462	0.000110642	6.03e-05
2-Ketocaproic acid	3.51e-05	1.21e-05
threo-beta-hyrdoxyaspartate 2	8.59e-05	0.000177908
unknown	0.000455312	0.000140181
Analyte 1248	0.00190135	0.000403467
Analyte 1807	-1.46e-06	1.99e-05
Analyte 362	1.05e-05	8.48e-06
2,4,6-Trihydroxybenzophenone	-5.12e-06	1.26e-05
Analyte 1875	4.78e-05	3.99e-05
luteolin	-4.21e-05	5.15e-05
Carbobenzyloxy-L-leucine degr1	2.2e-05	0.00128467
Octadecanol	-2.05e-05	4.63e-05
Analyte 524	0.000122462	0.000115229
unknown	9.08e-06	8.44e-06
unknown	-7.65e-05	0.000388273
D-Glyceric acid	7.24e-05	3.25e-05
Analyte 241	1.01e-05	1.18e-05
phloroglucinol	0.000161265	7.58e-05
unknown	0.000555723	0.000351442
Analyte 651	0.000194271	6.21e-05
Analyte 88	0.000188751	0.000115197
Analyte 245	2.61e-05	7.51e-05
shikimic acid	0.00126113	0.000560766
unknown	0.000191313	0.000127611
unknown	-0.00148619	0.00254656
Analyte 975	0.000873481	0.000167932
unknown	0.000135649	6.99e-05
cycloleucine 2	0.000632701	0.000155577
Analyte 1418	-6.89e-05	6.28e-05
Analyte 206	-2.59e-05	2.68e-05
Analyte 155	8.39e-06	0.000292125
Analyte 1458	0.000135117	9.33e-05
cycloserine	0.00147108	0.000169818
unknown	-0.000860635	0.00120914
unknown	4.7e-05	5.17e-05
estriol	6.95e-05	2.73e-05
Analyte 1872	-7.87e-05	7.53e-05
Atrazine-2-hydroxy 4	0.00158081	0.000184607
glucose-6-phosphate 2	0.000282033	0.000180436
alpha-Tocopherol	0.000266031	6.1e-05
Analyte 1825	8.16e-05	5.58e-05
unknown	-0.000140947	8.18e-05
Analyte 1441	0.00062397	0.000324758
Analyte 1151	0.000198044	0.00019246
1-Hydroxy-2-naphthoic acid	0.000372552	0.000109341
Analyte 1867	0.000209182	8e-05
Analyte 1514	-9.6e-06	3.68e-05
3,5-Dihydroxyphenylglycine 1	7.23e-06	5.63e-05
2-keto-isovaleric acid 1	0.000135706	4.22e-05
unknown	7.4e-05	2.67e-05
unknown	3.53e-05	0.000120206
Analyte 1426	-6.54e-05	9.86e-05
unknown	0.000529806	0.000161139
Analyte 486	0.000177711	2.73e-05
Analyte 809	-0.000222154	0.000294322
Analyte 1880	2.96e-05	1.23e-05
Analyte 554	0.000319618	0.000286425
unknown	-0.000973559	0.00299088
mucic acid	-2.5e-05	4.7e-05
Analyte 1187	0.0220562	0.00303755
Analyte 1847	-2.89e-05	2.35e-05
2,5-dihydroxybenzaldehyde	0.000302431	0.000750958
Analyte 359	5.01e-05	1.58e-05
Analyte 1221	0.000517547	6.45e-05
Menthone 1	0.000517408	0.000137199
10-Hydroxydecanoic acid	0.000145263	0.000138094
Analyte 481	1.44e-05	6.3e-05
unknown	-0.000365964	0.000623493
Analyte 1415	-0.00020408	0.000180026
Analyte 1594	0.000237131	0.000165118
Analyte 492	-1.4e-05	0.000231387
unknown	-6.69e-05	9.85e-05
Analyte 1302	-3.03e-05	0.00017967
Analyte 977	5.5e-05	2.71e-05
Analyte 283	1.5e-05	3.22e-05
Analyte 1212	0.000181576	4.3e-05
Analyte 499	-3.29e-05	0.00037533
Analyte 1366	8.87e-05	8.84e-06
Analyte 1694	4.7e-05	2.64e-05
Analyte 107	2.88e-06	0.000213906
unknown	0.000432046	8.53e-05
unknown	0.00053651	7.57e-05
p-cresol	3.93e-05	1.77e-05
Analyte 1213	-2.72e-05	4.09e-05
1-Methyladenosine 2	7.86e-05	0.000207308
glycerol	0.00047326	0.000148041
Analyte 728	-4.34e-05	0.000139211
Analyte 587	3.48e-05	1.38e-05
Analyte 1516	0.00073096	0.000391707
1,2,4-Benzenetriol	0.000254219	8.67e-05
Analyte 761	-0.0027537	0.00115776
canavanine degr prod	0.000850906	0.000284525
4-aminophenol 1	-0.00100264	0.000827708
N-cyclohexylformamide 1	-0.000603131	0.00465801
Analyte 1427	0.000337539	4.12e-05
unknown	9.79e-05	6.1e-05
Analyte 987	0.0009996	0.000357416
Analyte 1878	0.0019738	0.000572635
unknown	-6.25e-05	0.000123864
unknown	0.000465811	0.000226984
Analyte 1885	9e-06	4.17e-05
Analyte 222	4.33e-05	1.31e-05
Carbobenzyloxy-L-leucine	0.0022473	0.000628643
unknown	8.04e-05	6.2e-05
unknown	7.07e-05	3.54e-05
unknown	5.2e-06	5.02e-05
Analyte 572	0.000544183	0.00130026
unknown	0.00020729	0.000116698
unknown	-1.16e-05	0.000409349
prostaglandin A2 3	-0.000174226	9.35e-05
Analyte 1584	8.22e-05	0.000101133
Analyte 1460	0.000206603	6.3e-05
unknown	-0.000351508	0.000216852
2-Deoxyuridine	9.31e-05	0.000856224
unknown	0.000405191	0.000201969
Analyte 1884	-7.89e-05	5.84e-05
unknown	0.00508832	0.000823765
unknown	6.97e-05	0.000571641
unknown	0.000109194	4.93e-05
piceatannol 1	-7.39e-05	5.18e-05
Analyte 319	0.000394678	7.66e-05
N-alpha-Acetyl-L-ornithine 3	0.000652549	0.000655363
Analyte 1877	3.92e-05	2.18e-05
Arachidic acid	0.000197419	0.000109489
androsterone 1	0.000238494	3.98e-05
Analyte 1883	-0.000219394	0.00027217
Adipamide 5	6.45e-05	3.22e-05
3-Hydroxyanthranilic acid	0.0122986	0.00352808
unknown	-0.000197973	7.59e-05
tryptophan 1	0.000124246	0.000380266
Analyte 1869	6.55e-05	8.79e-05
unknown	-0.00151466	0.00259642
2'-Hydroxyacetophenone 2	-0.000149615	0.000103323
unknown	3.02e-05	1.83e-05
Analyte 1450	-4.99e-05	6.9e-05
3-Methylthiopropylamine	0.000947016	0.000933867
5-aminovaleric acid lactam	0.01741	0.00617867
Analyte 1815	0.000195676	7.87e-05
Analyte 867	-0.000242187	0.00026028
Elaidic acid	8.5e-07	1.87e-05
2-Butyne-1,4-diol	6.59e-05	0.000375325
o-Hydroxyhippuric acid 1	0.0189147	0.00614812
Hesperitin 2	-9.6e-05	5.32e-05
unknown	0.000358269	9.79e-05
unknown	1.19e-05	9.56e-05
Analyte 1813	0.000293151	0.000172096
unknown	0.000118708	1.53e-05
3-hydroxy-L-proline 1	0.000880611	0.000224275
Analyte 1342	-0.00401427	0.00252236
Analyte 767	7.71e-05	5.44e-05
unknown	-0.0302258	0.0270243
Analyte 584	0.000139714	3.07e-05
N-Carbamylglutamate 4	2.46e-05	0.000376632
unknown	6.9e-05	1.76e-05
Acetol 4	0.000741649	0.000246222
unknown	0.000330771	4.31e-05
Analyte 1412	-0.000144716	0.000117023
unknown	-0.000933065	0.000592862
unknown	-6.46e-05	6.14e-05
2-Amino-3-methyl-1-butanol	2.01e-06	4.3e-06
unknown	0.00817852	0.00178191
Analyte 1528	-0.00037897	0.000832871
unknown	0.000423939	9.47e-05
Analyte 1332	0.00120143	0.000167614
glutaraldehyde 2	0.00735033	0.00168124
3,6-Anhydro-D-galactose 4	0.000402385	4.96e-05
4-Methylbenzyl alcohol	0.000560929	0.000302818
Analyte 1609	6.88e-06	4.69e-05
Dehydroabietic Acid	-0.000433422	0.000404244
Analyte 1521	0.0015035	0.000232855
unknown	0.00244548	0.000586268
L-Threose 2	0.0136331	0.0026277
Analyte 1522	-0.000339404	0.000203671
Analyte 273	6.42e-05	0.000562432
unknown	0.00032374	0.000278537
unknown	-0.0027145	0.00468586
Analyte 289	0.000133884	6.6e-05
unknown	-0.000680941	0.000336016
Analyte 530	0.000964221	0.000214949
Analyte 1870	-0.000174989	0.000170681
unknown	0.000125425	4.19e-05
citrulline 2	0.00373667	0.00143808
unknown	-4.87e-05	0.000143104
Galactinol 1	-0.000126417	9.46e-05
Analyte 1512	-0.000550927	0.000691597
spermidine 1	0.00050596	0.000595108
3,7,12-Trihydroxycoprostane 2	4.94e-06	4.62e-05
unknown	0.00192059	0.000533588
Analyte 1860	0.000739676	0.00021986
Methylmalonic acid	0.000241063	4.62e-05
unknown	-0.000519075	0.000313894
Analyte 1338	0.000789433	0.00164927
4-Hydroxymethyl-3-methoxyphenoxyacetic acid	0.000853459	0.000296824
unknown	-8.29e-05	7.48e-05
Atropine	-8.94e-05	0.000849645
unknown	0.00019523	0.000289836
unknown	-9.62e-05	0.000471102
unknown	-0.00013317	9.59e-05
Citraconic acid 4	6.55e-05	2.35e-05
N(alpha),N(alpha)-dimethyl-L-histidine	0.0242844	0.0231209
unknown	0.000437269	0.000181606
Analyte 798	-5.11e-05	0.000210285
unknown	0.000240046	4.59e-05
Analyte 861	0.0023929	0.00217036
Analyte 1222	0.000138491	3.66e-05
unknown	0.000153588	0.000469683
nornicotine	0.00093693	0.000175694
arachidonic acid	-3.52e-06	6.23e-05
unknown	0.00162289	0.00058976
gly-pro	0.000236557	0.000167725
unknown	0.000146437	9.49e-05
unknown	-4.21e-05	9.27e-05
Analyte 119	-0.00731382	0.00531171
Analyte 561	7.39e-08	1.48e-05
arbutin	1.61e-05	2.4e-05
lactose 2	0.000539103	0.00046671
unknown	0.000178693	4.89e-05
MALONAMIDE 5	0.000549341	0.00232621
Tartronic acid	0.000256366	6.2e-05
Analyte 557	0.000305483	0.00117718
palatinitol 2	0.000133289	4.38e-05
kyotorphin 2	0.00169374	0.000256029
Analyte 137	0.00161518	0.000914039
Abietic Acid 2	-3.34e-06	6.33e-05
pantothenic acid	0.00736097	0.00117594
2-amino-2-methylpropane-1,3-diol 2	-0.0103316	0.0313897
unknown	0.000210574	2.12e-05
Lactobionic Acid 1	-0.000317961	0.000197006
4-aminobenzoic acid	0.000424762	0.000242585
Dihydroxyacetone	0.000279452	0.00018888
Analyte 1260	-3.9e-05	0.000531835
unknown	0.000792939	0.000254426
cis-gondoic acid	0.000951761	0.00067399
2-ketoadipate 4	0.000270784	0.000182728
unknown	0.000688968	0.00179668
Analyte 527	0.00215464	0.000399035
Stigmasterol	-7.41e-05	1.93e-05
Analyte 772	0.00144474	0.00161998
cyclohexylamine	0.000174104	0.000155782
unknown	0.000376801	0.000175643
4-Acetamidobutyric acid 2	0.00226019	0.000521728
Analyte 1152	0.000317996	0.000123586
N-Acetylisatin 2	-0.00120491	0.000541318
Analyte 136	0.000273318	0.00034258
Analyte 1804	0.000189449	0.000134517
cis-Phytol	-0.000119295	0.000155209
2-deoxy-D-glucose 1	-5.28e-06	1.69e-05
Analyte 106	0.00014488	8.52e-05
unknown	-9.76e-05	5.07e-05
unknown	0.000216687	5.88e-05
Melezitose	-4.05e-05	0.000102863
N-Acetyl-L-glutamic acid 2	0.00564217	0.000930219
Analyte 296	0.00056875	0.000255027
creatine degr	8.59e-05	0.000346497
unknown	3.32e-05	0.000114834
Analyte 1520	0.000278575	0.00074955
Beta Sitosterol	-7.88e-05	7.46e-05
3-Hydroxypalmitic acid	0.000164468	1.66e-05
Analyte 163	0.00110889	0.000403101
Analyte 1814	0.000320906	0.000226975
Analyte 1687	0.000167372	0.000186699
unknown	0.000409561	0.00013572
Phenyl beta-D-glucopyranoside	-0.000332582	0.000310561
D-galacturonic acid 2	-4.43e-06	0.000312309
unknown	0.00246778	0.00032522
unknown	0.000546019	0.00028309
unknown	0.0148588	0.0140558
unknown	0.00964175	0.00142832
Pelargonic acid	9.22e-05	2.71e-05
Analyte 1438	-0.00013733	0.000497421
Androstanediol	0.000217331	0.000797786
2-hydroxy-3-isopropylbutanedioic acid	-0.00330293	0.00783823
oxamic acid	-0.000155848	0.000642346
Analyte 1536	-0.000131196	8.17e-05
unknown	0.00191612	0.000431721
Analyte 1494	-0.000190867	0.000396657
5-Dihydrocortisol 1	3.39e-05	1.2e-05
unknown	0.00182282	0.00110714
Analyte 1600	0.000215901	0.000526061
Chlorogenic Acid 2	-8.63e-05	8.31e-05
Isopropyl-beta-D-thiogalactopyranoside	-0.000129233	8.77e-05
unknown	0.000167528	0.000246589
L-dopa 1	-8.06e-07	7.66e-05
2-Methylglutaric Acid	0.000203636	5.27e-05
unknown	0.000395724	0.000549639
unknown	0.000146514	4.92e-05
1,5-Anhydroglucitol	0.0131486	0.00335925
unknown	-0.000574245	0.000363865
cytidine-monophosphate degr prod	9.9e-05	7.39e-05
11-beta-prostaglandin-F-2-alpha 2	-0.000191313	0.00027636
4-Vinylphenol	-2.68e-05	3.05e-05
unknown	0.000155069	9.85e-05
unknown	-0.000187339	0.000167573
unknown	4.19e-05	5.42e-05
Levoglucosan	-0.000531646	0.000706598
6-hydroxy caproic acid dimer	0.000121624	4.4e-05
alpha-ketoglutaric acid	-3.1e-05	0.000130164
naringin	-0.00103283	0.000843044
unknown	0.0111445	0.00951278
unknown	-0.000820896	0.00121758
fucose 1	-8.38e-05	0.000450103
3-Methylamino-1,2-propanediol 2	0.00100484	0.000125491
Allylmalonic acid	0.00014601	2.7e-05
Analyte 1423	0.00206757	0.000821227
unknown	0.000534333	0.000204569
unknown	0.000185433	4.06e-05
unknown	0.0117544	0.00186489
Corticosterone 2	-6.72e-05	0.000820812
Erythrose 1	0.000269925	0.000133559
unknown	0.0116192	0.0479657
Analyte 1599	0.000147635	0.000154797
Analyte 1360	0.00351174	0.00119128
Neohesperidin	-0.000143189	0.000111046
unknown	0.000696493	0.000694094
3-Hydroxypyridine	0.000238166	0.000175645
unknown	-0.000258683	0.000385981
Ribonic acid, gamma-lactone	0.000416893	0.00022476
unknown	0.00281826	0.000406961
Methyl Palmitoleate	0.000226011	0.00127674
unknown	0.000190072	0.000798429
unknown	-0.00015208	0.000356901
unknown	0.0018032	0.00025088
unknown	0.00113704	0.00034733
unknown	-9.07e-05	0.000146515
unknown	-0.00206716	0.0036528
sulfuric acid	0.00224945	0.00211056
fumaric acid	0.000231269	3.27e-05
Sinapyl alcohol 1	-8.86e-05	5.54e-05
unknown	-2.97e-05	0.000378604
unknown	0.0267434	0.0044959
Citramalic acid	0.000900266	0.000469894
5-Methoxytryptamine 1	-0.000693304	0.000455538
unknown	-0.000467628	0.000401187
unknown	0.000116369	0.000445687
Analyte 1505	-0.000456653	4.79e-05
salicin	-0.000454501	0.000287638
Tagatose 2	0.0250957	0.0275073
tyrosine 2	-0.0225303	0.0140274
unknown	-2.66e-05	0.00019003
D-(glycerol 1-phosphate)	4.11e-05	9.13e-05
D-erythronolactone 1	0.000468946	0.000154377
Analyte 1115	-0.00270833	0.0033863
unknown	0.00557758	0.00566772
salicylic acid	0.000165326	6.58e-05
Analyte 1569	-9.38e-05	0.000125578
malonic acid 1	0.00407009	0.00161326
unknown	-5.43e-05	0.000274433
unknown	0.00681348	0.00173945
unknown	-5.63e-05	0.000921772
O-acetylserine 1	0.000210035	0.000139576
Analyte 1906	-0.000384871	0.000234896
unknown	0.000205974	8.84e-05
glutamine 1	-0.000788638	0.00149492
unknown	-0.00127698	0.00066327
unknown	0.000743176	0.000404994
3-Aminoisobutyric acid 1	0.000424498	0.000317914
unknown	-0.00265769	0.000557825
unknown	-9.01e-05	0.000481057
d-Glucoheptose 1	-0.00018296	0.000594367
Linoleic acid methyl ester	-0.000428458	0.000296729
unknown	-0.000118234	0.000175089
phytosphingosine 2	0.000771017	0.000607599
2-methylfumarate	0.000241017	3.87e-05
unknown	0.00149682	0.000320831
Homocystine 1	0.000905557	0.000348286
unknown	0.000511186	3.47e-05
phenylethylamine	0.00338839	0.0012823
2,2-Dimethylsuccinic Acid	5.02e-05	2.14e-05
Purine riboside	-2.7e-05	0.000232059
lactulose 1	0.000619503	0.0010841
Behenic acid	-0.000956119	0.00064145
Digitoxose 1	0.0133039	0.0029893
4-hydroxyphenylacetic acid	0.000517722	0.000253591
unknown	-0.00561826	0.00364697
glycolic acid	3.38e-06	3.65e-06
palmitoleic acid	0.00012328	0.000115962
Isomaltose 2	4.36e-05	5.6e-05
Glutaric Acid	9.77e-05	8.92e-05
Glucoheptonic acid 1	0.00497809	0.00839501
Galactonic acid	0.0232338	0.00714338
succinate semialdehyde 2	-2.4e-06	4.91e-05
methionine 1	0.0217723	0.00640122
Diglycerol 1	0.000629659	0.000347206
2-aminoethanethiol	0.053321	0.0160957
Methyl Phosphate	-0.000455954	0.000838392
4-HYDROXYPYRIDINE	0.000666096	0.000250957
unknown	0.00159477	0.000313707
unknown	0.000554255	0.00316061
lysine	0.0568319	0.00374054
Sophorose 1	0.000777401	0.000999069
Saccharic acid	0.00198278	0.00072242
DL-Anabasine 1	0.000339183	7.83e-05
24,25-dihydrolanosterol	-0.00182359	0.00290517
Lactamide 1	0.000254512	7.51e-05
Cerotinic acid	7.08e-05	8.07e-05
4-hydroxybutyrate	5.32e-05	0.000316582
threonine 2	0.00124703	0.00453884
Analyte 221	0.00160331	0.000497459
beta-Mannosylglycerate 1	0.000923182	0.00114354
catechol	0.000461553	0.000130412
L-Malic acid	-1.21e-05	6.02e-05
3,4-dihydroxycinnamic acid	-0.000303862	0.00036575
4-hydroxycinnamic acid	0.000295919	0.00272479
Pipecolinic acid	0.00274214	0.000937158
sucrose	-0.000231494	0.000110343
gentisic acid	0.000415476	0.000762889
lactic acid	-2.23e-05	0.000155355
ribose	0.00022382	9.28e-05
urea	0.000881967	9.28e-05
unknown	-3.57e-05	0.000223376
N-Acetyl-beta-D-mannosamine 4	-0.000608925	0.0011226
unknown	0.00837024	0.00191011
unknown	0.00585798	0.000690972
Aconitic Acid	-0.00030249	0.00260627
leucine	0.163812	0.0831385
phosphate	0.00664831	0.0369487
lauric acid	-0.000233032	0.000214427
Zymosterol 1	-0.000663001	0.000952265
oxalic acid	6.5e-05	0.000401495
squalene	0.000643374	0.000630991
3-hydroxy-3-methylglutaric acid	0.000723682	0.00016439
guanine 1	-0.00135195	0.00214884
hypoxanthine 1	0.00223325	0.000272199
3-Cyanoalanine	0.00159766	0.000581429
Myristic Acid	-0.00433875	0.00299198
Monostearin	-0.000119582	0.000154447
isocitric acid 1	0.00207959	0.00077493
glycine 1	0.000644392	0.00602063
4-hydroxy-3-methoxybenzoic acid;	0.00224687	0.00143121
tyramine	0.107183	0.0172552
xylitol	0.000554598	0.000426655
L-homoserine 1	0.00173814	0.000323378
Lignoceric acid	0.000947337	0.00058474
3,4-dihydroxybenzoic acid	0.000171132	0.00126143
6-deoxy-D-glucose 1	0.00775777	0.0013152
uridine 2	-0.000620963	0.000835201
ferulic acid	0.00407405	0.00129334
myo-inositol	-0.0283429	0.0122611
azelaic acid	-0.000347686	0.000279957
Aminomalonic acid	0.0036958	0.000778285
Itaconic acid	9.65e-05	2.46e-05
N-Methyl-DL-alanine	0.000307966	0.000142214
asparagine 1	0.00530227	0.000718528
1-Monopalmitin	-0.000406611	0.000353885
4-aminobutyric acid 1	0.229274	0.137806
2-hydroxypyridine	-0.00958472	0.0354517
serine 2	0.0024433	0.000519011
Analyte 148	0.0044991	0.000573765
3-(4-hydroxyphenyl)propionic acid	0.011209	0.0151122
glutamic acid	0.0074316	0.00258725
linolenic acid	0.005458	0.00302156
trehalose	-0.00682237	0.00418629
Phytol	0.000736484	0.00280796
heptadecanoic acid	-0.000105075	0.000273649
serine 1	0.342409	0.0293791
Threitol	0.000927764	0.000528453
phenylalanine 2	0.00593637	0.00464446
putrescine 2	0.0411545	0.00643361
alanine 1	0.549905	0.0810067
aspartic acid 2	0.000351972	0.0029236
xylose 1	0.00135202	0.0108716
Threonic acid	0.000817117	0.000465466
succinic acid	0.013428	0.00522563
ornithine 1	0.0650001	0.00805843
3-hydroxybutyric acid	0.000142857	0.000527543
phenylalanine 1	0.0950259	0.00568798
valine	0.322889	0.0185324
oxoproline	0.178574	0.0726731
xanthine	0.0140216	0.00154724
1,3-diaminopropane	0.00535796	0.00147545
L-Allothreonine 1	0.34417	0.0398718
Pyruvic acid	0.00139795	0.000781717
beta-Alanine 2	-0.000578292	0.00305004
D-Arabitol	-0.000134731	0.00066955
2-hydroxybutanoic acid	0.00258832	0.000322151
2-Deoxyerythritol	0.00361516	0.00105701
3-Phenyllactic acid	0.0120351	0.00326771
aspartic acid 1	0.0713498	0.0134541
Isoleucine	0.153255	0.00598181
proline	0.264823	0.0121507
linoleic acid	-0.000145441	0.000954394
stearic acid	-0.00760183	0.0139417
glycine 2	0.0855354	0.012564
xylitol	0.00858925	0.00446784
3-Hydroxypropionic acid 1	0.00179495	0.000750443
palmitic acid	0.00685051	0.03294
Ethanolamine	0.0549192	0.0218186
thymine	0.00587582	0.00134467
uracil	0.0780482	0.00788075
