# Supplementary material for: The bacterial community and metabolome dynamics and their interactions modulate fermentation process of whole crop corn silage prepared with or without inoculants
Source: Microb Biotechnol. 2020 Jul 6;14(2):561–76. doi: 10.1111/1751-7915.13623 (PMC7936295; doi:10.1111/1751-7915.13623)
Supplement: Supplementary file 4 — Data S4. Wilcoxon test statistics for significant functional shifts predicted by FishTaco approach in different tretments (Fig. 4d–f). [file MBT2-14-561-s004.xlsx]

## Sheet: Sheet1
Wilcoxon test statistics for significant functional shifts predicted by FishTaco approach in different tretments (Fig. 4d-4f).
			WILCOXON Statistics value
			D0--vs--C3--vs--C7~45--vs--C90						D0--vs--B3--vs--B7~45--vs--B90						D0--vs--P3--vs--P7~45--vs--P90
Pathway	Name	Class	Up at the 3rd day	Down at the 3rd day	Up at the 7~45 days	Down at the 7~45 days	Up at the 90 days	Down at the 90 days	Up at the 3rd day	Down at the 3rd day	Up at the 7~45 days	Down at the 7~45 days	Up at the 90 days	Down at the 90 days	Up at the 3rd day	Down at the 3rd day	Up at the 7~45 days	Down at the 7~45 days	Up at the 90 days	Down at the 90 days
ko00120	Primary bile acid biosynthesis	Metabolism; Lipid metabolism	0	0	1.44	0	0	0	0	0	1.01	0	2.31	0	0	0	0	0	0	0
ko00121	Secondary bile acid biosynthesis	Metabolism; Lipid metabolism	0	0	1.59	0	0	0	0	0	1.59	0	2.31	0	0	0	0	0	0	0
ko00195	Photosynthesis	Metabolism; Energy metabolism	0	0	0	0	0	0	0	0	0	0	0	0.43	0	0	0	0	0	0
ko00473	D-Alanine metabolism	Metabolism; Metabolism of other amino acids	0	0	0	0	0	0	0	0	2.6	0	0	0	0	0	0	0	0	0
ko00531	Glycosaminoglycan degradation	Metabolism; Glycan biosynthesis and metabolism	0	0	1.01	0	0	0	0	0	0	0	0	0	0	0	0	0	0	0
ko00603	Glycosphingolipid biosynthesis - globo series	Metabolism; Glycan biosynthesis and metabolism	0	0	0	0	2.6	0	0	0	0	0	2.6	0	0	0	0	0	2.6	0
ko00624	Polycyclic aromatic hydrocarbon degradation	Metabolism; Xenobiotics biodegradation and metabolism	0	0	2.6	0	0	0	0	0	2.6	0	0	0	0	0	2.17	0	0	0
ko00944	Flavone and flavonol biosynthesis	Metabolism; Biosynthesis of other secondary metabolites	0	0	2.45	0	0	0	0	0	2.6	0	0	0	0	0	1.3	0	0	0
ko03020	RNA polymerase	Genetic Information Processing; Transcription	0	0	2.6	0	2.6	0	0	0	2.6	0	2.6	0	0	0	2.6	0	2.6	0
ko03420	Nucleotide excision repair	Genetic Information Processing; Replication and repair	0	0	0	0	2.6	0	0	0	0	0	2.6	0	0	0	0	0	2.6	0
ko05150	Staphylococcus aureus infection	Human Diseases; Infectious diseases	0	0	2.6	0	2.45	0	0	0	2.6	0	2.31	0	0	0	2.31	0	1.73	0
