# Supplementary material for: The bacterial community and metabolome dynamics and their interactions modulate fermentation process of whole crop corn silage prepared with or without inoculants
Source: Microb Biotechnol. 2020 Jul 6;14(2):561–76. doi: 10.1111/1751-7915.13623 (PMC7936295; doi:10.1111/1751-7915.13623)
Supplement: Supplementary file 5 — Data S5. Spearman correlation coefficients of that between microbiota and metabolites with biofunctions in corn silage inoculated with L. plantarum (Fig. 5c). The absolute Spearman. [file MBT2-14-561-s005.xlsx]

## Sheet: C
Spearman correlation coefficients of that between microbiota and metabolites with biofunctions in corn silage without inoculants (Fig. 5a). The absolute Spearman coefficient value > 0.6 is shown .
taxa	metabolites	correlation coefficients
Lactobacillus_silagei	ornithine	1
Lactobacillus_silagei	lysine	1
Lactobacillus_silagei	methionine	1
Lactobacillus_silagei	pantothenic_acid	1
Lactobacillus_silagei	kyotorphin	1
Lactobacillus_silagei	2-Methylglutaric_Acid	1
Lactobacillus_buchneri	phenylalanine	1
Lactobacillus_buchneri	Carbobenzyloxy-L-leucine	1
Lactobacillus_paralimentarius	oxoproline	1
Lactobacillus_plantarum	Galactinol	1
Lactobacillus_heilongjiangensis	phytosphingosine	1
Lactobacillus_pontis	glucose-6-phosphate	1
Gammaproteobacteria_unclassified	myo-inositol	1
Gammaproteobacteria_unclassified	N-Acetylisatin	1
Gammaproteobacteria_unclassified	2-Deoxyuridine	1
Gammaproteobacteria_unclassified	Behenic_acid	1
Gammaproteobacteria_unclassified	D-Arabitol	1
Gammaproteobacteria_unclassified	Linoleic_acid_methyl_ester	1
Gammaproteobacteria_unclassified	D-(glycerol_1-phosphate)	1
Gammaproteobacteria_unclassified	Lactobionic_Acid	1
Gammaproteobacteria_unclassified	Melezitose	1
Gammaproteobacteria_unclassified	Isopropyl-beta-D-thiogalactopyranoside	1
Citrobacter_unclassified	myo-inositol	1
Citrobacter_unclassified	N-Acetylisatin	1
Citrobacter_unclassified	2-Deoxyuridine	1
Citrobacter_unclassified	Behenic_acid	1
Citrobacter_unclassified	D-Arabitol	1
Citrobacter_unclassified	Linoleic_acid_methyl_ester	1
Citrobacter_unclassified	D-(glycerol_1-phosphate)	1
Citrobacter_unclassified	Lactobionic_Acid	1
Citrobacter_unclassified	Melezitose	1
Citrobacter_unclassified	Isopropyl-beta-D-thiogalactopyranoside	1
Methylobacterium_adhaesivum	Androstanediol	1
Methylobacterium_adhaesivum	3,7,12-Trihydroxycoprostane	1
Klebsiella_unclassified	myo-inositol	1
Klebsiella_unclassified	N-Acetylisatin	1
Klebsiella_unclassified	2-Deoxyuridine	1
Klebsiella_unclassified	Behenic_acid	1
Klebsiella_unclassified	D-Arabitol	1
Klebsiella_unclassified	Linoleic_acid_methyl_ester	1
Klebsiella_unclassified	D-(glycerol_1-phosphate)	1
Klebsiella_unclassified	Lactobionic_Acid	1
Klebsiella_unclassified	Melezitose	1
Klebsiella_unclassified	Isopropyl-beta-D-thiogalactopyranoside	1
Enterobacteriaceae_unclassified	N-cyclohexylformamide	1
Enterobacteriaceae_unclassified	Carbobenzyloxy-L-leucine_degr1	1
Enterobacteriaceae_unclassified	shikimic_acid	1
Enterobacteriaceae_unclassified	fucose	1
Enterobacteriaceae_unclassified	4-Methylbenzyl_alcohol	1
Enterobacteriaceae_unclassified	3-Hydroxynorvaline	1
Rahnella_sp._Y9602	myo-inositol	1
Rahnella_sp._Y9602	N-Acetylisatin	1
Rahnella_sp._Y9602	2-Deoxyuridine	1
Rahnella_sp._Y9602	Behenic_acid	1
Rahnella_sp._Y9602	D-Arabitol	1
Rahnella_sp._Y9602	Linoleic_acid_methyl_ester	1
Rahnella_sp._Y9602	D-(glycerol_1-phosphate)	1
Rahnella_sp._Y9602	Lactobionic_Acid	1
Rahnella_sp._Y9602	Melezitose	1
Rahnella_sp._Y9602	Isopropyl-beta-D-thiogalactopyranoside	1
Delftia_unclassified	4-Vinylphenol	1
Klebsiella_sp._M5al	myo-inositol	1
Klebsiella_sp._M5al	N-Acetylisatin	1
Klebsiella_sp._M5al	2-Deoxyuridine	1
Klebsiella_sp._M5al	Behenic_acid	1
Klebsiella_sp._M5al	D-Arabitol	1
Klebsiella_sp._M5al	Linoleic_acid_methyl_ester	1
Klebsiella_sp._M5al	D-(glycerol_1-phosphate)	1
Klebsiella_sp._M5al	Lactobionic_Acid	1
Klebsiella_sp._M5al	Melezitose	1
Klebsiella_sp._M5al	Isopropyl-beta-D-thiogalactopyranoside	1
Aureimonas_unclassified	N-cyclohexylformamide	1
Aureimonas_unclassified	Carbobenzyloxy-L-leucine_degr1	1
Aureimonas_unclassified	shikimic_acid	1
Aureimonas_unclassified	fucose	1
Aureimonas_unclassified	4-Methylbenzyl_alcohol	1
Aureimonas_unclassified	3-Hydroxynorvaline	1
Enterobacterales_unclassified	myo-inositol	1
Enterobacterales_unclassified	N-Acetylisatin	1
Enterobacterales_unclassified	2-Deoxyuridine	1
Enterobacterales_unclassified	Behenic_acid	1
Enterobacterales_unclassified	D-Arabitol	1
Enterobacterales_unclassified	Linoleic_acid_methyl_ester	1
Enterobacterales_unclassified	D-(glycerol_1-phosphate)	1
Enterobacterales_unclassified	Lactobionic_Acid	1
Enterobacterales_unclassified	Melezitose	1
Enterobacterales_unclassified	Isopropyl-beta-D-thiogalactopyranoside	1
Sphingomonas_unclassified	Cerotinic_acid	1
Lactobacillus_crustorum	oxoproline	1
Methylobacterium_unclassified	myo-inositol	1
Methylobacterium_unclassified	N-Acetylisatin	1
Methylobacterium_unclassified	2-Deoxyuridine	1
Methylobacterium_unclassified	Behenic_acid	1
Methylobacterium_unclassified	D-Arabitol	1
Methylobacterium_unclassified	Linoleic_acid_methyl_ester	1
Methylobacterium_unclassified	D-(glycerol_1-phosphate)	1
Methylobacterium_unclassified	Lactobionic_Acid	1
Methylobacterium_unclassified	Melezitose	1
Methylobacterium_unclassified	Isopropyl-beta-D-thiogalactopyranoside	1
uncultured_Lactobacillus_sp.	oxoproline	1
Enterobacter_unclassified	N-cyclohexylformamide	1
Enterobacter_unclassified	Carbobenzyloxy-L-leucine_degr1	1
Enterobacter_unclassified	shikimic_acid	1
Enterobacter_unclassified	fucose	1
Enterobacter_unclassified	4-Methylbenzyl_alcohol	1
Enterobacter_unclassified	3-Hydroxynorvaline	1
Raoultella_terrigena	N-cyclohexylformamide	1
Raoultella_terrigena	Carbobenzyloxy-L-leucine_degr1	1
Raoultella_terrigena	shikimic_acid	1
Raoultella_terrigena	fucose	1
Raoultella_terrigena	4-Methylbenzyl_alcohol	1
Raoultella_terrigena	3-Hydroxynorvaline	1
Erwiniaceae_unclassified	Galactinol	1
Rhizobiales_unclassified	myo-inositol	1
Rhizobiales_unclassified	N-Acetylisatin	1
Rhizobiales_unclassified	2-Deoxyuridine	1
Rhizobiales_unclassified	Behenic_acid	1
Rhizobiales_unclassified	D-Arabitol	1
Rhizobiales_unclassified	Linoleic_acid_methyl_ester	1
Rhizobiales_unclassified	D-(glycerol_1-phosphate)	1
Rhizobiales_unclassified	Lactobionic_Acid	1
Rhizobiales_unclassified	Melezitose	1
Rhizobiales_unclassified	Isopropyl-beta-D-thiogalactopyranoside	1
Raoultella_unclassified	myo-inositol	1
Raoultella_unclassified	N-Acetylisatin	1
Raoultella_unclassified	2-Deoxyuridine	1
Raoultella_unclassified	Behenic_acid	1
Raoultella_unclassified	D-Arabitol	1
Raoultella_unclassified	Linoleic_acid_methyl_ester	1
Raoultella_unclassified	D-(glycerol_1-phosphate)	1
Raoultella_unclassified	Lactobionic_Acid	1
Raoultella_unclassified	Melezitose	1
Raoultella_unclassified	Isopropyl-beta-D-thiogalactopyranoside	1
Agrobacterium_sp._H13-3	N-cyclohexylformamide	0.986
Agrobacterium_sp._H13-3	Carbobenzyloxy-L-leucine_degr1	0.986
Agrobacterium_sp._H13-3	shikimic_acid	0.986
Agrobacterium_sp._H13-3	fucose	0.986
Agrobacterium_sp._H13-3	4-Methylbenzyl_alcohol	0.986
Agrobacterium_sp._H13-3	3-Hydroxynorvaline	0.986
Serratia_unclassified	Tagatose	0.986
Serratia_unclassified	N(alpha),N(alpha)-dimethyl-L-histidine	0.986
Serratia_unclassified	naringin	0.986
Serratia_unclassified	sucrose	0.986
Serratia_unclassified	Hesperitin	0.986
Serratia_unclassified	Octadecanol	0.986
Serratia_unclassified	Stigmasterol	0.986
Lactobacillus_silagei	phenylalanine	0.943
Lactobacillus_silagei	Carbobenzyloxy-L-leucine	0.943
Lactobacillus_silagei	Phytanic_acid	0.943
Lactobacillus_silagei	Homocystine	0.943
Lactobacillus_silagei	L-homoserine	0.943
Lactobacillus_silagei	Acetol	0.943
Lactobacillus_silagei	3,6-Anhydro-D-galactose	0.943
Lactobacillus_buchneri	ornithine	0.943
Lactobacillus_buchneri	lysine	0.943
Lactobacillus_buchneri	methionine	0.943
Lactobacillus_buchneri	pantothenic_acid	0.943
Lactobacillus_buchneri	N-Acetyl-L-glutamic_acid	0.943
Lactobacillus_buchneri	kyotorphin	0.943
Lactobacillus_buchneri	2-Methylglutaric_Acid	0.943
Lactobacillus_buchneri	guaiacol	0.943
Lactobacillus_farciminis	oxoproline	0.943
Lactobacillus_spicheri	2-aminoethanethiol	0.943
Lactobacillus_spicheri	glucose-6-phosphate	0.943
Acinetobacter_junii	palmitic_acid	0.943
Acinetobacter_junii	Neohesperidin	0.943
Lactobacillus_plantarum	Tagatose	0.943
Lactobacillus_plantarum	N(alpha),N(alpha)-dimethyl-L-histidine	0.943
Lactobacillus_plantarum	N-cyclohexylformamide	0.943
Lactobacillus_plantarum	Carbobenzyloxy-L-leucine_degr1	0.943
Lactobacillus_plantarum	shikimic_acid	0.943
Lactobacillus_plantarum	naringin	0.943
Lactobacillus_plantarum	fucose	0.943
Lactobacillus_plantarum	4-Methylbenzyl_alcohol	0.943
Lactobacillus_plantarum	3-Hydroxynorvaline	0.943
Lactobacillus_plantarum	sucrose	0.943
Lactobacillus_plantarum	Hesperitin	0.943
Lactobacillus_plantarum	Stigmasterol	0.943
Lactobacillus_heilongjiangensis	glucose-6-phosphate	0.943
Brevundimonas_diminuta	Sophorose	0.943
Brevundimonas_diminuta	succinate_semialdehyde	0.943
Lactobacillus_pontis	ferulic_acid	0.943
Lactobacillus_pontis	phytosphingosine	0.943
Gammaproteobacteria_unclassified	palmitic_acid	0.943
Gammaproteobacteria_unclassified	Tagatose	0.943
Gammaproteobacteria_unclassified	N(alpha),N(alpha)-dimethyl-L-histidine	0.943
Gammaproteobacteria_unclassified	N-cyclohexylformamide	0.943
Gammaproteobacteria_unclassified	Myristic_Acid	0.943
Gammaproteobacteria_unclassified	Carbobenzyloxy-L-leucine_degr1	0.943
Gammaproteobacteria_unclassified	shikimic_acid	0.943
Gammaproteobacteria_unclassified	naringin	0.943
Gammaproteobacteria_unclassified	fucose	0.943
Gammaproteobacteria_unclassified	4-Methylbenzyl_alcohol	0.943
Gammaproteobacteria_unclassified	azelaic_acid	0.943
Gammaproteobacteria_unclassified	3-Hydroxynorvaline	0.943
Gammaproteobacteria_unclassified	sucrose	0.943
Gammaproteobacteria_unclassified	Cerotinic_acid	0.943
Gammaproteobacteria_unclassified	Neohesperidin	0.943
Gammaproteobacteria_unclassified	caffeic_acid	0.943
Gammaproteobacteria_unclassified	Hesperitin	0.943
Gammaproteobacteria_unclassified	L-Malic_acid	0.943
Gammaproteobacteria_unclassified	Stigmasterol	0.943
Citrobacter_unclassified	palmitic_acid	0.943
Citrobacter_unclassified	Tagatose	0.943
Citrobacter_unclassified	N(alpha),N(alpha)-dimethyl-L-histidine	0.943
Citrobacter_unclassified	N-cyclohexylformamide	0.943
Citrobacter_unclassified	Myristic_Acid	0.943
Citrobacter_unclassified	Carbobenzyloxy-L-leucine_degr1	0.943
Citrobacter_unclassified	shikimic_acid	0.943
Citrobacter_unclassified	naringin	0.943
Citrobacter_unclassified	fucose	0.943
Citrobacter_unclassified	4-Methylbenzyl_alcohol	0.943
Citrobacter_unclassified	azelaic_acid	0.943
Citrobacter_unclassified	3-Hydroxynorvaline	0.943
Citrobacter_unclassified	sucrose	0.943
Citrobacter_unclassified	Cerotinic_acid	0.943
Citrobacter_unclassified	Neohesperidin	0.943
Citrobacter_unclassified	caffeic_acid	0.943
Citrobacter_unclassified	Hesperitin	0.943
Citrobacter_unclassified	L-Malic_acid	0.943
Citrobacter_unclassified	Stigmasterol	0.943
Acinetobacter_unclassified	stearic_acid	0.943
Acinetobacter_unclassified	Phytol	0.943
Methylobacterium_adhaesivum	Myristic_Acid	0.943
Methylobacterium_adhaesivum	N-Acetyl-beta-D-mannosamine	0.943
Methylobacterium_adhaesivum	azelaic_acid	0.943
Methylobacterium_adhaesivum	prostaglandin_A2	0.943
Methylobacterium_adhaesivum	caffeic_acid	0.943
Methylobacterium_adhaesivum	L-Malic_acid	0.943
Klebsiella_unclassified	palmitic_acid	0.943
Klebsiella_unclassified	Tagatose	0.943
Klebsiella_unclassified	N(alpha),N(alpha)-dimethyl-L-histidine	0.943
Klebsiella_unclassified	N-cyclohexylformamide	0.943
Klebsiella_unclassified	Myristic_Acid	0.943
Klebsiella_unclassified	Carbobenzyloxy-L-leucine_degr1	0.943
Klebsiella_unclassified	shikimic_acid	0.943
Klebsiella_unclassified	naringin	0.943
Klebsiella_unclassified	fucose	0.943
Klebsiella_unclassified	4-Methylbenzyl_alcohol	0.943
Klebsiella_unclassified	azelaic_acid	0.943
Klebsiella_unclassified	3-Hydroxynorvaline	0.943
Klebsiella_unclassified	sucrose	0.943
Klebsiella_unclassified	Cerotinic_acid	0.943
Klebsiella_unclassified	Neohesperidin	0.943
Klebsiella_unclassified	caffeic_acid	0.943
Klebsiella_unclassified	Hesperitin	0.943
Klebsiella_unclassified	L-Malic_acid	0.943
Klebsiella_unclassified	Stigmasterol	0.943
Enterobacteriaceae_unclassified	myo-inositol	0.943
Enterobacteriaceae_unclassified	N-Acetylisatin	0.943
Enterobacteriaceae_unclassified	2-Deoxyuridine	0.943
Enterobacteriaceae_unclassified	Behenic_acid	0.943
Enterobacteriaceae_unclassified	D-Arabitol	0.943
Enterobacteriaceae_unclassified	Linoleic_acid_methyl_ester	0.943
Enterobacteriaceae_unclassified	D-(glycerol_1-phosphate)	0.943
Enterobacteriaceae_unclassified	Lactobionic_Acid	0.943
Enterobacteriaceae_unclassified	Melezitose	0.943
Enterobacteriaceae_unclassified	Galactinol	0.943
Enterobacteriaceae_unclassified	Isopropyl-beta-D-thiogalactopyranoside	0.943
Rahnella_sp._Y9602	palmitic_acid	0.943
Rahnella_sp._Y9602	Tagatose	0.943
Rahnella_sp._Y9602	N(alpha),N(alpha)-dimethyl-L-histidine	0.943
Rahnella_sp._Y9602	N-cyclohexylformamide	0.943
Rahnella_sp._Y9602	Myristic_Acid	0.943
Rahnella_sp._Y9602	Carbobenzyloxy-L-leucine_degr1	0.943
Rahnella_sp._Y9602	shikimic_acid	0.943
Rahnella_sp._Y9602	naringin	0.943
Rahnella_sp._Y9602	fucose	0.943
Rahnella_sp._Y9602	4-Methylbenzyl_alcohol	0.943
Rahnella_sp._Y9602	azelaic_acid	0.943
Rahnella_sp._Y9602	3-Hydroxynorvaline	0.943
Rahnella_sp._Y9602	sucrose	0.943
Rahnella_sp._Y9602	Cerotinic_acid	0.943
Rahnella_sp._Y9602	Neohesperidin	0.943
Rahnella_sp._Y9602	caffeic_acid	0.943
Rahnella_sp._Y9602	Hesperitin	0.943
Rahnella_sp._Y9602	L-Malic_acid	0.943
Rahnella_sp._Y9602	Stigmasterol	0.943
Delftia_unclassified	5-Methoxytryptamine	0.943
Delftia_unclassified	D-galacturonic_acid	0.943
Delftia_unclassified	cis-Phytol	0.943
Lactobacillus_unclassified	2-aminoethanethiol	0.943
Lactobacillus_unclassified	glucose-6-phosphate	0.943
Klebsiella_sp._M5al	palmitic_acid	0.943
Klebsiella_sp._M5al	Tagatose	0.943
Klebsiella_sp._M5al	N(alpha),N(alpha)-dimethyl-L-histidine	0.943
Klebsiella_sp._M5al	N-cyclohexylformamide	0.943
Klebsiella_sp._M5al	Myristic_Acid	0.943
Klebsiella_sp._M5al	Carbobenzyloxy-L-leucine_degr1	0.943
Klebsiella_sp._M5al	shikimic_acid	0.943
Klebsiella_sp._M5al	naringin	0.943
Klebsiella_sp._M5al	fucose	0.943
Klebsiella_sp._M5al	4-Methylbenzyl_alcohol	0.943
Klebsiella_sp._M5al	azelaic_acid	0.943
Klebsiella_sp._M5al	3-Hydroxynorvaline	0.943
Klebsiella_sp._M5al	sucrose	0.943
Klebsiella_sp._M5al	Cerotinic_acid	0.943
Klebsiella_sp._M5al	Neohesperidin	0.943
Klebsiella_sp._M5al	caffeic_acid	0.943
Klebsiella_sp._M5al	Hesperitin	0.943
Klebsiella_sp._M5al	L-Malic_acid	0.943
Klebsiella_sp._M5al	Stigmasterol	0.943
Aureimonas_unclassified	myo-inositol	0.943
Aureimonas_unclassified	N-Acetylisatin	0.943
Aureimonas_unclassified	2-Deoxyuridine	0.943
Aureimonas_unclassified	Behenic_acid	0.943
Aureimonas_unclassified	D-Arabitol	0.943
Aureimonas_unclassified	Linoleic_acid_methyl_ester	0.943
Aureimonas_unclassified	D-(glycerol_1-phosphate)	0.943
Aureimonas_unclassified	Lactobionic_Acid	0.943
Aureimonas_unclassified	Melezitose	0.943
Aureimonas_unclassified	Galactinol	0.943
Aureimonas_unclassified	Isopropyl-beta-D-thiogalactopyranoside	0.943
Enterobacterales_unclassified	palmitic_acid	0.943
Enterobacterales_unclassified	Tagatose	0.943
Enterobacterales_unclassified	N(alpha),N(alpha)-dimethyl-L-histidine	0.943
Enterobacterales_unclassified	N-cyclohexylformamide	0.943
Enterobacterales_unclassified	Myristic_Acid	0.943
Enterobacterales_unclassified	Carbobenzyloxy-L-leucine_degr1	0.943
Enterobacterales_unclassified	shikimic_acid	0.943
Enterobacterales_unclassified	naringin	0.943
Enterobacterales_unclassified	fucose	0.943
Enterobacterales_unclassified	4-Methylbenzyl_alcohol	0.943
Enterobacterales_unclassified	azelaic_acid	0.943
Enterobacterales_unclassified	3-Hydroxynorvaline	0.943
Enterobacterales_unclassified	sucrose	0.943
Enterobacterales_unclassified	Cerotinic_acid	0.943
Enterobacterales_unclassified	Neohesperidin	0.943
Enterobacterales_unclassified	caffeic_acid	0.943
Enterobacterales_unclassified	Hesperitin	0.943
Enterobacterales_unclassified	L-Malic_acid	0.943
Enterobacterales_unclassified	Stigmasterol	0.943
Lactobacillus_zymae	creatine_degr	0.943
Lactobacillus_zymae	glucose-6-phosphate	0.943
Lactobacillus_futsaii	oxoproline	0.943
Sphingomonas_unclassified	myo-inositol	0.943
Sphingomonas_unclassified	stearic_acid	0.943
Sphingomonas_unclassified	isocitric_acid	0.943
Sphingomonas_unclassified	N-Acetylisatin	0.943
Sphingomonas_unclassified	2-Deoxyuridine	0.943
Sphingomonas_unclassified	Behenic_acid	0.943
Sphingomonas_unclassified	D-Arabitol	0.943
Sphingomonas_unclassified	Linoleic_acid_methyl_ester	0.943
Sphingomonas_unclassified	D-(glycerol_1-phosphate)	0.943
Sphingomonas_unclassified	Lactobionic_Acid	0.943
Sphingomonas_unclassified	Melezitose	0.943
Sphingomonas_unclassified	Octadecanol	0.943
Sphingomonas_unclassified	Isopropyl-beta-D-thiogalactopyranoside	0.943
Lactobacillus_hammesii	creatine_degr	0.943
Lactobacillus_hammesii	glucose-6-phosphate	0.943
Methylobacterium_unclassified	palmitic_acid	0.943
Methylobacterium_unclassified	Tagatose	0.943
Methylobacterium_unclassified	N(alpha),N(alpha)-dimethyl-L-histidine	0.943
Methylobacterium_unclassified	N-cyclohexylformamide	0.943
Methylobacterium_unclassified	Myristic_Acid	0.943
Methylobacterium_unclassified	Carbobenzyloxy-L-leucine_degr1	0.943
Methylobacterium_unclassified	shikimic_acid	0.943
Methylobacterium_unclassified	naringin	0.943
Methylobacterium_unclassified	fucose	0.943
Methylobacterium_unclassified	4-Methylbenzyl_alcohol	0.943
Methylobacterium_unclassified	azelaic_acid	0.943
Methylobacterium_unclassified	3-Hydroxynorvaline	0.943
Methylobacterium_unclassified	sucrose	0.943
Methylobacterium_unclassified	Cerotinic_acid	0.943
Methylobacterium_unclassified	Neohesperidin	0.943
Methylobacterium_unclassified	caffeic_acid	0.943
Methylobacterium_unclassified	Hesperitin	0.943
Methylobacterium_unclassified	L-Malic_acid	0.943
Methylobacterium_unclassified	Stigmasterol	0.943
Achromobacter_unclassified	palmitic_acid	0.943
Achromobacter_unclassified	N-cyclohexylformamide	0.943
Achromobacter_unclassified	Carbobenzyloxy-L-leucine_degr1	0.943
Achromobacter_unclassified	shikimic_acid	0.943
Achromobacter_unclassified	fucose	0.943
Achromobacter_unclassified	3-hydroxybutyric_acid	0.943
Achromobacter_unclassified	4-Methylbenzyl_alcohol	0.943
Achromobacter_unclassified	3-Hydroxynorvaline	0.943
Achromobacter_unclassified	Neohesperidin	0.943
Enterobacter_unclassified	myo-inositol	0.943
Enterobacter_unclassified	N-Acetylisatin	0.943
Enterobacter_unclassified	2-Deoxyuridine	0.943
Enterobacter_unclassified	Behenic_acid	0.943
Enterobacter_unclassified	D-Arabitol	0.943
Enterobacter_unclassified	Linoleic_acid_methyl_ester	0.943
Enterobacter_unclassified	D-(glycerol_1-phosphate)	0.943
Enterobacter_unclassified	Lactobionic_Acid	0.943
Enterobacter_unclassified	Melezitose	0.943
Enterobacter_unclassified	Galactinol	0.943
Enterobacter_unclassified	Isopropyl-beta-D-thiogalactopyranoside	0.943
Raoultella_terrigena	myo-inositol	0.943
Raoultella_terrigena	N-Acetylisatin	0.943
Raoultella_terrigena	2-Deoxyuridine	0.943
Raoultella_terrigena	Behenic_acid	0.943
Raoultella_terrigena	D-Arabitol	0.943
Raoultella_terrigena	Linoleic_acid_methyl_ester	0.943
Raoultella_terrigena	D-(glycerol_1-phosphate)	0.943
Raoultella_terrigena	Lactobionic_Acid	0.943
Raoultella_terrigena	Melezitose	0.943
Raoultella_terrigena	Galactinol	0.943
Raoultella_terrigena	Isopropyl-beta-D-thiogalactopyranoside	0.943
Erwiniaceae_unclassified	Tagatose	0.943
Erwiniaceae_unclassified	N(alpha),N(alpha)-dimethyl-L-histidine	0.943
Erwiniaceae_unclassified	N-cyclohexylformamide	0.943
Erwiniaceae_unclassified	Carbobenzyloxy-L-leucine_degr1	0.943
Erwiniaceae_unclassified	shikimic_acid	0.943
Erwiniaceae_unclassified	naringin	0.943
Erwiniaceae_unclassified	fucose	0.943
Erwiniaceae_unclassified	4-Methylbenzyl_alcohol	0.943
Erwiniaceae_unclassified	3-Hydroxynorvaline	0.943
Erwiniaceae_unclassified	sucrose	0.943
Erwiniaceae_unclassified	Hesperitin	0.943
Erwiniaceae_unclassified	Stigmasterol	0.943
Rhizobiales_unclassified	palmitic_acid	0.943
Rhizobiales_unclassified	Tagatose	0.943
Rhizobiales_unclassified	N(alpha),N(alpha)-dimethyl-L-histidine	0.943
Rhizobiales_unclassified	N-cyclohexylformamide	0.943
Rhizobiales_unclassified	Myristic_Acid	0.943
Rhizobiales_unclassified	Carbobenzyloxy-L-leucine_degr1	0.943
Rhizobiales_unclassified	shikimic_acid	0.943
Rhizobiales_unclassified	naringin	0.943
Rhizobiales_unclassified	fucose	0.943
Rhizobiales_unclassified	4-Methylbenzyl_alcohol	0.943
Rhizobiales_unclassified	azelaic_acid	0.943
Rhizobiales_unclassified	3-Hydroxynorvaline	0.943
Rhizobiales_unclassified	sucrose	0.943
Rhizobiales_unclassified	Cerotinic_acid	0.943
Rhizobiales_unclassified	Neohesperidin	0.943
Rhizobiales_unclassified	caffeic_acid	0.943
Rhizobiales_unclassified	Hesperitin	0.943
Rhizobiales_unclassified	L-Malic_acid	0.943
Rhizobiales_unclassified	Stigmasterol	0.943
Raoultella_unclassified	palmitic_acid	0.943
Raoultella_unclassified	Tagatose	0.943
Raoultella_unclassified	N(alpha),N(alpha)-dimethyl-L-histidine	0.943
Raoultella_unclassified	N-cyclohexylformamide	0.943
Raoultella_unclassified	Myristic_Acid	0.943
Raoultella_unclassified	Carbobenzyloxy-L-leucine_degr1	0.943
Raoultella_unclassified	shikimic_acid	0.943
Raoultella_unclassified	naringin	0.943
Raoultella_unclassified	fucose	0.943
Raoultella_unclassified	4-Methylbenzyl_alcohol	0.943
Raoultella_unclassified	azelaic_acid	0.943
Raoultella_unclassified	3-Hydroxynorvaline	0.943
Raoultella_unclassified	sucrose	0.943
Raoultella_unclassified	Cerotinic_acid	0.943
Raoultella_unclassified	Neohesperidin	0.943
Raoultella_unclassified	caffeic_acid	0.943
Raoultella_unclassified	Hesperitin	0.943
Raoultella_unclassified	L-Malic_acid	0.943
Raoultella_unclassified	Stigmasterol	0.943
Lactobacillus_parafarraginis	tyramine	0.941
Lactobacillus_parafarraginis	ornithine	0.941
Lactobacillus_parafarraginis	lysine	0.941
Lactobacillus_parafarraginis	methionine	0.941
Lactobacillus_parafarraginis	pantothenic_acid	0.941
Lactobacillus_parafarraginis	Phytanic_acid	0.941
Lactobacillus_parafarraginis	kyotorphin	0.941
Lactobacillus_parafarraginis	Acetol	0.941
Lactobacillus_parafarraginis	2-Methylglutaric_Acid	0.941
Lactobacillus_pantheris	2-aminoethanethiol	0.941
Lactobacillus_pantheris	ferulic_acid	0.941
Lactobacillus_pantheris	glucose-6-phosphate	0.941
Lactobacillus_pantheris	Arachidic_acid	0.941
Agrobacterium_sp._H13-3	3-hydroxybutyric_acid	0.928
Agrobacterium_sp._H13-3	Galactinol	0.928
Serratia_unclassified	myo-inositol	0.928
Serratia_unclassified	tyrosine	0.928
Serratia_unclassified	glutamine	0.928
Serratia_unclassified	N-Acetylisatin	0.928
Serratia_unclassified	2-Deoxyuridine	0.928
Serratia_unclassified	Behenic_acid	0.928
Serratia_unclassified	D-Arabitol	0.928
Serratia_unclassified	Linoleic_acid_methyl_ester	0.928
Serratia_unclassified	D-(glycerol_1-phosphate)	0.928
Serratia_unclassified	Lactobionic_Acid	0.928
Serratia_unclassified	Cerotinic_acid	0.928
Serratia_unclassified	Melezitose	0.928
Serratia_unclassified	Isopropyl-beta-D-thiogalactopyranoside	0.928
Agrobacterium_sp._H13-3	myo-inositol	0.899
Agrobacterium_sp._H13-3	gentisic_acid	0.899
Agrobacterium_sp._H13-3	N-Acetylisatin	0.899
Agrobacterium_sp._H13-3	2-Deoxyuridine	0.899
Agrobacterium_sp._H13-3	3-Hydroxypyridine	0.899
Agrobacterium_sp._H13-3	Behenic_acid	0.899
Agrobacterium_sp._H13-3	D-Arabitol	0.899
Agrobacterium_sp._H13-3	Linoleic_acid_methyl_ester	0.899
Agrobacterium_sp._H13-3	D-(glycerol_1-phosphate)	0.899
Agrobacterium_sp._H13-3	Lactobionic_Acid	0.899
Agrobacterium_sp._H13-3	Melezitose	0.899
Agrobacterium_sp._H13-3	Isopropyl-beta-D-thiogalactopyranoside	0.899
Serratia_unclassified	Galactinol	0.899
Lactobacillus_silagei	3-Hydroxypalmitic_acid	0.886
Lactobacillus_silagei	androsterone	0.886
Lactobacillus_buchneri	Phytanic_acid	0.886
Lactobacillus_buchneri	Acetol	0.886
Lactobacillus_paralimentarius	glutamic_acid	0.886
Lactobacillus_spicheri	phytosphingosine	0.886
Acinetobacter_junii	stearic_acid	0.886
Acinetobacter_junii	Sinapyl_alcohol	0.886
Lactobacillus_plantarum	myo-inositol	0.886
Lactobacillus_plantarum	tyrosine	0.886
Lactobacillus_plantarum	glutamine	0.886
Lactobacillus_plantarum	N-Acetylisatin	0.886
Lactobacillus_plantarum	2-Deoxyuridine	0.886
Lactobacillus_plantarum	Behenic_acid	0.886
Lactobacillus_plantarum	D-Arabitol	0.886
Lactobacillus_plantarum	Linoleic_acid_methyl_ester	0.886
Lactobacillus_plantarum	D-(glycerol_1-phosphate)	0.886
Lactobacillus_plantarum	Lactobionic_Acid	0.886
Lactobacillus_plantarum	Melezitose	0.886
Lactobacillus_plantarum	Isopropyl-beta-D-thiogalactopyranoside	0.886
Lactobacillus_heilongjiangensis	ferulic_acid	0.886
Brevundimonas_diminuta	D-galacturonic_acid	0.886
Brevundimonas_diminuta	cis-Phytol	0.886
Lactobacillus_koreensis	citrulline	0.886
Gammaproteobacteria_unclassified	stearic_acid	0.886
Gammaproteobacteria_unclassified	isocitric_acid	0.886
Gammaproteobacteria_unclassified	Galactinol	0.886
Gammaproteobacteria_unclassified	Octadecanol	0.886
Citrobacter_unclassified	stearic_acid	0.886
Citrobacter_unclassified	isocitric_acid	0.886
Citrobacter_unclassified	Galactinol	0.886
Citrobacter_unclassified	Octadecanol	0.886
Acinetobacter_unclassified	palmitic_acid	0.886
Acinetobacter_unclassified	Neohesperidin	0.886
Klebsiella_unclassified	stearic_acid	0.886
Klebsiella_unclassified	isocitric_acid	0.886
Klebsiella_unclassified	Galactinol	0.886
Klebsiella_unclassified	Octadecanol	0.886
Enterobacteriaceae_unclassified	palmitic_acid	0.886
Enterobacteriaceae_unclassified	Tagatose	0.886
Enterobacteriaceae_unclassified	N(alpha),N(alpha)-dimethyl-L-histidine	0.886
Enterobacteriaceae_unclassified	naringin	0.886
Enterobacteriaceae_unclassified	3-hydroxybutyric_acid	0.886
Enterobacteriaceae_unclassified	sucrose	0.886
Enterobacteriaceae_unclassified	Neohesperidin	0.886
Enterobacteriaceae_unclassified	Hesperitin	0.886
Enterobacteriaceae_unclassified	Stigmasterol	0.886
Rahnella_sp._Y9602	stearic_acid	0.886
Rahnella_sp._Y9602	isocitric_acid	0.886
Rahnella_sp._Y9602	Galactinol	0.886
Rahnella_sp._Y9602	Octadecanol	0.886
Delftia_unclassified	Sophorose	0.886
Delftia_unclassified	3,4-dihydroxycinnamic_acid	0.886
Lactobacillus_unclassified	phytosphingosine	0.886
Klebsiella_sp._M5al	stearic_acid	0.886
Klebsiella_sp._M5al	isocitric_acid	0.886
Klebsiella_sp._M5al	Galactinol	0.886
Klebsiella_sp._M5al	Octadecanol	0.886
Aureimonas_unclassified	palmitic_acid	0.886
Aureimonas_unclassified	Tagatose	0.886
Aureimonas_unclassified	N(alpha),N(alpha)-dimethyl-L-histidine	0.886
Aureimonas_unclassified	naringin	0.886
Aureimonas_unclassified	3-hydroxybutyric_acid	0.886
Aureimonas_unclassified	sucrose	0.886
Aureimonas_unclassified	Neohesperidin	0.886
Aureimonas_unclassified	Hesperitin	0.886
Aureimonas_unclassified	Stigmasterol	0.886
Enterobacterales_unclassified	stearic_acid	0.886
Enterobacterales_unclassified	isocitric_acid	0.886
Enterobacterales_unclassified	Galactinol	0.886
Enterobacterales_unclassified	Octadecanol	0.886
Lactobacillus_zymae	phytosphingosine	0.886
uncultured_Bacillus_sp.	citrulline	0.886
Sphingomonas_unclassified	palmitic_acid	0.886
Sphingomonas_unclassified	Tagatose	0.886
Sphingomonas_unclassified	N(alpha),N(alpha)-dimethyl-L-histidine	0.886
Sphingomonas_unclassified	Myristic_Acid	0.886
Sphingomonas_unclassified	naringin	0.886
Sphingomonas_unclassified	azelaic_acid	0.886
Sphingomonas_unclassified	sucrose	0.886
Sphingomonas_unclassified	Neohesperidin	0.886
Sphingomonas_unclassified	caffeic_acid	0.886
Sphingomonas_unclassified	Hesperitin	0.886
Sphingomonas_unclassified	L-Malic_acid	0.886
Sphingomonas_unclassified	Stigmasterol	0.886
Lactobacillus_crustorum	glutamic_acid	0.886
Lactobacillus_hammesii	phytosphingosine	0.886
Methylobacterium_unclassified	stearic_acid	0.886
Methylobacterium_unclassified	isocitric_acid	0.886
Methylobacterium_unclassified	Galactinol	0.886
Methylobacterium_unclassified	Octadecanol	0.886
uncultured_Lactobacillus_sp.	glutamic_acid	0.886
Achromobacter_unclassified	myo-inositol	0.886
Achromobacter_unclassified	N-Acetylisatin	0.886
Achromobacter_unclassified	2-Deoxyuridine	0.886
Achromobacter_unclassified	Behenic_acid	0.886
Achromobacter_unclassified	D-Arabitol	0.886
Achromobacter_unclassified	Linoleic_acid_methyl_ester	0.886
Achromobacter_unclassified	D-(glycerol_1-phosphate)	0.886
Achromobacter_unclassified	Lactobionic_Acid	0.886
Achromobacter_unclassified	Melezitose	0.886
Achromobacter_unclassified	Sinapyl_alcohol	0.886
Achromobacter_unclassified	Isopropyl-beta-D-thiogalactopyranoside	0.886
Achromobacter_unclassified	D-Glyceric_acid	0.886
Enterobacter_unclassified	palmitic_acid	0.886
Enterobacter_unclassified	Tagatose	0.886
Enterobacter_unclassified	N(alpha),N(alpha)-dimethyl-L-histidine	0.886
Enterobacter_unclassified	naringin	0.886
Enterobacter_unclassified	3-hydroxybutyric_acid	0.886
Enterobacter_unclassified	sucrose	0.886
Enterobacter_unclassified	Neohesperidin	0.886
Enterobacter_unclassified	Hesperitin	0.886
Enterobacter_unclassified	Stigmasterol	0.886
Raoultella_terrigena	palmitic_acid	0.886
Raoultella_terrigena	Tagatose	0.886
Raoultella_terrigena	N(alpha),N(alpha)-dimethyl-L-histidine	0.886
Raoultella_terrigena	naringin	0.886
Raoultella_terrigena	3-hydroxybutyric_acid	0.886
Raoultella_terrigena	sucrose	0.886
Raoultella_terrigena	Neohesperidin	0.886
Raoultella_terrigena	Hesperitin	0.886
Raoultella_terrigena	Stigmasterol	0.886
Erwiniaceae_unclassified	myo-inositol	0.886
Erwiniaceae_unclassified	tyrosine	0.886
Erwiniaceae_unclassified	glutamine	0.886
Erwiniaceae_unclassified	N-Acetylisatin	0.886
Erwiniaceae_unclassified	2-Deoxyuridine	0.886
Erwiniaceae_unclassified	Behenic_acid	0.886
Erwiniaceae_unclassified	D-Arabitol	0.886
Erwiniaceae_unclassified	Linoleic_acid_methyl_ester	0.886
Erwiniaceae_unclassified	D-(glycerol_1-phosphate)	0.886
Erwiniaceae_unclassified	Lactobionic_Acid	0.886
Erwiniaceae_unclassified	Melezitose	0.886
Erwiniaceae_unclassified	Isopropyl-beta-D-thiogalactopyranoside	0.886
Rhizobiales_unclassified	stearic_acid	0.886
Rhizobiales_unclassified	isocitric_acid	0.886
Rhizobiales_unclassified	Galactinol	0.886
Rhizobiales_unclassified	Octadecanol	0.886
Raoultella_unclassified	stearic_acid	0.886
Raoultella_unclassified	isocitric_acid	0.886
Raoultella_unclassified	Galactinol	0.886
Raoultella_unclassified	Octadecanol	0.886
Lactobacillus_parafarraginis	phenylalanine	0.88
Lactobacillus_parafarraginis	Carbobenzyloxy-L-leucine	0.88
Lactobacillus_parafarraginis	Homocystine	0.88
Lactobacillus_parafarraginis	L-homoserine	0.88
Lactobacillus_parafarraginis	3,6-Anhydro-D-galactose	0.88
Lactobacillus_parafarraginis	3-Hydroxypalmitic_acid	0.88
Lactobacillus_pantheris	1,5-Anhydroglucitol	0.88
Lactobacillus_pantheris	phytosphingosine	0.88
Serratia_unclassified	Myristic_Acid	0.87
Serratia_unclassified	isocitric_acid	0.87
Serratia_unclassified	azelaic_acid	0.87
Serratia_unclassified	caffeic_acid	0.87
Serratia_unclassified	L-Malic_acid	0.87
Agrobacterium_sp._H13-3	palmitic_acid	0.841
Agrobacterium_sp._H13-3	Tagatose	0.841
Agrobacterium_sp._H13-3	N(alpha),N(alpha)-dimethyl-L-histidine	0.841
Agrobacterium_sp._H13-3	naringin	0.841
Agrobacterium_sp._H13-3	sucrose	0.841
Agrobacterium_sp._H13-3	Neohesperidin	0.841
Agrobacterium_sp._H13-3	Hesperitin	0.841
Agrobacterium_sp._H13-3	Stigmasterol	0.841
Serratia_unclassified	N-cyclohexylformamide	0.841
Serratia_unclassified	Carbobenzyloxy-L-leucine_degr1	0.841
Serratia_unclassified	shikimic_acid	0.841
Serratia_unclassified	fucose	0.841
Serratia_unclassified	4-Methylbenzyl_alcohol	0.841
Serratia_unclassified	3-Hydroxynorvaline	0.841
Serratia_unclassified	glycolic_acid	0.841
Lactobacillus_silagei	tyramine	0.829
Lactobacillus_silagei	N-Acetyl-L-glutamic_acid	0.829
Lactobacillus_silagei	guaiacol	0.829
Lactobacillus_buchneri	2-aminoethanethiol	0.829
Lactobacillus_buchneri	Homocystine	0.829
Lactobacillus_buchneri	L-homoserine	0.829
Lactobacillus_buchneri	3,6-Anhydro-D-galactose	0.829
Lactobacillus_buchneri	androsterone	0.829
Lactobacillus_paralimentarius	Dehydroabietic_Acid	0.829
Lactobacillus_paralimentarius	phytosphingosine	0.829
Lactobacillus_spicheri	ferulic_acid	0.829
Lactobacillus_spicheri	N-Acetyl-L-glutamic_acid	0.829
Lactobacillus_spicheri	Arachidic_acid	0.829
Lactobacillus_spicheri	guaiacol	0.829
Acinetobacter_junii	myo-inositol	0.829
Acinetobacter_junii	Phytol	0.829
Acinetobacter_junii	N-Acetylisatin	0.829
Acinetobacter_junii	2-Deoxyuridine	0.829
Acinetobacter_junii	Behenic_acid	0.829
Acinetobacter_junii	D-Arabitol	0.829
Acinetobacter_junii	Linoleic_acid_methyl_ester	0.829
Acinetobacter_junii	D-(glycerol_1-phosphate)	0.829
Acinetobacter_junii	Lactobionic_Acid	0.829
Acinetobacter_junii	Melezitose	0.829
Acinetobacter_junii	Isopropyl-beta-D-thiogalactopyranoside	0.829
Lactobacillus_plantarum	Octadecanol	0.829
Lactobacillus_heilongjiangensis	oxoproline	0.829
Lactobacillus_heilongjiangensis	glutamic_acid	0.829
Brevundimonas_diminuta	beta-Mannosylglycerate	0.829
Brevundimonas_diminuta	5-Methoxytryptamine	0.829
Lactobacillus_pontis	2-aminoethanethiol	0.829
Lactobacillus_pontis	beta-Mannosylglycerate	0.829
Lactobacillus_pontis	creatine_degr	0.829
Lactobacillus_koreensis	lactic_acid	0.829
Gammaproteobacteria_unclassified	tyrosine	0.829
Gammaproteobacteria_unclassified	glutamine	0.829
Gammaproteobacteria_unclassified	Androstanediol	0.829
Gammaproteobacteria_unclassified	3,7,12-Trihydroxycoprostane	0.829
Gammaproteobacteria_unclassified	Sinapyl_alcohol	0.829
Citrobacter_unclassified	tyrosine	0.829
Citrobacter_unclassified	glutamine	0.829
Citrobacter_unclassified	Androstanediol	0.829
Citrobacter_unclassified	3,7,12-Trihydroxycoprostane	0.829
Citrobacter_unclassified	Sinapyl_alcohol	0.829
Acinetobacter_unclassified	Cerotinic_acid	0.829
Acinetobacter_unclassified	Sinapyl_alcohol	0.829
Methylobacterium_adhaesivum	myo-inositol	0.829
Methylobacterium_adhaesivum	isocitric_acid	0.829
Methylobacterium_adhaesivum	N-Acetylisatin	0.829
Methylobacterium_adhaesivum	2-Deoxyuridine	0.829
Methylobacterium_adhaesivum	Behenic_acid	0.829
Methylobacterium_adhaesivum	D-Arabitol	0.829
Methylobacterium_adhaesivum	Linoleic_acid_methyl_ester	0.829
Methylobacterium_adhaesivum	D-(glycerol_1-phosphate)	0.829
Methylobacterium_adhaesivum	Lactobionic_Acid	0.829
Methylobacterium_adhaesivum	Melezitose	0.829
Methylobacterium_adhaesivum	D-galacturonic_acid	0.829
Methylobacterium_adhaesivum	cis-Phytol	0.829
Methylobacterium_adhaesivum	Isopropyl-beta-D-thiogalactopyranoside	0.829
Klebsiella_unclassified	tyrosine	0.829
Klebsiella_unclassified	glutamine	0.829
Klebsiella_unclassified	Androstanediol	0.829
Klebsiella_unclassified	3,7,12-Trihydroxycoprostane	0.829
Klebsiella_unclassified	Sinapyl_alcohol	0.829
Enterobacteriaceae_unclassified	3-(4-hydroxyphenyl)propionic_acid	0.829
Enterobacteriaceae_unclassified	Myristic_Acid	0.829
Enterobacteriaceae_unclassified	gentisic_acid	0.829
Enterobacteriaceae_unclassified	N-Acetyl-beta-D-mannosamine	0.829
Enterobacteriaceae_unclassified	3-Hydroxypyridine	0.829
Enterobacteriaceae_unclassified	azelaic_acid	0.829
Enterobacteriaceae_unclassified	Cerotinic_acid	0.829
Enterobacteriaceae_unclassified	caffeic_acid	0.829
Enterobacteriaceae_unclassified	L-Malic_acid	0.829
Rahnella_sp._Y9602	tyrosine	0.829
Rahnella_sp._Y9602	glutamine	0.829
Rahnella_sp._Y9602	Androstanediol	0.829
Rahnella_sp._Y9602	3,7,12-Trihydroxycoprostane	0.829
Rahnella_sp._Y9602	Sinapyl_alcohol	0.829
Delftia_unclassified	3-(4-hydroxyphenyl)propionic_acid	0.829
Delftia_unclassified	N-Acetyl-beta-D-mannosamine	0.829
Lactobacillus_unclassified	ferulic_acid	0.829
Lactobacillus_unclassified	N-Acetyl-L-glutamic_acid	0.829
Lactobacillus_unclassified	Arachidic_acid	0.829
Lactobacillus_unclassified	guaiacol	0.829
Klebsiella_sp._M5al	tyrosine	0.829
Klebsiella_sp._M5al	glutamine	0.829
Klebsiella_sp._M5al	Androstanediol	0.829
Klebsiella_sp._M5al	3,7,12-Trihydroxycoprostane	0.829
Klebsiella_sp._M5al	Sinapyl_alcohol	0.829
Aureimonas_unclassified	3-(4-hydroxyphenyl)propionic_acid	0.829
Aureimonas_unclassified	Myristic_Acid	0.829
Aureimonas_unclassified	gentisic_acid	0.829
Aureimonas_unclassified	N-Acetyl-beta-D-mannosamine	0.829
Aureimonas_unclassified	3-Hydroxypyridine	0.829
Aureimonas_unclassified	azelaic_acid	0.829
Aureimonas_unclassified	Cerotinic_acid	0.829
Aureimonas_unclassified	caffeic_acid	0.829
Aureimonas_unclassified	L-Malic_acid	0.829
Enterobacterales_unclassified	tyrosine	0.829
Enterobacterales_unclassified	glutamine	0.829
Enterobacterales_unclassified	Androstanediol	0.829
Enterobacterales_unclassified	3,7,12-Trihydroxycoprostane	0.829
Enterobacterales_unclassified	Sinapyl_alcohol	0.829
Lactobacillus_zymae	ferulic_acid	0.829
Lactobacillus_futsaii	gly-pro	0.829
Lactobacillus_futsaii	glucose-6-phosphate	0.829
uncultured_Bacillus_sp.	lactic_acid	0.829
Sphingomonas_unclassified	N-cyclohexylformamide	0.829
Sphingomonas_unclassified	Carbobenzyloxy-L-leucine_degr1	0.829
Sphingomonas_unclassified	gentisic_acid	0.829
Sphingomonas_unclassified	shikimic_acid	0.829
Sphingomonas_unclassified	fucose	0.829
Sphingomonas_unclassified	3-Hydroxypyridine	0.829
Sphingomonas_unclassified	4-Methylbenzyl_alcohol	0.829
Sphingomonas_unclassified	3-Hydroxynorvaline	0.829
Sphingomonas_unclassified	2-aminophenol	0.829
Lactobacillus_crustorum	Dehydroabietic_Acid	0.829
Lactobacillus_crustorum	phytosphingosine	0.829
Lactobacillus_hammesii	ferulic_acid	0.829
Methylobacterium_unclassified	tyrosine	0.829
Methylobacterium_unclassified	glutamine	0.829
Methylobacterium_unclassified	Androstanediol	0.829
Methylobacterium_unclassified	3,7,12-Trihydroxycoprostane	0.829
Methylobacterium_unclassified	Sinapyl_alcohol	0.829
uncultured_Lactobacillus_sp.	Dehydroabietic_Acid	0.829
uncultured_Lactobacillus_sp.	phytosphingosine	0.829
Achromobacter_unclassified	stearic_acid	0.829
Achromobacter_unclassified	Galactinol	0.829
Enterobacter_unclassified	3-(4-hydroxyphenyl)propionic_acid	0.829
Enterobacter_unclassified	Myristic_Acid	0.829
Enterobacter_unclassified	gentisic_acid	0.829
Enterobacter_unclassified	N-Acetyl-beta-D-mannosamine	0.829
Enterobacter_unclassified	3-Hydroxypyridine	0.829
Enterobacter_unclassified	azelaic_acid	0.829
Enterobacter_unclassified	Cerotinic_acid	0.829
Enterobacter_unclassified	caffeic_acid	0.829
Enterobacter_unclassified	L-Malic_acid	0.829
Raoultella_terrigena	3-(4-hydroxyphenyl)propionic_acid	0.829
Raoultella_terrigena	Myristic_Acid	0.829
Raoultella_terrigena	gentisic_acid	0.829
Raoultella_terrigena	N-Acetyl-beta-D-mannosamine	0.829
Raoultella_terrigena	3-Hydroxypyridine	0.829
Raoultella_terrigena	azelaic_acid	0.829
Raoultella_terrigena	Cerotinic_acid	0.829
Raoultella_terrigena	caffeic_acid	0.829
Raoultella_terrigena	L-Malic_acid	0.829
Erwiniaceae_unclassified	Octadecanol	0.829
Rhizobiales_unclassified	tyrosine	0.829
Rhizobiales_unclassified	glutamine	0.829
Rhizobiales_unclassified	Androstanediol	0.829
Rhizobiales_unclassified	3,7,12-Trihydroxycoprostane	0.829
Rhizobiales_unclassified	Sinapyl_alcohol	0.829
Raoultella_unclassified	tyrosine	0.829
Raoultella_unclassified	glutamine	0.829
Raoultella_unclassified	Androstanediol	0.829
Raoultella_unclassified	3,7,12-Trihydroxycoprostane	0.829
Raoultella_unclassified	Sinapyl_alcohol	0.829
Lactobacillus_parafarraginis	phenylethylamine	0.82
Lactobacillus_parafarraginis	androsterone	0.82
Lactobacillus_pantheris	N-Acetyl-L-glutamic_acid	0.82
Lactobacillus_pantheris	beta-Mannosylglycerate	0.82
Lactobacillus_pantheris	guaiacol	0.82
Agrobacterium_sp._H13-3	3-(4-hydroxyphenyl)propionic_acid	0.812
Agrobacterium_sp._H13-3	Cerotinic_acid	0.812
Agrobacterium_sp._H13-3	D-Glyceric_acid	0.812
Serratia_unclassified	palmitic_acid	0.812
Serratia_unclassified	stearic_acid	0.812
Serratia_unclassified	Saccharic_acid	0.812
Serratia_unclassified	Neohesperidin	0.812
Serratia_unclassified	2-deoxy-D-glucose	0.812
Serratia_unclassified	2,4,6-Trihydroxybenzophenone	0.812
Agrobacterium_sp._H13-3	N-Acetyl-beta-D-mannosamine	0.783
Lactobacillus_silagei	Citramalic_acid	0.771
Lactobacillus_silagei	p-cresol	0.771
Lactobacillus_buchneri	tyramine	0.771
Lactobacillus_buchneri	Arachidic_acid	0.771
Lactobacillus_buchneri	3-Hydroxypalmitic_acid	0.771
Lactobacillus_buchneri	Glutaric_Acid	0.771
Lactobacillus_buchneri	6-hydroxy_caproic_acid_dimer	0.771
Lactobacillus_farciminis	1,5-Anhydroglucitol	0.771
Lactobacillus_farciminis	glutamic_acid	0.771
Lactobacillus_farciminis	ferulic_acid	0.771
Lactobacillus_farciminis	Dehydroabietic_Acid	0.771
Lactobacillus_farciminis	phytosphingosine	0.771
Lactobacillus_farciminis	Phenyl_beta-D-glucopyranoside	0.771
Lactobacillus_parabrevis	Glucoheptonic_acid	0.771
Lactobacillus_parabrevis	citrulline	0.771
Lactobacillus_parabrevis	Pipecolinic_acid	0.771
Lactobacillus_parabrevis	lactulose	0.771
Lactobacillus_parabrevis	N-Carbamylglutamate	0.771
Lactobacillus_parabrevis	1-Methyladenosine	0.771
Lactobacillus_brevis	Glucoheptonic_acid	0.771
Lactobacillus_brevis	citrulline	0.771
Lactobacillus_brevis	Pipecolinic_acid	0.771
Lactobacillus_brevis	lactulose	0.771
Lactobacillus_brevis	N-Carbamylglutamate	0.771
Lactobacillus_brevis	1-Methyladenosine	0.771
Lactobacillus_paralimentarius	lactic_acid	0.771
Lactobacillus_paralimentarius	glucose-6-phosphate	0.771
Acinetobacter_junii	Myristic_Acid	0.771
Acinetobacter_junii	Phenyl_beta-D-glucopyranoside	0.771
Acinetobacter_junii	azelaic_acid	0.771
Acinetobacter_junii	Cerotinic_acid	0.771
Acinetobacter_junii	caffeic_acid	0.771
Acinetobacter_junii	succinate_semialdehyde	0.771
Acinetobacter_junii	L-Malic_acid	0.771
Lactobacillus_plantarum	palmitic_acid	0.771
Lactobacillus_plantarum	Myristic_Acid	0.771
Lactobacillus_plantarum	gentisic_acid	0.771
Lactobacillus_plantarum	N-Acetyl-beta-D-mannosamine	0.771
Lactobacillus_plantarum	3-Hydroxypyridine	0.771
Lactobacillus_plantarum	3-hydroxybutyric_acid	0.771
Lactobacillus_plantarum	azelaic_acid	0.771
Lactobacillus_plantarum	Cerotinic_acid	0.771
Lactobacillus_plantarum	Neohesperidin	0.771
Lactobacillus_plantarum	caffeic_acid	0.771
Lactobacillus_plantarum	L-Malic_acid	0.771
Lactobacillus_heilongjiangensis	2-aminoethanethiol	0.771
Lactobacillus_heilongjiangensis	beta-Mannosylglycerate	0.771
Lactobacillus_heilongjiangensis	creatine_degr	0.771
Brevundimonas_diminuta	3,4-dihydroxycinnamic_acid	0.771
Brevundimonas_diminuta	lauric_acid	0.771
Brevundimonas_diminuta	4-Vinylphenol	0.771
Lactobacillus_pontis	oxoproline	0.771
Lactobacillus_pontis	1,5-Anhydroglucitol	0.771
Lactobacillus_pontis	Arachidic_acid	0.771
Lactobacillus_koreensis	tyrosine	0.771
Lactobacillus_koreensis	glutamine	0.771
Lactobacillus_koreensis	threo-beta-hyrdoxyaspartate	0.771
Lactobacillus_koreensis	gly-pro	0.771
Lactobacillus_koreensis	alpha-Tocopherol	0.771
Gammaproteobacteria_unclassified	gentisic_acid	0.771
Gammaproteobacteria_unclassified	N-Acetyl-beta-D-mannosamine	0.771
Gammaproteobacteria_unclassified	3-Hydroxypyridine	0.771
Gammaproteobacteria_unclassified	3-hydroxybutyric_acid	0.771
Citrobacter_unclassified	gentisic_acid	0.771
Citrobacter_unclassified	N-Acetyl-beta-D-mannosamine	0.771
Citrobacter_unclassified	3-Hydroxypyridine	0.771
Citrobacter_unclassified	3-hydroxybutyric_acid	0.771
Acinetobacter_unclassified	myo-inositol	0.771
Acinetobacter_unclassified	isocitric_acid	0.771
Acinetobacter_unclassified	N-Acetylisatin	0.771
Acinetobacter_unclassified	2-Deoxyuridine	0.771
Acinetobacter_unclassified	Behenic_acid	0.771
Acinetobacter_unclassified	D-Arabitol	0.771
Acinetobacter_unclassified	Linoleic_acid_methyl_ester	0.771
Acinetobacter_unclassified	D-(glycerol_1-phosphate)	0.771
Acinetobacter_unclassified	Lactobionic_Acid	0.771
Acinetobacter_unclassified	Melezitose	0.771
Acinetobacter_unclassified	arachidonic_acid	0.771
Acinetobacter_unclassified	Isopropyl-beta-D-thiogalactopyranoside	0.771
Acinetobacter_unclassified	mucic_acid	0.771
Methylobacterium_adhaesivum	Tagatose	0.771
Methylobacterium_adhaesivum	N(alpha),N(alpha)-dimethyl-L-histidine	0.771
Methylobacterium_adhaesivum	N-cyclohexylformamide	0.771
Methylobacterium_adhaesivum	Carbobenzyloxy-L-leucine_degr1	0.771
Methylobacterium_adhaesivum	shikimic_acid	0.771
Methylobacterium_adhaesivum	naringin	0.771
Methylobacterium_adhaesivum	fucose	0.771
Methylobacterium_adhaesivum	4-Methylbenzyl_alcohol	0.771
Methylobacterium_adhaesivum	lauric_acid	0.771
Methylobacterium_adhaesivum	3-Hydroxynorvaline	0.771
Methylobacterium_adhaesivum	sucrose	0.771
Methylobacterium_adhaesivum	2-aminophenol	0.771
Methylobacterium_adhaesivum	Hesperitin	0.771
Methylobacterium_adhaesivum	4-Vinylphenol	0.771
Methylobacterium_adhaesivum	Stigmasterol	0.771
Methylobacterium_adhaesivum	2-deoxy-D-glucose	0.771
Methylobacterium_adhaesivum	2,4,6-Trihydroxybenzophenone	0.771
Klebsiella_unclassified	gentisic_acid	0.771
Klebsiella_unclassified	N-Acetyl-beta-D-mannosamine	0.771
Klebsiella_unclassified	3-Hydroxypyridine	0.771
Klebsiella_unclassified	3-hydroxybutyric_acid	0.771
Enterobacteriaceae_unclassified	stearic_acid	0.771
Enterobacteriaceae_unclassified	tyrosine	0.771
Enterobacteriaceae_unclassified	glutamine	0.771
Enterobacteriaceae_unclassified	Androstanediol	0.771
Enterobacteriaceae_unclassified	3,7,12-Trihydroxycoprostane	0.771
Enterobacteriaceae_unclassified	Octadecanol	0.771
Enterobacteriaceae_unclassified	Sinapyl_alcohol	0.771
Enterobacteriaceae_unclassified	D-Glyceric_acid	0.771
Rahnella_sp._Y9602	gentisic_acid	0.771
Rahnella_sp._Y9602	N-Acetyl-beta-D-mannosamine	0.771
Rahnella_sp._Y9602	3-Hydroxypyridine	0.771
Rahnella_sp._Y9602	3-hydroxybutyric_acid	0.771
Delftia_unclassified	beta-Mannosylglycerate	0.771
Delftia_unclassified	Androstanediol	0.771
Delftia_unclassified	3,7,12-Trihydroxycoprostane	0.771
Klebsiella_sp._M5al	gentisic_acid	0.771
Klebsiella_sp._M5al	N-Acetyl-beta-D-mannosamine	0.771
Klebsiella_sp._M5al	3-Hydroxypyridine	0.771
Klebsiella_sp._M5al	3-hydroxybutyric_acid	0.771
Lactobacillus_coryniformis	creatine_degr	0.771
Aureimonas_unclassified	stearic_acid	0.771
Aureimonas_unclassified	tyrosine	0.771
Aureimonas_unclassified	glutamine	0.771
Aureimonas_unclassified	Androstanediol	0.771
Aureimonas_unclassified	3,7,12-Trihydroxycoprostane	0.771
Aureimonas_unclassified	Octadecanol	0.771
Aureimonas_unclassified	Sinapyl_alcohol	0.771
Aureimonas_unclassified	D-Glyceric_acid	0.771
Enterobacterales_unclassified	gentisic_acid	0.771
Enterobacterales_unclassified	N-Acetyl-beta-D-mannosamine	0.771
Enterobacterales_unclassified	3-Hydroxypyridine	0.771
Enterobacterales_unclassified	3-hydroxybutyric_acid	0.771
Lactobacillus_zymae	beta-Mannosylglycerate	0.771
Lactobacillus_futsaii	1,5-Anhydroglucitol	0.771
Lactobacillus_futsaii	Glucoheptonic_acid	0.771
Lactobacillus_futsaii	ferulic_acid	0.771
Lactobacillus_futsaii	Pipecolinic_acid	0.771
Lactobacillus_futsaii	lactulose	0.771
Lactobacillus_futsaii	phytosphingosine	0.771
Lactobacillus_futsaii	1-Methyladenosine	0.771
uncultured_Bacillus_sp.	tyrosine	0.771
uncultured_Bacillus_sp.	glutamine	0.771
uncultured_Bacillus_sp.	threo-beta-hyrdoxyaspartate	0.771
uncultured_Bacillus_sp.	gly-pro	0.771
uncultured_Bacillus_sp.	alpha-Tocopherol	0.771
Sphingomonas_unclassified	tyrosine	0.771
Sphingomonas_unclassified	glutamine	0.771
Sphingomonas_unclassified	Saccharic_acid	0.771
Sphingomonas_unclassified	Galactinol	0.771
Sphingomonas_unclassified	Sinapyl_alcohol	0.771
Sphingomonas_unclassified	glycolic_acid	0.771
Lactobacillus_crustorum	lactic_acid	0.771
Lactobacillus_crustorum	glucose-6-phosphate	0.771
Lactobacillus_hammesii	beta-Mannosylglycerate	0.771
Methylobacterium_unclassified	gentisic_acid	0.771
Methylobacterium_unclassified	N-Acetyl-beta-D-mannosamine	0.771
Methylobacterium_unclassified	3-Hydroxypyridine	0.771
Methylobacterium_unclassified	3-hydroxybutyric_acid	0.771
uncultured_Lactobacillus_sp.	lactic_acid	0.771
uncultured_Lactobacillus_sp.	glucose-6-phosphate	0.771
Achromobacter_unclassified	Tagatose	0.771
Achromobacter_unclassified	N(alpha),N(alpha)-dimethyl-L-histidine	0.771
Achromobacter_unclassified	3-(4-hydroxyphenyl)propionic_acid	0.771
Achromobacter_unclassified	gentisic_acid	0.771
Achromobacter_unclassified	naringin	0.771
Achromobacter_unclassified	3-Hydroxypyridine	0.771
Achromobacter_unclassified	sucrose	0.771
Achromobacter_unclassified	Cerotinic_acid	0.771
Achromobacter_unclassified	Hesperitin	0.771
Achromobacter_unclassified	Stigmasterol	0.771
Enterobacter_unclassified	stearic_acid	0.771
Enterobacter_unclassified	tyrosine	0.771
Enterobacter_unclassified	glutamine	0.771
Enterobacter_unclassified	Androstanediol	0.771
Enterobacter_unclassified	3,7,12-Trihydroxycoprostane	0.771
Enterobacter_unclassified	Octadecanol	0.771
Enterobacter_unclassified	Sinapyl_alcohol	0.771
Enterobacter_unclassified	D-Glyceric_acid	0.771
Raoultella_terrigena	stearic_acid	0.771
Raoultella_terrigena	tyrosine	0.771
Raoultella_terrigena	glutamine	0.771
Raoultella_terrigena	Androstanediol	0.771
Raoultella_terrigena	3,7,12-Trihydroxycoprostane	0.771
Raoultella_terrigena	Octadecanol	0.771
Raoultella_terrigena	Sinapyl_alcohol	0.771
Raoultella_terrigena	D-Glyceric_acid	0.771
Erwiniaceae_unclassified	palmitic_acid	0.771
Erwiniaceae_unclassified	Myristic_Acid	0.771
Erwiniaceae_unclassified	gentisic_acid	0.771
Erwiniaceae_unclassified	N-Acetyl-beta-D-mannosamine	0.771
Erwiniaceae_unclassified	3-Hydroxypyridine	0.771
Erwiniaceae_unclassified	3-hydroxybutyric_acid	0.771
Erwiniaceae_unclassified	azelaic_acid	0.771
Erwiniaceae_unclassified	Cerotinic_acid	0.771
Erwiniaceae_unclassified	Neohesperidin	0.771
Erwiniaceae_unclassified	caffeic_acid	0.771
Erwiniaceae_unclassified	L-Malic_acid	0.771
Rhizobiales_unclassified	gentisic_acid	0.771
Rhizobiales_unclassified	N-Acetyl-beta-D-mannosamine	0.771
Rhizobiales_unclassified	3-Hydroxypyridine	0.771
Rhizobiales_unclassified	3-hydroxybutyric_acid	0.771
Raoultella_unclassified	gentisic_acid	0.771
Raoultella_unclassified	N-Acetyl-beta-D-mannosamine	0.771
Raoultella_unclassified	3-Hydroxypyridine	0.771
Raoultella_unclassified	3-hydroxybutyric_acid	0.771
Lactobacillus_parafarraginis	N-Acetyl-L-glutamic_acid	0.759
Lactobacillus_parafarraginis	3-hydroxy-3-methylglutaric_acid	0.759
Lactobacillus_parafarraginis	guaiacol	0.759
Lactobacillus_parafarraginis	3,5-Dihydroxyphenylglycine	0.759
Lactobacillus_parafarraginis	2-Ketocaproic_acid	0.759
Lactobacillus_parafarraginis	p-cresol	0.759
Lactobacillus_pantheris	Glutaric_Acid	0.759
Agrobacterium_sp._H13-3	stearic_acid	0.754
Agrobacterium_sp._H13-3	3,4-dihydroxybenzoic_acid	0.754
Agrobacterium_sp._H13-3	trehalose	0.754
Agrobacterium_sp._H13-3	Myristic_Acid	0.754
Agrobacterium_sp._H13-3	azelaic_acid	0.754
Agrobacterium_sp._H13-3	caffeic_acid	0.754
Agrobacterium_sp._H13-3	Octadecanol	0.754
Agrobacterium_sp._H13-3	L-Malic_acid	0.754
Serratia_unclassified	gentisic_acid	0.754
Serratia_unclassified	3-Hydroxypyridine	0.754
Serratia_unclassified	nornicotine	0.754
Serratia_unclassified	Sinapyl_alcohol	0.754
Agrobacterium_sp._H13-3	tyrosine	0.725
Agrobacterium_sp._H13-3	glutamine	0.725
Agrobacterium_sp._H13-3	Sinapyl_alcohol	0.725
Serratia_unclassified	Androstanediol	0.725
Serratia_unclassified	2-aminophenol	0.725
Serratia_unclassified	3,7,12-Trihydroxycoprostane	0.725
Lactobacillus_silagei	phenylethylamine	0.714
Lactobacillus_silagei	Glutaric_Acid	0.714
Lactobacillus_buchneri	2-Ketocaproic_acid	0.714
Lactobacillus_buchneri	p-cresol	0.714
Lactobacillus_farciminis	glucose-6-phosphate	0.714
Lactobacillus_farciminis	succinate_semialdehyde	0.714
Lactobacillus_parabrevis	gly-pro	0.714
Lactobacillus_parabrevis	alpha-Tocopherol	0.714
Lactobacillus_brevis	gly-pro	0.714
Lactobacillus_brevis	alpha-Tocopherol	0.714
Lactobacillus_paralimentarius	ferulic_acid	0.714
Lactobacillus_paralimentarius	Phenyl_beta-D-glucopyranoside	0.714
Lactobacillus_paralimentarius	threo-beta-hyrdoxyaspartate	0.714
Lactobacillus_spicheri	oxoproline	0.714
Lactobacillus_spicheri	1,5-Anhydroglucitol	0.714
Lactobacillus_spicheri	creatine_degr	0.714
Acinetobacter_junii	N-cyclohexylformamide	0.714
Acinetobacter_junii	isocitric_acid	0.714
Acinetobacter_junii	Sophorose	0.714
Acinetobacter_junii	Carbobenzyloxy-L-leucine_degr1	0.714
Acinetobacter_junii	shikimic_acid	0.714
Acinetobacter_junii	fucose	0.714
Acinetobacter_junii	4-Methylbenzyl_alcohol	0.714
Acinetobacter_junii	lauric_acid	0.714
Acinetobacter_junii	3-Hydroxynorvaline	0.714
Acinetobacter_junii	mucic_acid	0.714
Lactobacillus_plantarum	3-(4-hydroxyphenyl)propionic_acid	0.714
Lactobacillus_plantarum	Androstanediol	0.714
Lactobacillus_plantarum	3,7,12-Trihydroxycoprostane	0.714
Lactobacillus_plantarum	Sinapyl_alcohol	0.714
Lactobacillus_plantarum	glycolic_acid	0.714
Lactobacillus_heilongjiangensis	Arachidic_acid	0.714
Brevundimonas_diminuta	ferulic_acid	0.714
Brevundimonas_diminuta	Phenyl_beta-D-glucopyranoside	0.714
Lactobacillus_koreensis	Aconitic_Acid	0.714
Lactobacillus_koreensis	Glucoheptonic_acid	0.714
Lactobacillus_koreensis	Pipecolinic_acid	0.714
Lactobacillus_koreensis	lactulose	0.714
Lactobacillus_koreensis	Menthone	0.714
Lactobacillus_koreensis	1-Methyladenosine	0.714
Lactobacillus_koreensis	5-Dihydrocortisol	0.714
Gammaproteobacteria_unclassified	Saccharic_acid	0.714
Gammaproteobacteria_unclassified	2-aminophenol	0.714
Gammaproteobacteria_unclassified	2-deoxy-D-glucose	0.714
Gammaproteobacteria_unclassified	2,4,6-Trihydroxybenzophenone	0.714
Citrobacter_unclassified	Saccharic_acid	0.714
Citrobacter_unclassified	2-aminophenol	0.714
Citrobacter_unclassified	2-deoxy-D-glucose	0.714
Citrobacter_unclassified	2,4,6-Trihydroxybenzophenone	0.714
Acinetobacter_unclassified	Myristic_Acid	0.714
Acinetobacter_unclassified	Saccharic_acid	0.714
Acinetobacter_unclassified	Phenyl_beta-D-glucopyranoside	0.714
Acinetobacter_unclassified	azelaic_acid	0.714
Acinetobacter_unclassified	caffeic_acid	0.714
Acinetobacter_unclassified	L-Malic_acid	0.714
Methylobacterium_adhaesivum	3-(4-hydroxyphenyl)propionic_acid	0.714
Methylobacterium_adhaesivum	Cerotinic_acid	0.714
Methylobacterium_adhaesivum	Galactinol	0.714
Methylobacterium_adhaesivum	2-Amino-3-methyl-1-butanol	0.714
Klebsiella_unclassified	Saccharic_acid	0.714
Klebsiella_unclassified	2-aminophenol	0.714
Klebsiella_unclassified	2-deoxy-D-glucose	0.714
Klebsiella_unclassified	2,4,6-Trihydroxybenzophenone	0.714
Enterobacteriaceae_unclassified	isocitric_acid	0.714
Rahnella_sp._Y9602	Saccharic_acid	0.714
Rahnella_sp._Y9602	2-aminophenol	0.714
Rahnella_sp._Y9602	2-deoxy-D-glucose	0.714
Rahnella_sp._Y9602	2,4,6-Trihydroxybenzophenone	0.714
Delftia_unclassified	prostaglandin_A2	0.714
Lactobacillus_unclassified	oxoproline	0.714
Lactobacillus_unclassified	1,5-Anhydroglucitol	0.714
Lactobacillus_unclassified	creatine_degr	0.714
Klebsiella_sp._M5al	Saccharic_acid	0.714
Klebsiella_sp._M5al	2-aminophenol	0.714
Klebsiella_sp._M5al	2-deoxy-D-glucose	0.714
Klebsiella_sp._M5al	2,4,6-Trihydroxybenzophenone	0.714
Lactobacillus_coryniformis	citrulline	0.714
Lactobacillus_coryniformis	N-Carbamylglutamate	0.714
Aureimonas_unclassified	isocitric_acid	0.714
Enterobacterales_unclassified	Saccharic_acid	0.714
Enterobacterales_unclassified	2-aminophenol	0.714
Enterobacterales_unclassified	2-deoxy-D-glucose	0.714
Enterobacterales_unclassified	2,4,6-Trihydroxybenzophenone	0.714
Lactobacillus_zymae	2-aminoethanethiol	0.714
Lactobacillus_zymae	Adipamide	0.714
Lactobacillus_futsaii	glutamic_acid	0.714
Lactobacillus_futsaii	lactic_acid	0.714
uncultured_Bacillus_sp.	Aconitic_Acid	0.714
uncultured_Bacillus_sp.	Glucoheptonic_acid	0.714
uncultured_Bacillus_sp.	Pipecolinic_acid	0.714
uncultured_Bacillus_sp.	lactulose	0.714
uncultured_Bacillus_sp.	Menthone	0.714
uncultured_Bacillus_sp.	1-Methyladenosine	0.714
uncultured_Bacillus_sp.	5-Dihydrocortisol	0.714
Sphingomonas_unclassified	3,4-dihydroxybenzoic_acid	0.714
Sphingomonas_unclassified	trehalose	0.714
Sphingomonas_unclassified	Androstanediol	0.714
Sphingomonas_unclassified	3-hydroxybutyric_acid	0.714
Sphingomonas_unclassified	3,7,12-Trihydroxycoprostane	0.714
Sphingomonas_unclassified	2-Amino-3-methyl-1-butanol	0.714
Lactobacillus_crustorum	ferulic_acid	0.714
Lactobacillus_crustorum	Phenyl_beta-D-glucopyranoside	0.714
Lactobacillus_crustorum	threo-beta-hyrdoxyaspartate	0.714
Lactobacillus_hammesii	2-aminoethanethiol	0.714
Lactobacillus_hammesii	Adipamide	0.714
Methylobacterium_unclassified	Saccharic_acid	0.714
Methylobacterium_unclassified	2-aminophenol	0.714
Methylobacterium_unclassified	2-deoxy-D-glucose	0.714
Methylobacterium_unclassified	2,4,6-Trihydroxybenzophenone	0.714
uncultured_Lactobacillus_sp.	ferulic_acid	0.714
uncultured_Lactobacillus_sp.	Phenyl_beta-D-glucopyranoside	0.714
uncultured_Lactobacillus_sp.	threo-beta-hyrdoxyaspartate	0.714
Achromobacter_unclassified	tyrosine	0.714
Achromobacter_unclassified	Myristic_Acid	0.714
Achromobacter_unclassified	glutamine	0.714
Achromobacter_unclassified	tryptophan	0.714
Achromobacter_unclassified	azelaic_acid	0.714
Achromobacter_unclassified	caffeic_acid	0.714
Achromobacter_unclassified	L-Malic_acid	0.714
Enterobacter_unclassified	isocitric_acid	0.714
Raoultella_terrigena	isocitric_acid	0.714
Erwiniaceae_unclassified	3-(4-hydroxyphenyl)propionic_acid	0.714
Erwiniaceae_unclassified	Androstanediol	0.714
Erwiniaceae_unclassified	3,7,12-Trihydroxycoprostane	0.714
Erwiniaceae_unclassified	Sinapyl_alcohol	0.714
Erwiniaceae_unclassified	glycolic_acid	0.714
Rhizobiales_unclassified	Saccharic_acid	0.714
Rhizobiales_unclassified	2-aminophenol	0.714
Rhizobiales_unclassified	2-deoxy-D-glucose	0.714
Rhizobiales_unclassified	2,4,6-Trihydroxybenzophenone	0.714
Raoultella_unclassified	Saccharic_acid	0.714
Raoultella_unclassified	2-aminophenol	0.714
Raoultella_unclassified	2-deoxy-D-glucose	0.714
Raoultella_unclassified	2,4,6-Trihydroxybenzophenone	0.714
Lactobacillus_parafarraginis	4-hydroxycinnamic_acid	0.698
Lactobacillus_parafarraginis	Glutaric_Acid	0.698
Lactobacillus_pantheris	oxoproline	0.698
Lactobacillus_pantheris	creatine_degr	0.698
Lactobacillus_pantheris	6-hydroxy_caproic_acid_dimer	0.698
Agrobacterium_sp._H13-3	Androstanediol	0.696
Agrobacterium_sp._H13-3	3,7,12-Trihydroxycoprostane	0.696
Serratia_unclassified	threo-beta-hyrdoxyaspartate	0.696
Agrobacterium_sp._H13-3	isocitric_acid	0.667
Agrobacterium_sp._H13-3	Pyruvic_acid	0.667
Lactobacillus_silagei	2-aminoethanethiol	0.657
Lactobacillus_silagei	3-hydroxy-3-methylglutaric_acid	0.657
Lactobacillus_silagei	N-Methyl-DL-alanine	0.657
Lactobacillus_silagei	6-hydroxy_caproic_acid_dimer	0.657
Lactobacillus_silagei	2-keto-isovaleric_acid	0.657
Lactobacillus_buchneri	phenylethylamine	0.657
Lactobacillus_farciminis	Isomaltose	0.657
Lactobacillus_parabrevis	lactic_acid	0.657
Lactobacillus_brevis	lactic_acid	0.657
Lactobacillus_paralimentarius	1,5-Anhydroglucitol	0.657
Lactobacillus_paralimentarius	gly-pro	0.657
Lactobacillus_spicheri	phenylalanine	0.657
Lactobacillus_spicheri	beta-Mannosylglycerate	0.657
Lactobacillus_spicheri	Carbobenzyloxy-L-leucine	0.657
Lactobacillus_spicheri	Glutaric_Acid	0.657
Acinetobacter_junii	Tagatose	0.657
Acinetobacter_junii	N(alpha),N(alpha)-dimethyl-L-histidine	0.657
Acinetobacter_junii	naringin	0.657
Acinetobacter_junii	Dehydroabietic_Acid	0.657
Acinetobacter_junii	Saccharic_acid	0.657
Acinetobacter_junii	3-hydroxybutyric_acid	0.657
Acinetobacter_junii	sucrose	0.657
Acinetobacter_junii	arachidonic_acid	0.657
Acinetobacter_junii	Hesperitin	0.657
Acinetobacter_junii	Stigmasterol	0.657
Lactobacillus_plantarum	stearic_acid	0.657
Lactobacillus_plantarum	isocitric_acid	0.657
Lactobacillus_plantarum	Pyruvic_acid	0.657
Lactobacillus_plantarum	Saccharic_acid	0.657
Lactobacillus_plantarum	N-Carbamylglutamate	0.657
Lactobacillus_plantarum	2-deoxy-D-glucose	0.657
Lactobacillus_plantarum	2,4,6-Trihydroxybenzophenone	0.657
Lactobacillus_heilongjiangensis	1,5-Anhydroglucitol	0.657
Brevundimonas_diminuta	phytosphingosine	0.657
Lactobacillus_pontis	Glucoheptonic_acid	0.657
Lactobacillus_pontis	glutamic_acid	0.657
Lactobacillus_pontis	N-Acetyl-L-glutamic_acid	0.657
Lactobacillus_pontis	Pipecolinic_acid	0.657
Lactobacillus_pontis	lactulose	0.657
Lactobacillus_pontis	3,4-dihydroxycinnamic_acid	0.657
Lactobacillus_pontis	guaiacol	0.657
Lactobacillus_pontis	1-Methyladenosine	0.657
Lactobacillus_koreensis	2-methylfumarate	0.657
Lactobacillus_koreensis	Galactinol	0.657
Gammaproteobacteria_unclassified	3-(4-hydroxyphenyl)propionic_acid	0.657
Gammaproteobacteria_unclassified	lauric_acid	0.657
Gammaproteobacteria_unclassified	prostaglandin_A2	0.657
Gammaproteobacteria_unclassified	glycolic_acid	0.657
Citrobacter_unclassified	3-(4-hydroxyphenyl)propionic_acid	0.657
Citrobacter_unclassified	lauric_acid	0.657
Citrobacter_unclassified	prostaglandin_A2	0.657
Citrobacter_unclassified	glycolic_acid	0.657
Acinetobacter_unclassified	lauric_acid	0.657
Acinetobacter_unclassified	Octadecanol	0.657
Acinetobacter_unclassified	succinate_semialdehyde	0.657
Acinetobacter_unclassified	2-Amino-3-methyl-1-butanol	0.657
Methylobacterium_adhaesivum	palmitic_acid	0.657
Methylobacterium_adhaesivum	Sophorose	0.657
Methylobacterium_adhaesivum	Neohesperidin	0.657
Methylobacterium_adhaesivum	Octadecanol	0.657
Klebsiella_unclassified	3-(4-hydroxyphenyl)propionic_acid	0.657
Klebsiella_unclassified	lauric_acid	0.657
Klebsiella_unclassified	prostaglandin_A2	0.657
Klebsiella_unclassified	glycolic_acid	0.657
Enterobacteriaceae_unclassified	3,4-dihydroxybenzoic_acid	0.657
Enterobacteriaceae_unclassified	trehalose	0.657
Rahnella_sp._Y9602	3-(4-hydroxyphenyl)propionic_acid	0.657
Rahnella_sp._Y9602	lauric_acid	0.657
Rahnella_sp._Y9602	prostaglandin_A2	0.657
Rahnella_sp._Y9602	glycolic_acid	0.657
Delftia_unclassified	creatine_degr	0.657
Lactobacillus_unclassified	phenylalanine	0.657
Lactobacillus_unclassified	beta-Mannosylglycerate	0.657
Lactobacillus_unclassified	Carbobenzyloxy-L-leucine	0.657
Lactobacillus_unclassified	Glutaric_Acid	0.657
Klebsiella_sp._M5al	3-(4-hydroxyphenyl)propionic_acid	0.657
Klebsiella_sp._M5al	lauric_acid	0.657
Klebsiella_sp._M5al	prostaglandin_A2	0.657
Klebsiella_sp._M5al	glycolic_acid	0.657
Lactobacillus_coryniformis	glucose-6-phosphate	0.657
Aureimonas_unclassified	3,4-dihydroxybenzoic_acid	0.657
Aureimonas_unclassified	trehalose	0.657
Enterobacterales_unclassified	3-(4-hydroxyphenyl)propionic_acid	0.657
Enterobacterales_unclassified	lauric_acid	0.657
Enterobacterales_unclassified	prostaglandin_A2	0.657
Enterobacterales_unclassified	glycolic_acid	0.657
Lactobacillus_futsaii	2-aminoethanethiol	0.657
Lactobacillus_futsaii	Dehydroabietic_Acid	0.657
uncultured_Bacillus_sp.	2-methylfumarate	0.657
uncultured_Bacillus_sp.	Galactinol	0.657
Sphingomonas_unclassified	Phytol	0.657
Sphingomonas_unclassified	2-deoxy-D-glucose	0.657
Sphingomonas_unclassified	2,4,6-Trihydroxybenzophenone	0.657
Lactobacillus_crustorum	1,5-Anhydroglucitol	0.657
Lactobacillus_crustorum	gly-pro	0.657
Methylobacterium_unclassified	3-(4-hydroxyphenyl)propionic_acid	0.657
Methylobacterium_unclassified	lauric_acid	0.657
Methylobacterium_unclassified	prostaglandin_A2	0.657
Methylobacterium_unclassified	glycolic_acid	0.657
uncultured_Lactobacillus_sp.	1,5-Anhydroglucitol	0.657
uncultured_Lactobacillus_sp.	gly-pro	0.657
Achromobacter_unclassified	Pyruvic_acid	0.657
Achromobacter_unclassified	N-Acetyl-beta-D-mannosamine	0.657
Achromobacter_unclassified	Saccharic_acid	0.657
Achromobacter_unclassified	Octadecanol	0.657
Enterobacter_unclassified	3,4-dihydroxybenzoic_acid	0.657
Enterobacter_unclassified	trehalose	0.657
Raoultella_terrigena	3,4-dihydroxybenzoic_acid	0.657
Raoultella_terrigena	trehalose	0.657
Erwiniaceae_unclassified	stearic_acid	0.657
Erwiniaceae_unclassified	isocitric_acid	0.657
Erwiniaceae_unclassified	Pyruvic_acid	0.657
Erwiniaceae_unclassified	Saccharic_acid	0.657
Erwiniaceae_unclassified	N-Carbamylglutamate	0.657
Erwiniaceae_unclassified	2-deoxy-D-glucose	0.657
Erwiniaceae_unclassified	2,4,6-Trihydroxybenzophenone	0.657
Rhizobiales_unclassified	3-(4-hydroxyphenyl)propionic_acid	0.657
Rhizobiales_unclassified	lauric_acid	0.657
Rhizobiales_unclassified	prostaglandin_A2	0.657
Rhizobiales_unclassified	glycolic_acid	0.657
Raoultella_unclassified	3-(4-hydroxyphenyl)propionic_acid	0.657
Raoultella_unclassified	lauric_acid	0.657
Raoultella_unclassified	prostaglandin_A2	0.657
Raoultella_unclassified	glycolic_acid	0.657
Lactobacillus_acetotolerans	4-aminobutyric_acid	0.655
Lactobacillus_acetotolerans	tyramine	0.655
Lactobacillus_acetotolerans	ornithine	0.655
Lactobacillus_acetotolerans	lysine	0.655
Lactobacillus_acetotolerans	o-Hydroxyhippuric_acid	0.655
Lactobacillus_acetotolerans	methionine	0.655
Lactobacillus_acetotolerans	5-aminovaleric_acid_lactam	0.655
Lactobacillus_acetotolerans	xylitol	0.655
Lactobacillus_acetotolerans	pantothenic_acid	0.655
Lactobacillus_acetotolerans	4-hydroxycinnamic_acid	0.655
Lactobacillus_acetotolerans	sulfuric_acid	0.655
Lactobacillus_acetotolerans	phenylethylamine	0.655
Lactobacillus_acetotolerans	cis-gondoic_acid	0.655
Lactobacillus_acetotolerans	Phytanic_acid	0.655
Lactobacillus_acetotolerans	spermidine	0.655
Lactobacillus_acetotolerans	kyotorphin	0.655
Lactobacillus_acetotolerans	Homocystine	0.655
Lactobacillus_acetotolerans	L-homoserine	0.655
Lactobacillus_acetotolerans	Citramalic_acid	0.655
Lactobacillus_acetotolerans	Ribonic_acid_gamma-lactone	0.655
Lactobacillus_acetotolerans	catechol	0.655
Lactobacillus_acetotolerans	Acetol	0.655
Lactobacillus_acetotolerans	N-Methyl-DL-alanine	0.655
Lactobacillus_acetotolerans	3,6-Anhydro-D-galactose	0.655
Lactobacillus_acetotolerans	Dihydroxyacetone	0.655
Lactobacillus_acetotolerans	2-Methylglutaric_Acid	0.655
Lactobacillus_acetotolerans	3-Hydroxypalmitic_acid	0.655
Lactobacillus_acetotolerans	androsterone	0.655
Lactobacillus_acetotolerans	L-dopa	0.655
Lactobacillus_acetotolerans	phloroglucinol	0.655
Lactobacillus_acetotolerans	Allylmalonic_acid	0.655
Lactobacillus_acetotolerans	2-keto-isovaleric_acid	0.655
Lactobacillus_acetotolerans	6-Aminopenicillanic_acid	0.655
Lactobacillus_pantheris	phenylalanine	0.638
Lactobacillus_pantheris	Carbobenzyloxy-L-leucine	0.638
Lactobacillus_pantheris	3,4-dihydroxycinnamic_acid	0.638
Agrobacterium_sp._H13-3	glycolic_acid	0.638
Serratia_unclassified	Pyruvic_acid	0.638
Serratia_unclassified	N-Acetyl-beta-D-mannosamine	0.638
Serratia_unclassified	3-hydroxybutyric_acid	0.638
Agrobacterium_sp._H13-3	tryptophan	0.609
Serratia_unclassified	3,4-dihydroxybenzoic_acid	0.609
Serratia_unclassified	trehalose	0.609
Lactobacillus_silagei	o-Hydroxyhippuric_acid	0.6
Lactobacillus_silagei	4-hydroxycinnamic_acid	0.6
Lactobacillus_silagei	Arachidic_acid	0.6
Lactobacillus_silagei	3,5-Dihydroxyphenylglycine	0.6
Lactobacillus_silagei	6-Aminopenicillanic_acid	0.6
Lactobacillus_silagei	2-Ketocaproic_acid	0.6
Lactobacillus_buchneri	Citramalic_acid	0.6
Lactobacillus_buchneri	3-hydroxy-3-methylglutaric_acid	0.6
Lactobacillus_farciminis	beta-Mannosylglycerate	0.6
Lactobacillus_farciminis	threo-beta-hyrdoxyaspartate	0.6
Lactobacillus_farciminis	gly-pro	0.6
Lactobacillus_farciminis	Arachidic_acid	0.6
Lactobacillus_farciminis	palmitoleic_acid	0.6
Lactobacillus_farciminis	mucic_acid	0.6
Lactobacillus_parabrevis	tyrosine	0.6
Lactobacillus_parabrevis	glutamine	0.6
Lactobacillus_parabrevis	creatine_degr	0.6
Lactobacillus_parabrevis	glucose-6-phosphate	0.6
Lactobacillus_parabrevis	Galactinol	0.6
Lactobacillus_brevis	tyrosine	0.6
Lactobacillus_brevis	glutamine	0.6
Lactobacillus_brevis	creatine_degr	0.6
Lactobacillus_brevis	glucose-6-phosphate	0.6
Lactobacillus_brevis	Galactinol	0.6
Lactobacillus_paralimentarius	2-aminoethanethiol	0.6
Lactobacillus_paralimentarius	citrulline	0.6
Lactobacillus_paralimentarius	2-methylfumarate	0.6
Lactobacillus_paralimentarius	Isomaltose	0.6
Lactobacillus_spicheri	glutamic_acid	0.6
Lactobacillus_spicheri	6-hydroxy_caproic_acid_dimer	0.6
Lactobacillus_spicheri	Adipamide	0.6
Acinetobacter_junii	tyrosine	0.6
Acinetobacter_junii	glutamine	0.6
Acinetobacter_junii	Androstanediol	0.6
Acinetobacter_junii	5-Methoxytryptamine	0.6
Acinetobacter_junii	threo-beta-hyrdoxyaspartate	0.6
Acinetobacter_junii	D-galacturonic_acid	0.6
Acinetobacter_junii	cis-Phytol	0.6
Acinetobacter_junii	3,7,12-Trihydroxycoprostane	0.6
Acinetobacter_junii	Octadecanol	0.6
Acinetobacter_junii	D-Glyceric_acid	0.6
Lactobacillus_plantarum	3,4-dihydroxybenzoic_acid	0.6
Lactobacillus_plantarum	trehalose	0.6
Lactobacillus_plantarum	threo-beta-hyrdoxyaspartate	0.6
Lactobacillus_plantarum	D-Glyceric_acid	0.6
Lactobacillus_heilongjiangensis	N-Acetyl-L-glutamic_acid	0.6
Lactobacillus_heilongjiangensis	Phenyl_beta-D-glucopyranoside	0.6
Lactobacillus_heilongjiangensis	guaiacol	0.6
Lactobacillus_heilongjiangensis	Glutaric_Acid	0.6
Lactobacillus_heilongjiangensis	Adipamide	0.6
Lactobacillus_heilongjiangensis	succinate_semialdehyde	0.6
Brevundimonas_diminuta	creatine_degr	0.6
Brevundimonas_diminuta	arachidonic_acid	0.6
Lactobacillus_koreensis	oxoproline	0.6
Lactobacillus_koreensis	Tagatose	0.6
Lactobacillus_koreensis	N(alpha),N(alpha)-dimethyl-L-histidine	0.6
Lactobacillus_koreensis	glutamic_acid	0.6
Lactobacillus_koreensis	naringin	0.6
Lactobacillus_koreensis	Dehydroabietic_Acid	0.6
Lactobacillus_koreensis	N-Carbamylglutamate	0.6
Lactobacillus_koreensis	sucrose	0.6
Lactobacillus_koreensis	Itaconic_acid	0.6
Lactobacillus_koreensis	Hesperitin	0.6
Lactobacillus_koreensis	Stigmasterol	0.6
Gammaproteobacteria_unclassified	3,4-dihydroxybenzoic_acid	0.6
Gammaproteobacteria_unclassified	trehalose	0.6
Gammaproteobacteria_unclassified	threo-beta-hyrdoxyaspartate	0.6
Gammaproteobacteria_unclassified	D-Glyceric_acid	0.6
Gammaproteobacteria_unclassified	2-Amino-3-methyl-1-butanol	0.6
Citrobacter_unclassified	3,4-dihydroxybenzoic_acid	0.6
Citrobacter_unclassified	trehalose	0.6
Citrobacter_unclassified	threo-beta-hyrdoxyaspartate	0.6
Citrobacter_unclassified	D-Glyceric_acid	0.6
Citrobacter_unclassified	2-Amino-3-methyl-1-butanol	0.6
Acinetobacter_unclassified	Tagatose	0.6
Acinetobacter_unclassified	N(alpha),N(alpha)-dimethyl-L-histidine	0.6
Acinetobacter_unclassified	N-cyclohexylformamide	0.6
Acinetobacter_unclassified	Carbobenzyloxy-L-leucine_degr1	0.6
Acinetobacter_unclassified	shikimic_acid	0.6
Acinetobacter_unclassified	naringin	0.6
Acinetobacter_unclassified	Dehydroabietic_Acid	0.6
Acinetobacter_unclassified	Atropine	0.6
Acinetobacter_unclassified	fucose	0.6
Acinetobacter_unclassified	3-hydroxybutyric_acid	0.6
Acinetobacter_unclassified	4-Methylbenzyl_alcohol	0.6
Acinetobacter_unclassified	3-Hydroxynorvaline	0.6
Acinetobacter_unclassified	sucrose	0.6
Acinetobacter_unclassified	2-aminophenol	0.6
Acinetobacter_unclassified	Hesperitin	0.6
Acinetobacter_unclassified	Stigmasterol	0.6
Methylobacterium_adhaesivum	5-Methoxytryptamine	0.6
Klebsiella_unclassified	3,4-dihydroxybenzoic_acid	0.6
Klebsiella_unclassified	trehalose	0.6
Klebsiella_unclassified	threo-beta-hyrdoxyaspartate	0.6
Klebsiella_unclassified	D-Glyceric_acid	0.6
Klebsiella_unclassified	2-Amino-3-methyl-1-butanol	0.6
Enterobacteriaceae_unclassified	Pyruvic_acid	0.6
Enterobacteriaceae_unclassified	Saccharic_acid	0.6
Enterobacteriaceae_unclassified	N-Carbamylglutamate	0.6
Enterobacteriaceae_unclassified	prostaglandin_A2	0.6
Enterobacteriaceae_unclassified	glycolic_acid	0.6
Rahnella_sp._Y9602	3,4-dihydroxybenzoic_acid	0.6
Rahnella_sp._Y9602	trehalose	0.6
Rahnella_sp._Y9602	threo-beta-hyrdoxyaspartate	0.6
Rahnella_sp._Y9602	D-Glyceric_acid	0.6
Rahnella_sp._Y9602	2-Amino-3-methyl-1-butanol	0.6
Delftia_unclassified	Myristic_Acid	0.6
Delftia_unclassified	N-Carbamylglutamate	0.6
Delftia_unclassified	azelaic_acid	0.6
Delftia_unclassified	caffeic_acid	0.6
Delftia_unclassified	succinate_semialdehyde	0.6
Delftia_unclassified	L-Malic_acid	0.6
Lactobacillus_unclassified	glutamic_acid	0.6
Lactobacillus_unclassified	6-hydroxy_caproic_acid_dimer	0.6
Lactobacillus_unclassified	Adipamide	0.6
Klebsiella_sp._M5al	3,4-dihydroxybenzoic_acid	0.6
Klebsiella_sp._M5al	trehalose	0.6
Klebsiella_sp._M5al	threo-beta-hyrdoxyaspartate	0.6
Klebsiella_sp._M5al	D-Glyceric_acid	0.6
Klebsiella_sp._M5al	2-Amino-3-methyl-1-butanol	0.6
Lactobacillus_coryniformis	Glucoheptonic_acid	0.6
Lactobacillus_coryniformis	Pipecolinic_acid	0.6
Lactobacillus_coryniformis	lactulose	0.6
Lactobacillus_coryniformis	phytosphingosine	0.6
Lactobacillus_coryniformis	1-Methyladenosine	0.6
Lactobacillus_coryniformis	2-deoxy-D-glucose	0.6
Lactobacillus_coryniformis	2,4,6-Trihydroxybenzophenone	0.6
Aureimonas_unclassified	Pyruvic_acid	0.6
Aureimonas_unclassified	Saccharic_acid	0.6
Aureimonas_unclassified	N-Carbamylglutamate	0.6
Aureimonas_unclassified	prostaglandin_A2	0.6
Aureimonas_unclassified	glycolic_acid	0.6
Enterobacterales_unclassified	3,4-dihydroxybenzoic_acid	0.6
Enterobacterales_unclassified	trehalose	0.6
Enterobacterales_unclassified	threo-beta-hyrdoxyaspartate	0.6
Enterobacterales_unclassified	D-Glyceric_acid	0.6
Enterobacterales_unclassified	2-Amino-3-methyl-1-butanol	0.6
Lactobacillus_zymae	oxoproline	0.6
Lactobacillus_zymae	Glucoheptonic_acid	0.6
Lactobacillus_zymae	glutamic_acid	0.6
Lactobacillus_zymae	N-Acetyl-L-glutamic_acid	0.6
Lactobacillus_zymae	Pipecolinic_acid	0.6
Lactobacillus_zymae	lactulose	0.6
Lactobacillus_zymae	N-Carbamylglutamate	0.6
Lactobacillus_zymae	3,4-dihydroxycinnamic_acid	0.6
Lactobacillus_zymae	Arachidic_acid	0.6
Lactobacillus_zymae	guaiacol	0.6
Lactobacillus_zymae	1-Methyladenosine	0.6
Lactobacillus_futsaii	threo-beta-hyrdoxyaspartate	0.6
Lactobacillus_futsaii	Arachidic_acid	0.6
uncultured_Bacillus_sp.	oxoproline	0.6
uncultured_Bacillus_sp.	Tagatose	0.6
uncultured_Bacillus_sp.	N(alpha),N(alpha)-dimethyl-L-histidine	0.6
uncultured_Bacillus_sp.	glutamic_acid	0.6
uncultured_Bacillus_sp.	naringin	0.6
uncultured_Bacillus_sp.	Dehydroabietic_Acid	0.6
uncultured_Bacillus_sp.	N-Carbamylglutamate	0.6
uncultured_Bacillus_sp.	sucrose	0.6
uncultured_Bacillus_sp.	Itaconic_acid	0.6
uncultured_Bacillus_sp.	Hesperitin	0.6
uncultured_Bacillus_sp.	Stigmasterol	0.6
Sphingomonas_unclassified	Pyruvic_acid	0.6
Sphingomonas_unclassified	N-Acetyl-beta-D-mannosamine	0.6
Sphingomonas_unclassified	nornicotine	0.6
Sphingomonas_unclassified	lauric_acid	0.6
Sphingomonas_unclassified	prostaglandin_A2	0.6
Lactobacillus_crustorum	2-aminoethanethiol	0.6
Lactobacillus_crustorum	citrulline	0.6
Lactobacillus_crustorum	2-methylfumarate	0.6
Lactobacillus_crustorum	Isomaltose	0.6
Lactobacillus_hammesii	oxoproline	0.6
Lactobacillus_hammesii	Glucoheptonic_acid	0.6
Lactobacillus_hammesii	glutamic_acid	0.6
Lactobacillus_hammesii	N-Acetyl-L-glutamic_acid	0.6
Lactobacillus_hammesii	Pipecolinic_acid	0.6
Lactobacillus_hammesii	lactulose	0.6
Lactobacillus_hammesii	N-Carbamylglutamate	0.6
Lactobacillus_hammesii	3,4-dihydroxycinnamic_acid	0.6
Lactobacillus_hammesii	Arachidic_acid	0.6
Lactobacillus_hammesii	guaiacol	0.6
Lactobacillus_hammesii	1-Methyladenosine	0.6
Methylobacterium_unclassified	3,4-dihydroxybenzoic_acid	0.6
Methylobacterium_unclassified	trehalose	0.6
Methylobacterium_unclassified	threo-beta-hyrdoxyaspartate	0.6
Methylobacterium_unclassified	D-Glyceric_acid	0.6
Methylobacterium_unclassified	2-Amino-3-methyl-1-butanol	0.6
uncultured_Lactobacillus_sp.	2-aminoethanethiol	0.6
uncultured_Lactobacillus_sp.	citrulline	0.6
uncultured_Lactobacillus_sp.	2-methylfumarate	0.6
uncultured_Lactobacillus_sp.	Isomaltose	0.6
Achromobacter_unclassified	isocitric_acid	0.6
Achromobacter_unclassified	Androstanediol	0.6
Achromobacter_unclassified	gly-pro	0.6
Achromobacter_unclassified	3,7,12-Trihydroxycoprostane	0.6
Enterobacter_unclassified	Pyruvic_acid	0.6
Enterobacter_unclassified	Saccharic_acid	0.6
Enterobacter_unclassified	N-Carbamylglutamate	0.6
Enterobacter_unclassified	prostaglandin_A2	0.6
Enterobacter_unclassified	glycolic_acid	0.6
Raoultella_terrigena	Pyruvic_acid	0.6
Raoultella_terrigena	Saccharic_acid	0.6
Raoultella_terrigena	N-Carbamylglutamate	0.6
Raoultella_terrigena	prostaglandin_A2	0.6
Raoultella_terrigena	glycolic_acid	0.6
Erwiniaceae_unclassified	3,4-dihydroxybenzoic_acid	0.6
Erwiniaceae_unclassified	trehalose	0.6
Erwiniaceae_unclassified	threo-beta-hyrdoxyaspartate	0.6
Erwiniaceae_unclassified	D-Glyceric_acid	0.6
Rhizobiales_unclassified	3,4-dihydroxybenzoic_acid	0.6
Rhizobiales_unclassified	trehalose	0.6
Rhizobiales_unclassified	threo-beta-hyrdoxyaspartate	0.6
Rhizobiales_unclassified	D-Glyceric_acid	0.6
Rhizobiales_unclassified	2-Amino-3-methyl-1-butanol	0.6
Raoultella_unclassified	3,4-dihydroxybenzoic_acid	0.6
Raoultella_unclassified	trehalose	0.6
Raoultella_unclassified	threo-beta-hyrdoxyaspartate	0.6
Raoultella_unclassified	D-Glyceric_acid	0.6
Raoultella_unclassified	2-Amino-3-methyl-1-butanol	0.6
Lactobacillus_silagei	3,4-dihydroxybenzoic_acid	-0.6
Lactobacillus_silagei	trehalose	-0.6
Lactobacillus_silagei	threo-beta-hyrdoxyaspartate	-0.6
Lactobacillus_silagei	D-Glyceric_acid	-0.6
Lactobacillus_silagei	2-Amino-3-methyl-1-butanol	-0.6
Lactobacillus_buchneri	Pyruvic_acid	-0.6
Lactobacillus_buchneri	N-Acetyl-beta-D-mannosamine	-0.6
Lactobacillus_buchneri	nornicotine	-0.6
Lactobacillus_buchneri	lauric_acid	-0.6
Lactobacillus_buchneri	prostaglandin_A2	-0.6
Lactobacillus_farciminis	o-Hydroxyhippuric_acid	-0.6
Lactobacillus_farciminis	3,4-dihydroxybenzoic_acid	-0.6
Lactobacillus_farciminis	trehalose	-0.6
Lactobacillus_farciminis	guanine	-0.6
Lactobacillus_parabrevis	4-hydroxycinnamic_acid	-0.6
Lactobacillus_parabrevis	sulfuric_acid	-0.6
Lactobacillus_parabrevis	3-hydroxy-3-methylglutaric_acid	-0.6
Lactobacillus_parabrevis	3-Hydroxypalmitic_acid	-0.6
Lactobacillus_brevis	4-hydroxycinnamic_acid	-0.6
Lactobacillus_brevis	sulfuric_acid	-0.6
Lactobacillus_brevis	3-hydroxy-3-methylglutaric_acid	-0.6
Lactobacillus_brevis	3-Hydroxypalmitic_acid	-0.6
Lactobacillus_paralimentarius	phenylethylamine	-0.6
Lactobacillus_spicheri	4-aminobutyric_acid	-0.6
Lactobacillus_spicheri	stearic_acid	-0.6
Lactobacillus_spicheri	5-aminovaleric_acid_lactam	-0.6
Lactobacillus_spicheri	isocitric_acid	-0.6
Lactobacillus_spicheri	L-dopa	-0.6
Lactobacillus_spicheri	2-Amino-3-methyl-1-butanol	-0.6
Acinetobacter_junii	N-Acetyl-L-glutamic_acid	-0.6
Acinetobacter_junii	catechol	-0.6
Acinetobacter_junii	guaiacol	-0.6
Acinetobacter_junii	androsterone	-0.6
Lactobacillus_plantarum	4-hydroxycinnamic_acid	-0.6
Lactobacillus_plantarum	Isomaltose	-0.6
Lactobacillus_plantarum	Arachidic_acid	-0.6
Lactobacillus_plantarum	2-Ketocaproic_acid	-0.6
Lactobacillus_heilongjiangensis	4-aminobenzoic_acid	-0.6
Brevundimonas_diminuta	5-aminovaleric_acid_lactam	-0.6
Brevundimonas_diminuta	linolenic_acid	-0.6
Brevundimonas_diminuta	sulfuric_acid	-0.6
Brevundimonas_diminuta	6-Aminopenicillanic_acid	-0.6
Lactobacillus_pontis	xylitol	-0.6
Lactobacillus_pontis	linolenic_acid	-0.6
Lactobacillus_pontis	gentisic_acid	-0.6
Lactobacillus_pontis	3-Hydroxypyridine	-0.6
Lactobacillus_pontis	Elaidic_acid	-0.6
Lactobacillus_koreensis	4-aminobutyric_acid	-0.6
Lactobacillus_koreensis	Phytanic_acid	-0.6
Lactobacillus_koreensis	Levoglucosan	-0.6
Lactobacillus_koreensis	Atropine	-0.6
Lactobacillus_koreensis	Ribonic_acid_gamma-lactone	-0.6
Lactobacillus_koreensis	Acetol	-0.6
Lactobacillus_koreensis	cytidine-monophosphate_degr_prod	-0.6
Lactobacillus_koreensis	Abietic_Acid	-0.6
Gammaproteobacteria_unclassified	o-Hydroxyhippuric_acid	-0.6
Gammaproteobacteria_unclassified	4-hydroxycinnamic_acid	-0.6
Gammaproteobacteria_unclassified	Arachidic_acid	-0.6
Gammaproteobacteria_unclassified	3,5-Dihydroxyphenylglycine	-0.6
Gammaproteobacteria_unclassified	6-Aminopenicillanic_acid	-0.6
Gammaproteobacteria_unclassified	2-Ketocaproic_acid	-0.6
Citrobacter_unclassified	o-Hydroxyhippuric_acid	-0.6
Citrobacter_unclassified	4-hydroxycinnamic_acid	-0.6
Citrobacter_unclassified	Arachidic_acid	-0.6
Citrobacter_unclassified	3,5-Dihydroxyphenylglycine	-0.6
Citrobacter_unclassified	6-Aminopenicillanic_acid	-0.6
Citrobacter_unclassified	2-Ketocaproic_acid	-0.6
Acinetobacter_unclassified	Phytanic_acid	-0.6
Acinetobacter_unclassified	Homocystine	-0.6
Acinetobacter_unclassified	L-homoserine	-0.6
Acinetobacter_unclassified	Acetol	-0.6
Acinetobacter_unclassified	3,6-Anhydro-D-galactose	-0.6
Acinetobacter_unclassified	2-Ketocaproic_acid	-0.6
Methylobacterium_adhaesivum	o-Hydroxyhippuric_acid	-0.6
Methylobacterium_adhaesivum	cis-gondoic_acid	-0.6
Methylobacterium_adhaesivum	spermidine	-0.6
Klebsiella_unclassified	o-Hydroxyhippuric_acid	-0.6
Klebsiella_unclassified	4-hydroxycinnamic_acid	-0.6
Klebsiella_unclassified	Arachidic_acid	-0.6
Klebsiella_unclassified	3,5-Dihydroxyphenylglycine	-0.6
Klebsiella_unclassified	6-Aminopenicillanic_acid	-0.6
Klebsiella_unclassified	2-Ketocaproic_acid	-0.6
Enterobacteriaceae_unclassified	2-aminoethanethiol	-0.6
Enterobacteriaceae_unclassified	phenylethylamine	-0.6
Enterobacteriaceae_unclassified	Allylmalonic_acid	-0.6
Rahnella_sp._Y9602	o-Hydroxyhippuric_acid	-0.6
Rahnella_sp._Y9602	4-hydroxycinnamic_acid	-0.6
Rahnella_sp._Y9602	Arachidic_acid	-0.6
Rahnella_sp._Y9602	3,5-Dihydroxyphenylglycine	-0.6
Rahnella_sp._Y9602	6-Aminopenicillanic_acid	-0.6
Rahnella_sp._Y9602	2-Ketocaproic_acid	-0.6
Delftia_unclassified	Aconitic_Acid	-0.6
Delftia_unclassified	Menthone	-0.6
Delftia_unclassified	5-Dihydrocortisol	-0.6
Lactobacillus_unclassified	4-aminobutyric_acid	-0.6
Lactobacillus_unclassified	stearic_acid	-0.6
Lactobacillus_unclassified	5-aminovaleric_acid_lactam	-0.6
Lactobacillus_unclassified	isocitric_acid	-0.6
Lactobacillus_unclassified	L-dopa	-0.6
Lactobacillus_unclassified	2-Amino-3-methyl-1-butanol	-0.6
Klebsiella_sp._M5al	o-Hydroxyhippuric_acid	-0.6
Klebsiella_sp._M5al	4-hydroxycinnamic_acid	-0.6
Klebsiella_sp._M5al	Arachidic_acid	-0.6
Klebsiella_sp._M5al	3,5-Dihydroxyphenylglycine	-0.6
Klebsiella_sp._M5al	6-Aminopenicillanic_acid	-0.6
Klebsiella_sp._M5al	2-Ketocaproic_acid	-0.6
Lactobacillus_coryniformis	linolenic_acid	-0.6
Lactobacillus_coryniformis	Phytol	-0.6
Lactobacillus_coryniformis	Ribonic_acid_gamma-lactone	-0.6
Lactobacillus_coryniformis	ribose	-0.6
Lactobacillus_coryniformis	Dihydroxyacetone	-0.6
Lactobacillus_coryniformis	phloroglucinol	-0.6
Lactobacillus_coryniformis	arbutin	-0.6
Aureimonas_unclassified	2-aminoethanethiol	-0.6
Aureimonas_unclassified	phenylethylamine	-0.6
Aureimonas_unclassified	Allylmalonic_acid	-0.6
Enterobacterales_unclassified	o-Hydroxyhippuric_acid	-0.6
Enterobacterales_unclassified	4-hydroxycinnamic_acid	-0.6
Enterobacterales_unclassified	Arachidic_acid	-0.6
Enterobacterales_unclassified	3,5-Dihydroxyphenylglycine	-0.6
Enterobacterales_unclassified	6-Aminopenicillanic_acid	-0.6
Enterobacterales_unclassified	2-Ketocaproic_acid	-0.6
Lactobacillus_zymae	4-aminobutyric_acid	-0.6
Lactobacillus_zymae	Levoglucosan	-0.6
Lactobacillus_zymae	Dihydroxyacetone	-0.6
Lactobacillus_zymae	phloroglucinol	-0.6
Lactobacillus_futsaii	xylose	-0.6
Lactobacillus_futsaii	3,4-dihydroxybenzoic_acid	-0.6
Lactobacillus_futsaii	trehalose	-0.6
Lactobacillus_futsaii	sulfuric_acid	-0.6
Lactobacillus_futsaii	salicin	-0.6
Lactobacillus_futsaii	2-aminophenol	-0.6
Lactobacillus_futsaii	cytidine-monophosphate_degr_prod	-0.6
Lactobacillus_futsaii	Abietic_Acid	-0.6
uncultured_Bacillus_sp.	4-aminobutyric_acid	-0.6
uncultured_Bacillus_sp.	Phytanic_acid	-0.6
uncultured_Bacillus_sp.	Levoglucosan	-0.6
uncultured_Bacillus_sp.	Atropine	-0.6
uncultured_Bacillus_sp.	Ribonic_acid_gamma-lactone	-0.6
uncultured_Bacillus_sp.	Acetol	-0.6
uncultured_Bacillus_sp.	cytidine-monophosphate_degr_prod	-0.6
uncultured_Bacillus_sp.	Abietic_Acid	-0.6
Sphingomonas_unclassified	Citramalic_acid	-0.6
Sphingomonas_unclassified	3-hydroxy-3-methylglutaric_acid	-0.6
Lactobacillus_crustorum	phenylethylamine	-0.6
Lactobacillus_hammesii	4-aminobutyric_acid	-0.6
Lactobacillus_hammesii	Levoglucosan	-0.6
Lactobacillus_hammesii	Dihydroxyacetone	-0.6
Lactobacillus_hammesii	phloroglucinol	-0.6
Methylobacterium_unclassified	o-Hydroxyhippuric_acid	-0.6
Methylobacterium_unclassified	4-hydroxycinnamic_acid	-0.6
Methylobacterium_unclassified	Arachidic_acid	-0.6
Methylobacterium_unclassified	3,5-Dihydroxyphenylglycine	-0.6
Methylobacterium_unclassified	6-Aminopenicillanic_acid	-0.6
Methylobacterium_unclassified	2-Ketocaproic_acid	-0.6
uncultured_Lactobacillus_sp.	phenylethylamine	-0.6
Achromobacter_unclassified	guanine	-0.6
Achromobacter_unclassified	androsterone	-0.6
Achromobacter_unclassified	Adipamide	-0.6
Achromobacter_unclassified	palatinitol	-0.6
Achromobacter_unclassified	2-Ketocaproic_acid	-0.6
Enterobacter_unclassified	2-aminoethanethiol	-0.6
Enterobacter_unclassified	phenylethylamine	-0.6
Enterobacter_unclassified	Allylmalonic_acid	-0.6
Raoultella_terrigena	2-aminoethanethiol	-0.6
Raoultella_terrigena	phenylethylamine	-0.6
Raoultella_terrigena	Allylmalonic_acid	-0.6
Erwiniaceae_unclassified	4-hydroxycinnamic_acid	-0.6
Erwiniaceae_unclassified	Isomaltose	-0.6
Erwiniaceae_unclassified	Arachidic_acid	-0.6
Erwiniaceae_unclassified	2-Ketocaproic_acid	-0.6
Rhizobiales_unclassified	o-Hydroxyhippuric_acid	-0.6
Rhizobiales_unclassified	4-hydroxycinnamic_acid	-0.6
Rhizobiales_unclassified	Arachidic_acid	-0.6
Rhizobiales_unclassified	3,5-Dihydroxyphenylglycine	-0.6
Rhizobiales_unclassified	6-Aminopenicillanic_acid	-0.6
Rhizobiales_unclassified	2-Ketocaproic_acid	-0.6
Raoultella_unclassified	o-Hydroxyhippuric_acid	-0.6
Raoultella_unclassified	4-hydroxycinnamic_acid	-0.6
Raoultella_unclassified	Arachidic_acid	-0.6
Raoultella_unclassified	3,5-Dihydroxyphenylglycine	-0.6
Raoultella_unclassified	6-Aminopenicillanic_acid	-0.6
Raoultella_unclassified	2-Ketocaproic_acid	-0.6
Agrobacterium_sp._H13-3	Arachidic_acid	-0.609
Lactobacillus_parafarraginis	Androstanediol	-0.638
Lactobacillus_parafarraginis	nornicotine	-0.638
Lactobacillus_parafarraginis	3,7,12-Trihydroxycoprostane	-0.638
Lactobacillus_pantheris	Cerotinic_acid	-0.638
Lactobacillus_pantheris	Octadecanol	-0.638
Serratia_unclassified	Citramalic_acid	-0.638
Serratia_unclassified	3,5-Dihydroxyphenylglycine	-0.638
Serratia_unclassified	6-Aminopenicillanic_acid	-0.638
Lactobacillus_acetotolerans	oxoproline	-0.655
Lactobacillus_acetotolerans	palmitic_acid	-0.655
Lactobacillus_acetotolerans	Tagatose	-0.655
Lactobacillus_acetotolerans	myo-inositol	-0.655
Lactobacillus_acetotolerans	N(alpha),N(alpha)-dimethyl-L-histidine	-0.655
Lactobacillus_acetotolerans	3-(4-hydroxyphenyl)propionic_acid	-0.655
Lactobacillus_acetotolerans	tyrosine	-0.655
Lactobacillus_acetotolerans	Glucoheptonic_acid	-0.655
Lactobacillus_acetotolerans	glutamic_acid	-0.655
Lactobacillus_acetotolerans	N-cyclohexylformamide	-0.655
Lactobacillus_acetotolerans	Myristic_Acid	-0.655
Lactobacillus_acetotolerans	ferulic_acid	-0.655
Lactobacillus_acetotolerans	Sophorose	-0.655
Lactobacillus_acetotolerans	glutamine	-0.655
Lactobacillus_acetotolerans	Pipecolinic_acid	-0.655
Lactobacillus_acetotolerans	Carbobenzyloxy-L-leucine_degr1	-0.655
Lactobacillus_acetotolerans	beta-Mannosylglycerate	-0.655
Lactobacillus_acetotolerans	lactulose	-0.655
Lactobacillus_acetotolerans	shikimic_acid	-0.655
Lactobacillus_acetotolerans	naringin	-0.655
Lactobacillus_acetotolerans	Dehydroabietic_Acid	-0.655
Lactobacillus_acetotolerans	N-Acetylisatin	-0.655
Lactobacillus_acetotolerans	N-Acetyl-beta-D-mannosamine	-0.655
Lactobacillus_acetotolerans	2-Deoxyuridine	-0.655
Lactobacillus_acetotolerans	Androstanediol	-0.655
Lactobacillus_acetotolerans	phytosphingosine	-0.655
Lactobacillus_acetotolerans	fucose	-0.655
Lactobacillus_acetotolerans	Behenic_acid	-0.655
Lactobacillus_acetotolerans	N-Carbamylglutamate	-0.655
Lactobacillus_acetotolerans	4-Methylbenzyl_alcohol	-0.655
Lactobacillus_acetotolerans	3,4-dihydroxycinnamic_acid	-0.655
Lactobacillus_acetotolerans	D-Arabitol	-0.655
Lactobacillus_acetotolerans	Phenyl_beta-D-glucopyranoside	-0.655
Lactobacillus_acetotolerans	5-Methoxytryptamine	-0.655
Lactobacillus_acetotolerans	threo-beta-hyrdoxyaspartate	-0.655
Lactobacillus_acetotolerans	Linoleic_acid_methyl_ester	-0.655
Lactobacillus_acetotolerans	gly-pro	-0.655
Lactobacillus_acetotolerans	lauric_acid	-0.655
Lactobacillus_acetotolerans	azelaic_acid	-0.655
Lactobacillus_acetotolerans	creatine_degr	-0.655
Lactobacillus_acetotolerans	D-(glycerol_1-phosphate)	-0.655
Lactobacillus_acetotolerans	Lactobionic_Acid	-0.655
Lactobacillus_acetotolerans	3-Hydroxynorvaline	-0.655
Lactobacillus_acetotolerans	sucrose	-0.655
Lactobacillus_acetotolerans	Neohesperidin	-0.655
Lactobacillus_acetotolerans	caffeic_acid	-0.655
Lactobacillus_acetotolerans	glucose-6-phosphate	-0.655
Lactobacillus_acetotolerans	Melezitose	-0.655
Lactobacillus_acetotolerans	Galactinol	-0.655
Lactobacillus_acetotolerans	D-galacturonic_acid	-0.655
Lactobacillus_acetotolerans	1-Methyladenosine	-0.655
Lactobacillus_acetotolerans	cis-Phytol	-0.655
Lactobacillus_acetotolerans	3,7,12-Trihydroxycoprostane	-0.655
Lactobacillus_acetotolerans	Hesperitin	-0.655
Lactobacillus_acetotolerans	Sinapyl_alcohol	-0.655
Lactobacillus_acetotolerans	Isopropyl-beta-D-thiogalactopyranoside	-0.655
Lactobacillus_acetotolerans	succinate_semialdehyde	-0.655
Lactobacillus_acetotolerans	L-Malic_acid	-0.655
Lactobacillus_acetotolerans	4-Vinylphenol	-0.655
Lactobacillus_acetotolerans	Stigmasterol	-0.655
Lactobacillus_acetotolerans	2-deoxy-D-glucose	-0.655
Lactobacillus_acetotolerans	2,4,6-Trihydroxybenzophenone	-0.655
Lactobacillus_silagei	3-(4-hydroxyphenyl)propionic_acid	-0.657
Lactobacillus_silagei	lauric_acid	-0.657
Lactobacillus_silagei	prostaglandin_A2	-0.657
Lactobacillus_silagei	glycolic_acid	-0.657
Lactobacillus_buchneri	Phytol	-0.657
Lactobacillus_buchneri	2-deoxy-D-glucose	-0.657
Lactobacillus_buchneri	2,4,6-Trihydroxybenzophenone	-0.657
Lactobacillus_farciminis	d-Glucoheptose	-0.657
Lactobacillus_farciminis	Elaidic_acid	-0.657
Lactobacillus_parabrevis	xylose	-0.657
Lactobacillus_parabrevis	Atropine	-0.657
Lactobacillus_parabrevis	Ribonic_acid_gamma-lactone	-0.657
Lactobacillus_parabrevis	cytidine-monophosphate_degr_prod	-0.657
Lactobacillus_parabrevis	Abietic_Acid	-0.657
Lactobacillus_brevis	xylose	-0.657
Lactobacillus_brevis	Atropine	-0.657
Lactobacillus_brevis	Ribonic_acid_gamma-lactone	-0.657
Lactobacillus_brevis	cytidine-monophosphate_degr_prod	-0.657
Lactobacillus_brevis	Abietic_Acid	-0.657
Lactobacillus_paralimentarius	3,4-dihydroxybenzoic_acid	-0.657
Lactobacillus_paralimentarius	trehalose	-0.657
Lactobacillus_paralimentarius	sulfuric_acid	-0.657
Lactobacillus_paralimentarius	4-aminobenzoic_acid	-0.657
Lactobacillus_spicheri	Atropine	-0.657
Lactobacillus_spicheri	Cerotinic_acid	-0.657
Lactobacillus_spicheri	Elaidic_acid	-0.657
Acinetobacter_junii	Phytanic_acid	-0.657
Acinetobacter_junii	Acetol	-0.657
Lactobacillus_heilongjiangensis	linolenic_acid	-0.657
Lactobacillus_heilongjiangensis	gentisic_acid	-0.657
Lactobacillus_heilongjiangensis	3-Hydroxypyridine	-0.657
Lactobacillus_heilongjiangensis	catechol	-0.657
Brevundimonas_diminuta	guanine	-0.657
Brevundimonas_diminuta	alpha-Tocopherol	-0.657
Lactobacillus_pontis	4-aminobutyric_acid	-0.657
Lactobacillus_pontis	Dihydroxyacetone	-0.657
Lactobacillus_pontis	phloroglucinol	-0.657
Lactobacillus_koreensis	3-Hydroxypalmitic_acid	-0.657
Lactobacillus_koreensis	3,5-Dihydroxyphenylglycine	-0.657
Gammaproteobacteria_unclassified	2-aminoethanethiol	-0.657
Gammaproteobacteria_unclassified	3-hydroxy-3-methylglutaric_acid	-0.657
Gammaproteobacteria_unclassified	N-Methyl-DL-alanine	-0.657
Gammaproteobacteria_unclassified	6-hydroxy_caproic_acid_dimer	-0.657
Gammaproteobacteria_unclassified	2-keto-isovaleric_acid	-0.657
Citrobacter_unclassified	2-aminoethanethiol	-0.657
Citrobacter_unclassified	3-hydroxy-3-methylglutaric_acid	-0.657
Citrobacter_unclassified	N-Methyl-DL-alanine	-0.657
Citrobacter_unclassified	6-hydroxy_caproic_acid_dimer	-0.657
Citrobacter_unclassified	2-keto-isovaleric_acid	-0.657
Methylobacterium_adhaesivum	Isomaltose	-0.657
Klebsiella_unclassified	2-aminoethanethiol	-0.657
Klebsiella_unclassified	3-hydroxy-3-methylglutaric_acid	-0.657
Klebsiella_unclassified	N-Methyl-DL-alanine	-0.657
Klebsiella_unclassified	6-hydroxy_caproic_acid_dimer	-0.657
Klebsiella_unclassified	2-keto-isovaleric_acid	-0.657
Rahnella_sp._Y9602	2-aminoethanethiol	-0.657
Rahnella_sp._Y9602	3-hydroxy-3-methylglutaric_acid	-0.657
Rahnella_sp._Y9602	N-Methyl-DL-alanine	-0.657
Rahnella_sp._Y9602	6-hydroxy_caproic_acid_dimer	-0.657
Rahnella_sp._Y9602	2-keto-isovaleric_acid	-0.657
Delftia_unclassified	2-methylfumarate	-0.657
Delftia_unclassified	DL-Anabasine	-0.657
Lactobacillus_unclassified	Atropine	-0.657
Lactobacillus_unclassified	Cerotinic_acid	-0.657
Lactobacillus_unclassified	Elaidic_acid	-0.657
Klebsiella_sp._M5al	2-aminoethanethiol	-0.657
Klebsiella_sp._M5al	3-hydroxy-3-methylglutaric_acid	-0.657
Klebsiella_sp._M5al	N-Methyl-DL-alanine	-0.657
Klebsiella_sp._M5al	6-hydroxy_caproic_acid_dimer	-0.657
Klebsiella_sp._M5al	2-keto-isovaleric_acid	-0.657
Lactobacillus_coryniformis	4-hydroxycinnamic_acid	-0.657
Lactobacillus_coryniformis	4-aminobenzoic_acid	-0.657
Enterobacterales_unclassified	2-aminoethanethiol	-0.657
Enterobacterales_unclassified	3-hydroxy-3-methylglutaric_acid	-0.657
Enterobacterales_unclassified	N-Methyl-DL-alanine	-0.657
Enterobacterales_unclassified	6-hydroxy_caproic_acid_dimer	-0.657
Enterobacterales_unclassified	2-keto-isovaleric_acid	-0.657
Lactobacillus_zymae	3,4-dihydroxybenzoic_acid	-0.657
Lactobacillus_zymae	trehalose	-0.657
Lactobacillus_futsaii	Atropine	-0.657
Lactobacillus_futsaii	Elaidic_acid	-0.657
uncultured_Bacillus_sp.	3-Hydroxypalmitic_acid	-0.657
uncultured_Bacillus_sp.	3,5-Dihydroxyphenylglycine	-0.657
Sphingomonas_unclassified	phenylethylamine	-0.657
Lactobacillus_crustorum	3,4-dihydroxybenzoic_acid	-0.657
Lactobacillus_crustorum	trehalose	-0.657
Lactobacillus_crustorum	sulfuric_acid	-0.657
Lactobacillus_crustorum	4-aminobenzoic_acid	-0.657
Lactobacillus_hammesii	3,4-dihydroxybenzoic_acid	-0.657
Lactobacillus_hammesii	trehalose	-0.657
Methylobacterium_unclassified	2-aminoethanethiol	-0.657
Methylobacterium_unclassified	3-hydroxy-3-methylglutaric_acid	-0.657
Methylobacterium_unclassified	N-Methyl-DL-alanine	-0.657
Methylobacterium_unclassified	6-hydroxy_caproic_acid_dimer	-0.657
Methylobacterium_unclassified	2-keto-isovaleric_acid	-0.657
uncultured_Lactobacillus_sp.	3,4-dihydroxybenzoic_acid	-0.657
uncultured_Lactobacillus_sp.	trehalose	-0.657
uncultured_Lactobacillus_sp.	sulfuric_acid	-0.657
uncultured_Lactobacillus_sp.	4-aminobenzoic_acid	-0.657
Achromobacter_unclassified	Citramalic_acid	-0.657
Achromobacter_unclassified	Glutaric_Acid	-0.657
Rhizobiales_unclassified	2-aminoethanethiol	-0.657
Rhizobiales_unclassified	3-hydroxy-3-methylglutaric_acid	-0.657
Rhizobiales_unclassified	N-Methyl-DL-alanine	-0.657
Rhizobiales_unclassified	6-hydroxy_caproic_acid_dimer	-0.657
Rhizobiales_unclassified	2-keto-isovaleric_acid	-0.657
Raoultella_unclassified	2-aminoethanethiol	-0.657
Raoultella_unclassified	3-hydroxy-3-methylglutaric_acid	-0.657
Raoultella_unclassified	N-Methyl-DL-alanine	-0.657
Raoultella_unclassified	6-hydroxy_caproic_acid_dimer	-0.657
Raoultella_unclassified	2-keto-isovaleric_acid	-0.657
Agrobacterium_sp._H13-3	2-aminoethanethiol	-0.667
Agrobacterium_sp._H13-3	cis-gondoic_acid	-0.696
Agrobacterium_sp._H13-3	spermidine	-0.696
Agrobacterium_sp._H13-3	androsterone	-0.696
Serratia_unclassified	2-aminoethanethiol	-0.696
Lactobacillus_parafarraginis	Pyruvic_acid	-0.698
Lactobacillus_parafarraginis	gentisic_acid	-0.698
Lactobacillus_parafarraginis	Dehydroabietic_Acid	-0.698
Lactobacillus_parafarraginis	3-Hydroxypyridine	-0.698
Lactobacillus_parafarraginis	2-deoxy-D-glucose	-0.698
Lactobacillus_parafarraginis	2,4,6-Trihydroxybenzophenone	-0.698
Lactobacillus_pantheris	5-aminovaleric_acid_lactam	-0.698
Lactobacillus_pantheris	4-aminobenzoic_acid	-0.698
Lactobacillus_pantheris	2-aminophenol	-0.698
Lactobacillus_pantheris	L-dopa	-0.698
Lactobacillus_pantheris	glycolic_acid	-0.698
Lactobacillus_silagei	Saccharic_acid	-0.714
Lactobacillus_silagei	2-aminophenol	-0.714
Lactobacillus_silagei	2-deoxy-D-glucose	-0.714
Lactobacillus_silagei	2,4,6-Trihydroxybenzophenone	-0.714
Lactobacillus_buchneri	3,4-dihydroxybenzoic_acid	-0.714
Lactobacillus_buchneri	trehalose	-0.714
Lactobacillus_buchneri	Androstanediol	-0.714
Lactobacillus_buchneri	3-hydroxybutyric_acid	-0.714
Lactobacillus_buchneri	3,7,12-Trihydroxycoprostane	-0.714
Lactobacillus_buchneri	2-Amino-3-methyl-1-butanol	-0.714
Lactobacillus_farciminis	phenylethylamine	-0.714
Lactobacillus_farciminis	catechol	-0.714
Lactobacillus_paralimentarius	ribose	-0.714
Lactobacillus_spicheri	2-aminophenol	-0.714
Acinetobacter_junii	Homocystine	-0.714
Acinetobacter_junii	L-homoserine	-0.714
Acinetobacter_junii	3,6-Anhydro-D-galactose	-0.714
Lactobacillus_plantarum	tyramine	-0.714
Lactobacillus_plantarum	N-Acetyl-L-glutamic_acid	-0.714
Lactobacillus_plantarum	N-Methyl-DL-alanine	-0.714
Lactobacillus_plantarum	guaiacol	-0.714
Lactobacillus_plantarum	2-keto-isovaleric_acid	-0.714
Lactobacillus_heilongjiangensis	xylitol	-0.714
Lactobacillus_heilongjiangensis	Levoglucosan	-0.714
[truncated: 774 more rows]

## Sheet: B
Spearman correlation coefficients of that between microbiota and metabolites with biofunctions in corn silage inoculated with L. buchneri (Fig. 5b). The absolute Spearman coefficient value > 0.6 is shown.
taxa	metabolites	correlation coefficients
Lactobacillus_acetotolerans	oxoproline	0.676
Lactobacillus_acetotolerans	tyramine	0.845
Lactobacillus_acetotolerans	phenylalanine	0.676
Lactobacillus_acetotolerans	Tagatose	-0.845
Lactobacillus_acetotolerans	lysine	0.845
Lactobacillus_acetotolerans	tyrosine	-0.778
Lactobacillus_acetotolerans	ornithine	0.676
Lactobacillus_acetotolerans	N(alpha),N(alpha)-dimethyl-L-histidine	-0.778
Lactobacillus_acetotolerans	3-(4-hydroxyphenyl)propionic_acid	-0.676
Lactobacillus_acetotolerans	methionine	0.676
Lactobacillus_acetotolerans	1,5-Anhydroglucitol	-0.676
Lactobacillus_acetotolerans	Phytol	-0.676
Lactobacillus_acetotolerans	N-cyclohexylformamide	-0.845
Lactobacillus_acetotolerans	Myristic_Acid	-0.778
Lactobacillus_acetotolerans	ferulic_acid	0.778
Lactobacillus_acetotolerans	pantothenic_acid	0.676
Lactobacillus_acetotolerans	Saccharic_acid	0.845
Lactobacillus_acetotolerans	glutamine	-0.845
Lactobacillus_acetotolerans	glutamic_acid	0.676
Lactobacillus_acetotolerans	isocitric_acid	-0.778
Lactobacillus_acetotolerans	Carbobenzyloxy-L-leucine	0.845
Lactobacillus_acetotolerans	shikimic_acid	-0.676
Lactobacillus_acetotolerans	Androstanediol	-0.778
Lactobacillus_acetotolerans	N-Acetyl-beta-D-mannosamine	-0.676
Lactobacillus_acetotolerans	kyotorphin	0.845
Lactobacillus_acetotolerans	Dehydroabietic_Acid	-0.778
Lactobacillus_acetotolerans	beta-Mannosylglycerate	0.778
Lactobacillus_acetotolerans	naringin	-0.845
Lactobacillus_acetotolerans	L-homoserine	0.676
Lactobacillus_acetotolerans	3-Hydroxypyridine	-0.676
Lactobacillus_acetotolerans	5-Methoxytryptamine	-0.778
Lactobacillus_acetotolerans	3-hydroxybutyric_acid	-0.778
Lactobacillus_acetotolerans	2-ketoadipate	-0.845
Lactobacillus_acetotolerans	3,4-dihydroxycinnamic_acid	-0.778
Lactobacillus_acetotolerans	d-Glucoheptose	-0.676
Lactobacillus_acetotolerans	Phenyl_beta-D-glucopyranoside	-0.778
Lactobacillus_acetotolerans	Linoleic_acid_methyl_ester	-0.778
Lactobacillus_acetotolerans	Acetol	0.845
Lactobacillus_acetotolerans	threo-beta-hyrdoxyaspartate	-0.676
Lactobacillus_acetotolerans	azelaic_acid	-0.676
Lactobacillus_acetotolerans	Lactobionic_Acid	-0.778
Lactobacillus_acetotolerans	lauric_acid	-0.778
Lactobacillus_acetotolerans	lactic_acid	-0.676
Lactobacillus_acetotolerans	gly-pro	-0.845
Lactobacillus_acetotolerans	sucrose	-0.778
Lactobacillus_acetotolerans	cis-Phytol	-0.676
Lactobacillus_acetotolerans	creatine_degr	-0.778
Lactobacillus_acetotolerans	prostaglandin_A2	-0.845
Lactobacillus_acetotolerans	DL-Anabasine	0.845
Lactobacillus_acetotolerans	glucose-6-phosphate	0.845
Lactobacillus_acetotolerans	3,6-Anhydro-D-galactose	0.676
Lactobacillus_acetotolerans	Isomaltose	-0.845
Lactobacillus_acetotolerans	caffeic_acid	-0.676
Lactobacillus_acetotolerans	Aconitic_Acid	0.845
Lactobacillus_acetotolerans	Melezitose	-0.676
Lactobacillus_acetotolerans	2-aminophenol	-0.676
Lactobacillus_acetotolerans	2-methylfumarate	0.778
Lactobacillus_acetotolerans	D-galacturonic_acid	0.778
Lactobacillus_acetotolerans	arbutin	-0.676
Lactobacillus_acetotolerans	3-Hydroxypalmitic_acid	0.778
Lactobacillus_acetotolerans	Neohesperidin	-0.778
Lactobacillus_acetotolerans	mucic_acid	-0.845
Lactobacillus_acetotolerans	L-Malic_acid	-0.778
Lactobacillus_acetotolerans	succinate_semialdehyde	-0.778
Lactobacillus_acetotolerans	2-deoxy-D-glucose	-0.676
Lactobacillus_acetotolerans	glycolic_acid	-0.845
Lactobacillus_acetotolerans	2-Amino-3-methyl-1-butanol	-0.778
Lactobacillus_silagei	oxoproline	0.771
Lactobacillus_silagei	tyramine	0.6
Lactobacillus_silagei	phenylalanine	0.943
Lactobacillus_silagei	Tagatose	-0.886
Lactobacillus_silagei	myo-inositol	-0.714
Lactobacillus_silagei	stearic_acid	-0.771
Lactobacillus_silagei	lysine	1
Lactobacillus_silagei	tyrosine	-0.886
Lactobacillus_silagei	ornithine	0.943
Lactobacillus_silagei	N(alpha),N(alpha)-dimethyl-L-histidine	-0.886
Lactobacillus_silagei	methionine	0.943
Lactobacillus_silagei	1,5-Anhydroglucitol	-0.714
Lactobacillus_silagei	xylitol	-0.6
Lactobacillus_silagei	Phytol	-0.943
Lactobacillus_silagei	N-cyclohexylformamide	-0.657
Lactobacillus_silagei	glutaraldehyde	0.771
Lactobacillus_silagei	Myristic_Acid	-0.943
Lactobacillus_silagei	4-hydroxycinnamic_acid	-0.6
Lactobacillus_silagei	ferulic_acid	0.886
Lactobacillus_silagei	pantothenic_acid	0.943
Lactobacillus_silagei	Saccharic_acid	0.943
Lactobacillus_silagei	glutamine	-0.771
Lactobacillus_silagei	isocitric_acid	-0.714
Lactobacillus_silagei	Carbobenzyloxy-L-leucine	0.829
Lactobacillus_silagei	gentisic_acid	-0.771
Lactobacillus_silagei	shikimic_acid	-0.771
Lactobacillus_silagei	N-Acetylisatin	-0.714
Lactobacillus_silagei	Androstanediol	-0.886
Lactobacillus_silagei	N-Acetyl-beta-D-mannosamine	-0.943
Lactobacillus_silagei	kyotorphin	1
Lactobacillus_silagei	Dehydroabietic_Acid	-0.714
Lactobacillus_silagei	Atropine	-0.714
Lactobacillus_silagei	Behenic_acid	-0.6
Lactobacillus_silagei	Levoglucosan	-0.6
Lactobacillus_silagei	naringin	-0.943
Lactobacillus_silagei	spermidine	-0.6
Lactobacillus_silagei	L-homoserine	0.943
Lactobacillus_silagei	3-hydroxy-3-methylglutaric_acid	0.771
Lactobacillus_silagei	Citramalic_acid	0.829
Lactobacillus_silagei	4-aminobenzoic_acid	-0.771
Lactobacillus_silagei	Ribonic_acid_gamma-lactone	-0.771
Lactobacillus_silagei	3-Hydroxypyridine	-0.714
Lactobacillus_silagei	5-Methoxytryptamine	-0.943
Lactobacillus_silagei	2-ketoadipate	-0.829
Lactobacillus_silagei	D-Arabitol	-0.714
Lactobacillus_silagei	3,4-dihydroxycinnamic_acid	-0.886
Lactobacillus_silagei	d-Glucoheptose	-0.943
Lactobacillus_silagei	Phenyl_beta-D-glucopyranoside	-0.886
Lactobacillus_silagei	Menthone	-0.714
Lactobacillus_silagei	Arachidic_acid	-0.714
Lactobacillus_silagei	Linoleic_acid_methyl_ester	-0.886
Lactobacillus_silagei	Acetol	1
Lactobacillus_silagei	threo-beta-hyrdoxyaspartate	-0.714
Lactobacillus_silagei	azelaic_acid	-0.829
Lactobacillus_silagei	salicin	-0.829
Lactobacillus_silagei	Lactobionic_Acid	-0.886
Lactobacillus_silagei	lauric_acid	-0.771
Lactobacillus_silagei	lactic_acid	-0.714
Lactobacillus_silagei	gly-pro	-0.943
Lactobacillus_silagei	sucrose	-0.886
Lactobacillus_silagei	cis-Phytol	-0.943
Lactobacillus_silagei	prostaglandin_A2	-0.943
Lactobacillus_silagei	DL-Anabasine	0.6
Lactobacillus_silagei	glucose-6-phosphate	1
Lactobacillus_silagei	3,6-Anhydro-D-galactose	0.943
Lactobacillus_silagei	N-Carbamylglutamate	-0.714
Lactobacillus_silagei	Isomaltose	-0.943
Lactobacillus_silagei	3-Hydroxynorvaline	-0.829
Lactobacillus_silagei	Galactinol	-0.714
Lactobacillus_silagei	Abietic_Acid	-0.829
Lactobacillus_silagei	Aconitic_Acid	0.829
Lactobacillus_silagei	Melezitose	-0.943
Lactobacillus_silagei	2-aminophenol	-0.943
Lactobacillus_silagei	arachidonic_acid	-0.771
Lactobacillus_silagei	2-methylfumarate	0.771
Lactobacillus_silagei	guaiacol	0.6
Lactobacillus_silagei	D-galacturonic_acid	0.771
Lactobacillus_silagei	Glutaric_Acid	0.771
Lactobacillus_silagei	androsterone	0.829
Lactobacillus_silagei	arbutin	-0.886
Lactobacillus_silagei	3-Hydroxypalmitic_acid	0.714
Lactobacillus_silagei	Isopropyl-beta-D-thiogalactopyranoside	-0.714
Lactobacillus_silagei	Hesperitin	-0.714
Lactobacillus_silagei	Sinapyl_alcohol	-0.714
Lactobacillus_silagei	Neohesperidin	-0.771
Lactobacillus_silagei	mucic_acid	-0.943
Lactobacillus_silagei	5-Dihydrocortisol	-0.6
Lactobacillus_silagei	Stigmasterol	-0.714
Lactobacillus_silagei	2,4,6-Trihydroxybenzophenone	-0.657
Lactobacillus_silagei	glycolic_acid	-0.657
Lactobacillus_silagei	2-Amino-3-methyl-1-butanol	-0.886
Lactobacillus_buchneri	2-aminoethanethiol	0.6
Lactobacillus_buchneri	xylose	0.714
Lactobacillus_buchneri	o-Hydroxyhippuric_acid	-0.657
Lactobacillus_buchneri	xylitol	0.657
Lactobacillus_buchneri	Pipecolinic_acid	-0.771
Lactobacillus_buchneri	cis-gondoic_acid	-0.771
Lactobacillus_buchneri	phytosphingosine	0.6
Lactobacillus_buchneri	Dehydroabietic_Acid	-0.657
Lactobacillus_buchneri	beta-Mannosylglycerate	0.6
Lactobacillus_buchneri	spermidine	-0.714
Lactobacillus_buchneri	Homocystine	-0.657
Lactobacillus_buchneri	4-Methylbenzyl_alcohol	0.657
Lactobacillus_buchneri	ribose	0.943
Lactobacillus_buchneri	Dihydroxyacetone	0.886
Lactobacillus_buchneri	alpha-Tocopherol	-0.829
Lactobacillus_buchneri	catechol	-0.771
Lactobacillus_buchneri	2-Methylglutaric_Acid	0.6
Lactobacillus_buchneri	cytidine-monophosphate_degr_prod	-0.771
Lactobacillus_buchneri	D-galacturonic_acid	0.6
Lactobacillus_buchneri	L-dopa	0.771
Lactobacillus_buchneri	3-Hydroxypalmitic_acid	0.657
Lactobacillus_buchneri	Neohesperidin	-0.6
Lactobacillus_buchneri	2-keto-isovaleric_acid	0.6
Lactobacillus_buchneri	4-Vinylphenol	0.943
Lactobacillus_farciminis	tyramine	-0.6
Lactobacillus_farciminis	2-aminoethanethiol	0.886
Lactobacillus_farciminis	o-Hydroxyhippuric_acid	-0.829
Lactobacillus_farciminis	glutaraldehyde	0.6
Lactobacillus_farciminis	Glucoheptonic_acid	0.829
Lactobacillus_farciminis	trehalose	-0.657
Lactobacillus_farciminis	N-Acetyl-L-glutamic_acid	0.714
Lactobacillus_farciminis	gentisic_acid	-0.6
Lactobacillus_farciminis	Homocystine	-0.6
Lactobacillus_farciminis	tryptophan	-0.714
Lactobacillus_farciminis	ribose	0.771
Lactobacillus_farciminis	Dihydroxyacetone	0.714
Lactobacillus_farciminis	catechol	-0.714
Lactobacillus_farciminis	2-Methylglutaric_Acid	0.886
Lactobacillus_farciminis	cytidine-monophosphate_degr_prod	-0.829
Lactobacillus_farciminis	arachidonic_acid	-0.6
Lactobacillus_farciminis	Glutaric_Acid	0.6
Lactobacillus_farciminis	6-hydroxy_caproic_acid_dimer	-0.771
Lactobacillus_farciminis	6-Aminopenicillanic_acid	-0.6
Lactobacillus_farciminis	4-Vinylphenol	0.657
Lactobacillus_farciminis	2-deoxy-D-glucose	0.714
Lactobacillus_parabrevis	oxoproline	-0.771
Lactobacillus_parabrevis	palmitic_acid	0.771
Lactobacillus_parabrevis	Tagatose	0.6
Lactobacillus_parabrevis	3,4-dihydroxybenzoic_acid	0.6
Lactobacillus_parabrevis	phenylethylamine	-0.886
Lactobacillus_parabrevis	guanine	-0.886
Lactobacillus_parabrevis	Pyruvic_acid	0.6
Lactobacillus_parabrevis	glutamine	0.771
Lactobacillus_parabrevis	glutamic_acid	-1
Lactobacillus_parabrevis	cis-gondoic_acid	0.6
Lactobacillus_parabrevis	Carbobenzyloxy-L-leucine	-0.829
Lactobacillus_parabrevis	phytosphingosine	-0.6
Lactobacillus_parabrevis	Dehydroabietic_Acid	0.657
Lactobacillus_parabrevis	beta-Mannosylglycerate	-0.771
Lactobacillus_parabrevis	2-Deoxyuridine	-0.657
Lactobacillus_parabrevis	naringin	0.657
Lactobacillus_parabrevis	3-hydroxybutyric_acid	0.6
Lactobacillus_parabrevis	Sophorose	-0.657
Lactobacillus_parabrevis	2-ketoadipate	0.829
Lactobacillus_parabrevis	N-Methyl-DL-alanine	0.6
Lactobacillus_parabrevis	threo-beta-hyrdoxyaspartate	0.714
Lactobacillus_parabrevis	lactic_acid	0.714
Lactobacillus_parabrevis	creatine_degr	0.771
Lactobacillus_parabrevis	DL-Anabasine	-0.6
Lactobacillus_parabrevis	1-Methyladenosine	0.771
Lactobacillus_parabrevis	caffeic_acid	0.943
Lactobacillus_parabrevis	palmitoleic_acid	0.943
Lactobacillus_parabrevis	D-(glycerol_1-phosphate)	0.886
Lactobacillus_parabrevis	arbutin	0.6
Lactobacillus_parabrevis	3-Hydroxypalmitic_acid	-0.657
Lactobacillus_parabrevis	Allylmalonic_acid	-0.6
Lactobacillus_parabrevis	3,5-Dihydroxyphenylglycine	0.829
Lactobacillus_parabrevis	p-cresol	-0.771
Lactobacillus_parabrevis	2-deoxy-D-glucose	0.771
Lactobacillus_parafarraginis	tyramine	0.771
Lactobacillus_parafarraginis	phenylalanine	0.6
Lactobacillus_parafarraginis	lysine	0.714
Lactobacillus_parafarraginis	ornithine	0.6
Lactobacillus_parafarraginis	methionine	0.6
Lactobacillus_parafarraginis	Phytol	-0.6
Lactobacillus_parafarraginis	N-cyclohexylformamide	-0.6
Lactobacillus_parafarraginis	Myristic_Acid	-0.657
Lactobacillus_parafarraginis	pantothenic_acid	0.6
Lactobacillus_parafarraginis	Saccharic_acid	0.886
Lactobacillus_parafarraginis	glutamine	-0.829
Lactobacillus_parafarraginis	isocitric_acid	-0.771
Lactobacillus_parafarraginis	Carbobenzyloxy-L-leucine	0.657
Lactobacillus_parafarraginis	Phytanic_acid	0.771
Lactobacillus_parafarraginis	N-Acetyl-beta-D-mannosamine	-0.6
Lactobacillus_parafarraginis	kyotorphin	0.714
Lactobacillus_parafarraginis	Dehydroabietic_Acid	-0.771
Lactobacillus_parafarraginis	beta-Mannosylglycerate	0.714
Lactobacillus_parafarraginis	naringin	-0.6
Lactobacillus_parafarraginis	spermidine	-0.6
Lactobacillus_parafarraginis	L-homoserine	0.6
Lactobacillus_parafarraginis	nornicotine	-0.6
Lactobacillus_parafarraginis	5-Methoxytryptamine	-0.657
Lactobacillus_parafarraginis	3-hydroxybutyric_acid	-0.657
Lactobacillus_parafarraginis	2-ketoadipate	-0.657
Lactobacillus_parafarraginis	d-Glucoheptose	-0.6
Lactobacillus_parafarraginis	Linoleic_acid_methyl_ester	-0.829
Lactobacillus_parafarraginis	Acetol	0.714
Lactobacillus_parafarraginis	threo-beta-hyrdoxyaspartate	-0.714
Lactobacillus_parafarraginis	lauric_acid	-0.6
Lactobacillus_parafarraginis	lactic_acid	-0.714
Lactobacillus_parafarraginis	gly-pro	-0.886
Lactobacillus_parafarraginis	cis-Phytol	-0.6
Lactobacillus_parafarraginis	prostaglandin_A2	-0.6
Lactobacillus_parafarraginis	glucose-6-phosphate	0.714
Lactobacillus_parafarraginis	3,6-Anhydro-D-galactose	0.6
Lactobacillus_parafarraginis	Isomaltose	-0.886
Lactobacillus_parafarraginis	Cerotinic_acid	-0.771
Lactobacillus_parafarraginis	caffeic_acid	-0.6
Lactobacillus_parafarraginis	Aconitic_Acid	0.943
Lactobacillus_parafarraginis	Melezitose	-0.6
Lactobacillus_parafarraginis	2-aminophenol	-0.6
Lactobacillus_parafarraginis	2-methylfumarate	0.886
Lactobacillus_parafarraginis	D-galacturonic_acid	0.886
Lactobacillus_parafarraginis	6-hydroxy_caproic_acid_dimer	0.6
Lactobacillus_parafarraginis	3-Hydroxypalmitic_acid	0.771
Lactobacillus_parafarraginis	3,7,12-Trihydroxycoprostane	0.6
Lactobacillus_parafarraginis	Adipamide	-0.829
Lactobacillus_parafarraginis	Neohesperidin	-0.886
Lactobacillus_parafarraginis	mucic_acid	-0.886
Lactobacillus_parafarraginis	Itaconic_acid	0.771
Lactobacillus_parafarraginis	L-Malic_acid	-0.714
Lactobacillus_parafarraginis	succinate_semialdehyde	-0.714
Lactobacillus_parafarraginis	glycolic_acid	-0.6
Lactobacillus_brevis	oxoproline	-0.714
Lactobacillus_brevis	2-aminoethanethiol	0.6
Lactobacillus_brevis	palmitic_acid	0.771
Lactobacillus_brevis	o-Hydroxyhippuric_acid	-0.6
Lactobacillus_brevis	trehalose	-0.6
Lactobacillus_brevis	3,4-dihydroxybenzoic_acid	0.829
Lactobacillus_brevis	citrulline	0.6
Lactobacillus_brevis	phenylethylamine	-0.714
Lactobacillus_brevis	guanine	-0.657
Lactobacillus_brevis	Pyruvic_acid	0.714
Lactobacillus_brevis	glutamic_acid	-0.829
Lactobacillus_brevis	Pipecolinic_acid	-0.771
Lactobacillus_brevis	Carbobenzyloxy-L-leucine	-0.6
Lactobacillus_brevis	2-Deoxyuridine	-0.943
Lactobacillus_brevis	nornicotine	-0.657
Lactobacillus_brevis	Sophorose	-0.657
Lactobacillus_brevis	2-ketoadipate	0.6
Lactobacillus_brevis	N-Methyl-DL-alanine	0.829
Lactobacillus_brevis	threo-beta-hyrdoxyaspartate	0.6
Lactobacillus_brevis	lactic_acid	0.6
Lactobacillus_brevis	Dihydroxyacetone	0.6
Lactobacillus_brevis	1-Methyladenosine	0.771
Lactobacillus_brevis	caffeic_acid	0.714
Lactobacillus_brevis	palmitoleic_acid	0.771
Lactobacillus_brevis	2-Methylglutaric_Acid	0.6
Lactobacillus_brevis	D-(glycerol_1-phosphate)	0.714
Lactobacillus_brevis	arbutin	0.6
Lactobacillus_brevis	Allylmalonic_acid	-0.714
Lactobacillus_brevis	3,5-Dihydroxyphenylglycine	0.829
Lactobacillus_brevis	2-Ketocaproic_acid	0.771
Lactobacillus_paralimentarius	2-aminoethanethiol	0.6
Lactobacillus_paralimentarius	o-Hydroxyhippuric_acid	-0.6
Lactobacillus_paralimentarius	5-aminovaleric_acid_lactam	0.6
Lactobacillus_paralimentarius	trehalose	-0.6
Lactobacillus_paralimentarius	phenylethylamine	-0.714
Lactobacillus_paralimentarius	guanine	-0.886
Lactobacillus_paralimentarius	N-Acetyl-L-glutamic_acid	0.657
Lactobacillus_paralimentarius	glutamine	0.714
Lactobacillus_paralimentarius	glutamic_acid	-0.829
Lactobacillus_paralimentarius	Carbobenzyloxy-L-leucine	-0.6
Lactobacillus_paralimentarius	Dehydroabietic_Acid	0.6
Lactobacillus_paralimentarius	beta-Mannosylglycerate	-0.771
Lactobacillus_paralimentarius	3-hydroxybutyric_acid	0.771
Lactobacillus_paralimentarius	2-ketoadipate	0.6
Lactobacillus_paralimentarius	N-Methyl-DL-alanine	0.6
Lactobacillus_paralimentarius	tryptophan	-0.657
Lactobacillus_paralimentarius	threo-beta-hyrdoxyaspartate	0.6
Lactobacillus_paralimentarius	lactic_acid	0.6
Lactobacillus_paralimentarius	creatine_degr	0.6
Lactobacillus_paralimentarius	caffeic_acid	0.943
Lactobacillus_paralimentarius	palmitoleic_acid	0.771
Lactobacillus_paralimentarius	2-Methylglutaric_Acid	0.6
Lactobacillus_paralimentarius	D-(glycerol_1-phosphate)	0.714
Lactobacillus_paralimentarius	Octadecanol	-0.6
Lactobacillus_paralimentarius	6-hydroxy_caproic_acid_dimer	-0.714
Lactobacillus_paralimentarius	3-Hydroxypalmitic_acid	-0.6
Lactobacillus_paralimentarius	palatinitol	0.6
Lactobacillus_paralimentarius	Allylmalonic_acid	-0.6
Lactobacillus_paralimentarius	3,5-Dihydroxyphenylglycine	0.6
Lactobacillus_paralimentarius	Elaidic_acid	-0.657
Lactobacillus_paralimentarius	p-cresol	-0.943
Lactobacillus_paralimentarius	2-deoxy-D-glucose	0.943
Lactobacillus_odoratitofui	oxoproline	0.714
Lactobacillus_odoratitofui	tyramine	0.657
Lactobacillus_odoratitofui	phenylalanine	0.886
Lactobacillus_odoratitofui	Tagatose	-0.714
Lactobacillus_odoratitofui	stearic_acid	-0.6
Lactobacillus_odoratitofui	lysine	0.943
Lactobacillus_odoratitofui	tyrosine	-0.771
Lactobacillus_odoratitofui	ornithine	0.886
Lactobacillus_odoratitofui	N(alpha),N(alpha)-dimethyl-L-histidine	-0.771
Lactobacillus_odoratitofui	methionine	0.886
Lactobacillus_odoratitofui	1,5-Anhydroglucitol	-0.6
Lactobacillus_odoratitofui	Phytol	-0.886
Lactobacillus_odoratitofui	N-cyclohexylformamide	-0.6
Lactobacillus_odoratitofui	glutaraldehyde	0.714
Lactobacillus_odoratitofui	Myristic_Acid	-0.886
Lactobacillus_odoratitofui	ferulic_acid	0.771
Lactobacillus_odoratitofui	pantothenic_acid	0.886
Lactobacillus_odoratitofui	Saccharic_acid	1
Lactobacillus_odoratitofui	glutamine	-0.829
Lactobacillus_odoratitofui	isocitric_acid	-0.771
Lactobacillus_odoratitofui	Carbobenzyloxy-L-leucine	0.771
Lactobacillus_odoratitofui	gentisic_acid	-0.714
Lactobacillus_odoratitofui	Androstanediol	-0.771
Lactobacillus_odoratitofui	Phytanic_acid	0.714
Lactobacillus_odoratitofui	N-Acetyl-beta-D-mannosamine	-0.886
Lactobacillus_odoratitofui	kyotorphin	0.943
Lactobacillus_odoratitofui	Dehydroabietic_Acid	-0.771
Lactobacillus_odoratitofui	Atropine	-0.6
Lactobacillus_odoratitofui	Levoglucosan	-0.657
Lactobacillus_odoratitofui	beta-Mannosylglycerate	0.6
Lactobacillus_odoratitofui	naringin	-0.829
Lactobacillus_odoratitofui	spermidine	-0.714
Lactobacillus_odoratitofui	L-homoserine	0.886
Lactobacillus_odoratitofui	3-hydroxy-3-methylglutaric_acid	0.657
Lactobacillus_odoratitofui	Citramalic_acid	0.714
Lactobacillus_odoratitofui	4-aminobenzoic_acid	-0.657
Lactobacillus_odoratitofui	Ribonic_acid_gamma-lactone	-0.6
Lactobacillus_odoratitofui	3-Hydroxypyridine	-0.6
Lactobacillus_odoratitofui	nornicotine	-0.6
Lactobacillus_odoratitofui	5-Methoxytryptamine	-0.886
Lactobacillus_odoratitofui	2-ketoadipate	-0.771
Lactobacillus_odoratitofui	3,4-dihydroxycinnamic_acid	-0.771
Lactobacillus_odoratitofui	d-Glucoheptose	-0.886
Lactobacillus_odoratitofui	Phenyl_beta-D-glucopyranoside	-0.771
Lactobacillus_odoratitofui	Linoleic_acid_methyl_ester	-0.943
Lactobacillus_odoratitofui	Acetol	0.943
Lactobacillus_odoratitofui	threo-beta-hyrdoxyaspartate	-0.771
Lactobacillus_odoratitofui	azelaic_acid	-0.657
Lactobacillus_odoratitofui	salicin	-0.714
Lactobacillus_odoratitofui	Lactobionic_Acid	-0.771
Lactobacillus_odoratitofui	lauric_acid	-0.714
Lactobacillus_odoratitofui	lactic_acid	-0.771
Lactobacillus_odoratitofui	gly-pro	-1
Lactobacillus_odoratitofui	sucrose	-0.771
Lactobacillus_odoratitofui	cis-Phytol	-0.886
Lactobacillus_odoratitofui	prostaglandin_A2	-0.829
Lactobacillus_odoratitofui	glucose-6-phosphate	0.943
Lactobacillus_odoratitofui	3,6-Anhydro-D-galactose	0.886
Lactobacillus_odoratitofui	Isomaltose	-1
Lactobacillus_odoratitofui	3-Hydroxynorvaline	-0.771
Lactobacillus_odoratitofui	Abietic_Acid	-0.714
Lactobacillus_odoratitofui	Aconitic_Acid	0.943
Lactobacillus_odoratitofui	Melezitose	-0.886
Lactobacillus_odoratitofui	2-aminophenol	-0.886
Lactobacillus_odoratitofui	arachidonic_acid	-0.657
Lactobacillus_odoratitofui	2-methylfumarate	0.886
Lactobacillus_odoratitofui	D-galacturonic_acid	0.886
Lactobacillus_odoratitofui	Glutaric_Acid	0.714
Lactobacillus_odoratitofui	androsterone	0.714
Lactobacillus_odoratitofui	arbutin	-0.771
Lactobacillus_odoratitofui	3-Hydroxypalmitic_acid	0.771
Lactobacillus_odoratitofui	Adipamide	-0.714
Lactobacillus_odoratitofui	Neohesperidin	-0.886
Lactobacillus_odoratitofui	mucic_acid	-1
Lactobacillus_odoratitofui	2-keto-isovaleric_acid	0.6
Lactobacillus_odoratitofui	Itaconic_acid	0.714
Lactobacillus_odoratitofui	L-Malic_acid	-0.6
Lactobacillus_odoratitofui	succinate_semialdehyde	-0.6
Lactobacillus_odoratitofui	5-Dihydrocortisol	-0.657
Lactobacillus_odoratitofui	glycolic_acid	-0.6
Lactobacillus_odoratitofui	2-Amino-3-methyl-1-butanol	-0.771
Lactobacillus_spicheri	2-aminoethanethiol	0.943
Lactobacillus_spicheri	palmitic_acid	0.714
Lactobacillus_spicheri	o-Hydroxyhippuric_acid	-0.943
Lactobacillus_spicheri	trehalose	-0.771
Lactobacillus_spicheri	citrulline	0.6
Lactobacillus_spicheri	Pipecolinic_acid	-0.886
Lactobacillus_spicheri	2-Deoxyuridine	-0.829
Lactobacillus_spicheri	nornicotine	-0.771
Lactobacillus_spicheri	N-Methyl-DL-alanine	0.771
Lactobacillus_spicheri	ribose	0.829
Lactobacillus_spicheri	Dihydroxyacetone	0.943
Lactobacillus_spicheri	3-Hydroxynorvaline	-0.6
Lactobacillus_spicheri	1-Methyladenosine	0.714
Lactobacillus_spicheri	2-Methylglutaric_Acid	0.943
Lactobacillus_spicheri	cytidine-monophosphate_degr_prod	-0.6
Lactobacillus_spicheri	L-dopa	0.6
Lactobacillus_spicheri	2-keto-isovaleric_acid	0.771
Lactobacillus_spicheri	3,5-Dihydroxyphenylglycine	0.771
Lactobacillus_spicheri	4-Vinylphenol	0.657
Lactobacillus_spicheri	2-Ketocaproic_acid	0.6
Lactobacillus_spicheri	2-deoxy-D-glucose	0.6
Acinetobacter_junii	oxoproline	-0.714
Acinetobacter_junii	tyramine	-0.657
Acinetobacter_junii	phenylalanine	-0.886
Acinetobacter_junii	Tagatose	0.714
Acinetobacter_junii	stearic_acid	0.6
Acinetobacter_junii	lysine	-0.943
Acinetobacter_junii	tyrosine	0.771
Acinetobacter_junii	ornithine	-0.886
Acinetobacter_junii	N(alpha),N(alpha)-dimethyl-L-histidine	0.771
Acinetobacter_junii	methionine	-0.886
Acinetobacter_junii	1,5-Anhydroglucitol	0.6
Acinetobacter_junii	Phytol	0.886
Acinetobacter_junii	N-cyclohexylformamide	0.6
Acinetobacter_junii	glutaraldehyde	-0.714
Acinetobacter_junii	Myristic_Acid	0.886
Acinetobacter_junii	ferulic_acid	-0.771
Acinetobacter_junii	pantothenic_acid	-0.886
Acinetobacter_junii	Saccharic_acid	-1
Acinetobacter_junii	glutamine	0.829
Acinetobacter_junii	isocitric_acid	0.771
Acinetobacter_junii	Carbobenzyloxy-L-leucine	-0.771
Acinetobacter_junii	gentisic_acid	0.714
Acinetobacter_junii	Androstanediol	0.771
Acinetobacter_junii	Phytanic_acid	-0.714
Acinetobacter_junii	N-Acetyl-beta-D-mannosamine	0.886
Acinetobacter_junii	kyotorphin	-0.943
Acinetobacter_junii	Dehydroabietic_Acid	0.771
Acinetobacter_junii	Atropine	0.6
Acinetobacter_junii	Levoglucosan	0.657
Acinetobacter_junii	beta-Mannosylglycerate	-0.6
Acinetobacter_junii	naringin	0.829
Acinetobacter_junii	spermidine	0.714
Acinetobacter_junii	L-homoserine	-0.886
Acinetobacter_junii	3-hydroxy-3-methylglutaric_acid	-0.657
Acinetobacter_junii	Citramalic_acid	-0.714
Acinetobacter_junii	4-aminobenzoic_acid	0.657
Acinetobacter_junii	Ribonic_acid_gamma-lactone	0.6
Acinetobacter_junii	3-Hydroxypyridine	0.6
Acinetobacter_junii	nornicotine	0.6
Acinetobacter_junii	5-Methoxytryptamine	0.886
Acinetobacter_junii	2-ketoadipate	0.771
Acinetobacter_junii	3,4-dihydroxycinnamic_acid	0.771
Acinetobacter_junii	d-Glucoheptose	0.886
Acinetobacter_junii	Phenyl_beta-D-glucopyranoside	0.771
Acinetobacter_junii	Linoleic_acid_methyl_ester	0.943
Acinetobacter_junii	Acetol	-0.943
Acinetobacter_junii	threo-beta-hyrdoxyaspartate	0.771
Acinetobacter_junii	azelaic_acid	0.657
Acinetobacter_junii	salicin	0.714
Acinetobacter_junii	Lactobionic_Acid	0.771
Acinetobacter_junii	lauric_acid	0.714
Acinetobacter_junii	lactic_acid	0.771
Acinetobacter_junii	gly-pro	1
Acinetobacter_junii	sucrose	0.771
Acinetobacter_junii	cis-Phytol	0.886
Acinetobacter_junii	prostaglandin_A2	0.829
Acinetobacter_junii	glucose-6-phosphate	-0.943
Acinetobacter_junii	3,6-Anhydro-D-galactose	-0.886
Acinetobacter_junii	Isomaltose	1
Acinetobacter_junii	3-Hydroxynorvaline	0.771
Acinetobacter_junii	Abietic_Acid	0.714
Acinetobacter_junii	Aconitic_Acid	-0.943
Acinetobacter_junii	Melezitose	0.886
Acinetobacter_junii	2-aminophenol	0.886
Acinetobacter_junii	arachidonic_acid	0.657
Acinetobacter_junii	2-methylfumarate	-0.886
Acinetobacter_junii	D-galacturonic_acid	-0.886
Acinetobacter_junii	Glutaric_Acid	-0.714
Acinetobacter_junii	androsterone	-0.714
Acinetobacter_junii	arbutin	0.771
Acinetobacter_junii	3-Hydroxypalmitic_acid	-0.771
Acinetobacter_junii	Adipamide	0.714
Acinetobacter_junii	Neohesperidin	0.886
Acinetobacter_junii	mucic_acid	1
Acinetobacter_junii	2-keto-isovaleric_acid	-0.6
Acinetobacter_junii	Itaconic_acid	-0.714
Acinetobacter_junii	L-Malic_acid	0.6
Acinetobacter_junii	succinate_semialdehyde	0.6
Acinetobacter_junii	5-Dihydrocortisol	0.657
Acinetobacter_junii	glycolic_acid	0.6
Acinetobacter_junii	2-Amino-3-methyl-1-butanol	0.771
Lactobacillus_plantarum	oxoproline	-0.886
Lactobacillus_plantarum	phenylalanine	-0.886
Lactobacillus_plantarum	Tagatose	0.943
Lactobacillus_plantarum	myo-inositol	0.657
Lactobacillus_plantarum	stearic_acid	0.714
Lactobacillus_plantarum	lysine	-0.943
Lactobacillus_plantarum	tyrosine	0.943
Lactobacillus_plantarum	ornithine	-0.886
Lactobacillus_plantarum	N(alpha),N(alpha)-dimethyl-L-histidine	0.943
Lactobacillus_plantarum	methionine	-0.886
Lactobacillus_plantarum	1,5-Anhydroglucitol	0.6
Lactobacillus_plantarum	Phytol	0.886
Lactobacillus_plantarum	N-cyclohexylformamide	0.6
Lactobacillus_plantarum	glutaraldehyde	-0.714
Lactobacillus_plantarum	Glucoheptonic_acid	-0.6
Lactobacillus_plantarum	Myristic_Acid	0.886
Lactobacillus_plantarum	ferulic_acid	-0.943
Lactobacillus_plantarum	pantothenic_acid	-0.886
Lactobacillus_plantarum	Saccharic_acid	-0.829
Lactobacillus_plantarum	glutamine	0.829
Lactobacillus_plantarum	glutamic_acid	-0.657
Lactobacillus_plantarum	Carbobenzyloxy-L-leucine	-0.943
Lactobacillus_plantarum	gentisic_acid	0.714
Lactobacillus_plantarum	shikimic_acid	0.829
Lactobacillus_plantarum	N-Acetylisatin	0.657
Lactobacillus_plantarum	Androstanediol	0.943
Lactobacillus_plantarum	N-Acetyl-beta-D-mannosamine	0.886
Lactobacillus_plantarum	kyotorphin	-0.943
Lactobacillus_plantarum	Dehydroabietic_Acid	0.771
Lactobacillus_plantarum	Atropine	0.657
Lactobacillus_plantarum	Levoglucosan	0.657
Lactobacillus_plantarum	beta-Mannosylglycerate	-0.657
Lactobacillus_plantarum	naringin	1
Lactobacillus_plantarum	L-homoserine	-0.886
Lactobacillus_plantarum	3-hydroxy-3-methylglutaric_acid	-0.829
Lactobacillus_plantarum	Citramalic_acid	-0.771
Lactobacillus_plantarum	4-aminobenzoic_acid	0.829
Lactobacillus_plantarum	Ribonic_acid_gamma-lactone	0.714
Lactobacillus_plantarum	3-Hydroxypyridine	0.6
Lactobacillus_plantarum	5-Methoxytryptamine	0.886
Lactobacillus_plantarum	2-ketoadipate	0.943
Lactobacillus_plantarum	D-Arabitol	0.657
Lactobacillus_plantarum	3,4-dihydroxycinnamic_acid	0.829
Lactobacillus_plantarum	d-Glucoheptose	0.886
Lactobacillus_plantarum	Phenyl_beta-D-glucopyranoside	0.943
Lactobacillus_plantarum	Menthone	0.657
Lactobacillus_plantarum	Arachidic_acid	0.657
Lactobacillus_plantarum	Linoleic_acid_methyl_ester	0.771
Lactobacillus_plantarum	Acetol	-0.943
Lactobacillus_plantarum	threo-beta-hyrdoxyaspartate	0.771
Lactobacillus_plantarum	azelaic_acid	0.771
Lactobacillus_plantarum	salicin	0.771
Lactobacillus_plantarum	Lactobionic_Acid	0.943
Lactobacillus_plantarum	lauric_acid	0.657
Lactobacillus_plantarum	lactic_acid	0.771
Lactobacillus_plantarum	gly-pro	0.829
Lactobacillus_plantarum	sucrose	0.943
Lactobacillus_plantarum	cis-Phytol	0.886
Lactobacillus_plantarum	creatine_degr	0.714
Lactobacillus_plantarum	prostaglandin_A2	0.886
Lactobacillus_plantarum	DL-Anabasine	-0.657
Lactobacillus_plantarum	glucose-6-phosphate	-0.943
Lactobacillus_plantarum	3,6-Anhydro-D-galactose	-0.886
Lactobacillus_plantarum	N-Carbamylglutamate	0.657
Lactobacillus_plantarum	Isomaltose	0.829
Lactobacillus_plantarum	3-Hydroxynorvaline	0.771
Lactobacillus_plantarum	Galactinol	0.657
Lactobacillus_plantarum	Abietic_Acid	0.771
Lactobacillus_plantarum	Aconitic_Acid	-0.657
Lactobacillus_plantarum	Melezitose	0.886
Lactobacillus_plantarum	2-aminophenol	0.886
Lactobacillus_plantarum	arachidonic_acid	0.829
Lactobacillus_plantarum	2-methylfumarate	-0.6
Lactobacillus_plantarum	D-galacturonic_acid	-0.714
Lactobacillus_plantarum	Glutaric_Acid	-0.714
Lactobacillus_plantarum	androsterone	-0.771
Lactobacillus_plantarum	arbutin	0.943
Lactobacillus_plantarum	3-Hydroxypalmitic_acid	-0.771
Lactobacillus_plantarum	Isopropyl-beta-D-thiogalactopyranoside	0.657
Lactobacillus_plantarum	Hesperitin	0.657
Lactobacillus_plantarum	Sinapyl_alcohol	0.657
Lactobacillus_plantarum	Neohesperidin	0.714
Lactobacillus_plantarum	mucic_acid	0.829
Lactobacillus_plantarum	5-Dihydrocortisol	0.657
Lactobacillus_plantarum	Stigmasterol	0.657
Lactobacillus_plantarum	2,4,6-Trihydroxybenzophenone	0.6
Lactobacillus_plantarum	glycolic_acid	0.6
Lactobacillus_plantarum	2-Amino-3-methyl-1-butanol	0.829
Lactobacillus_heilongjiangensis	2-aminoethanethiol	0.6
Lactobacillus_heilongjiangensis	o-Hydroxyhippuric_acid	-0.6
Lactobacillus_heilongjiangensis	5-aminovaleric_acid_lactam	0.6
Lactobacillus_heilongjiangensis	trehalose	-0.6
Lactobacillus_heilongjiangensis	phenylethylamine	-0.714
Lactobacillus_heilongjiangensis	guanine	-0.886
Lactobacillus_heilongjiangensis	N-Acetyl-L-glutamic_acid	0.657
Lactobacillus_heilongjiangensis	glutamine	0.714
Lactobacillus_heilongjiangensis	glutamic_acid	-0.829
Lactobacillus_heilongjiangensis	Carbobenzyloxy-L-leucine	-0.6
Lactobacillus_heilongjiangensis	Dehydroabietic_Acid	0.6
Lactobacillus_heilongjiangensis	beta-Mannosylglycerate	-0.771
Lactobacillus_heilongjiangensis	3-hydroxybutyric_acid	0.771
Lactobacillus_heilongjiangensis	2-ketoadipate	0.6
Lactobacillus_heilongjiangensis	N-Methyl-DL-alanine	0.6
Lactobacillus_heilongjiangensis	tryptophan	-0.657
Lactobacillus_heilongjiangensis	threo-beta-hyrdoxyaspartate	0.6
Lactobacillus_heilongjiangensis	lactic_acid	0.6
Lactobacillus_heilongjiangensis	creatine_degr	0.6
Lactobacillus_heilongjiangensis	caffeic_acid	0.943
Lactobacillus_heilongjiangensis	palmitoleic_acid	0.771
Lactobacillus_heilongjiangensis	2-Methylglutaric_Acid	0.6
Lactobacillus_heilongjiangensis	D-(glycerol_1-phosphate)	0.714
Lactobacillus_heilongjiangensis	Octadecanol	-0.6
Lactobacillus_heilongjiangensis	6-hydroxy_caproic_acid_dimer	-0.714
Lactobacillus_heilongjiangensis	3-Hydroxypalmitic_acid	-0.6
Lactobacillus_heilongjiangensis	palatinitol	0.6
Lactobacillus_heilongjiangensis	Allylmalonic_acid	-0.6
Lactobacillus_heilongjiangensis	3,5-Dihydroxyphenylglycine	0.6
Lactobacillus_heilongjiangensis	Elaidic_acid	-0.657
Lactobacillus_heilongjiangensis	p-cresol	-0.943
Lactobacillus_heilongjiangensis	2-deoxy-D-glucose	0.943
Brevundimonas_diminuta	tyramine	-0.886
Brevundimonas_diminuta	phenylalanine	-0.657
Brevundimonas_diminuta	Tagatose	0.829
Brevundimonas_diminuta	myo-inositol	0.771
Brevundimonas_diminuta	stearic_acid	0.714
Brevundimonas_diminuta	lysine	-0.829
Brevundimonas_diminuta	tyrosine	0.657
Brevundimonas_diminuta	ornithine	-0.657
Brevundimonas_diminuta	N(alpha),N(alpha)-dimethyl-L-histidine	0.657
Brevundimonas_diminuta	3-(4-hydroxyphenyl)propionic_acid	0.771
Brevundimonas_diminuta	methionine	-0.657
Brevundimonas_diminuta	1,5-Anhydroglucitol	0.943
Brevundimonas_diminuta	xylitol	0.6
Brevundimonas_diminuta	Phytol	0.657
Brevundimonas_diminuta	N-cyclohexylformamide	0.943
Brevundimonas_diminuta	Myristic_Acid	0.771
Brevundimonas_diminuta	4-hydroxycinnamic_acid	0.6
Brevundimonas_diminuta	ferulic_acid	-0.657
Brevundimonas_diminuta	pantothenic_acid	-0.657
Brevundimonas_diminuta	Saccharic_acid	-0.771
Brevundimonas_diminuta	isocitric_acid	0.886
Brevundimonas_diminuta	shikimic_acid	0.771
Brevundimonas_diminuta	Carbobenzyloxy-L-leucine_degr1	0.771
Brevundimonas_diminuta	N-Acetylisatin	0.771
Brevundimonas_diminuta	Androstanediol	0.657
Brevundimonas_diminuta	Phytanic_acid	-0.6
Brevundimonas_diminuta	N-Acetyl-beta-D-mannosamine	0.657
Brevundimonas_diminuta	kyotorphin	-0.829
Brevundimonas_diminuta	Behenic_acid	0.829
Brevundimonas_diminuta	naringin	0.714
Brevundimonas_diminuta	L-homoserine	-0.657
Brevundimonas_diminuta	Homocystine	-0.6
Brevundimonas_diminuta	Citramalic_acid	-0.6
Brevundimonas_diminuta	Ribonic_acid_gamma-lactone	0.714
Brevundimonas_diminuta	3-Hydroxypyridine	0.943
Brevundimonas_diminuta	5-Methoxytryptamine	0.771
Brevundimonas_diminuta	D-Arabitol	0.771
Brevundimonas_diminuta	3,4-dihydroxycinnamic_acid	0.886
Brevundimonas_diminuta	4-Methylbenzyl_alcohol	0.771
Brevundimonas_diminuta	d-Glucoheptose	0.657
Brevundimonas_diminuta	Phenyl_beta-D-glucopyranoside	0.657
Brevundimonas_diminuta	Menthone	0.771
Brevundimonas_diminuta	Arachidic_acid	0.771
Brevundimonas_diminuta	Linoleic_acid_methyl_ester	0.714
Brevundimonas_diminuta	Acetol	-0.829
Brevundimonas_diminuta	azelaic_acid	0.886
Brevundimonas_diminuta	salicin	0.6
Brevundimonas_diminuta	Lactobionic_Acid	0.657
Brevundimonas_diminuta	lauric_acid	0.943
Brevundimonas_diminuta	gly-pro	0.771
Brevundimonas_diminuta	sucrose	0.657
Brevundimonas_diminuta	cis-Phytol	0.657
Brevundimonas_diminuta	prostaglandin_A2	0.943
Brevundimonas_diminuta	DL-Anabasine	-0.829
Brevundimonas_diminuta	glucose-6-phosphate	-0.829
Brevundimonas_diminuta	alpha-Tocopherol	-0.657
Brevundimonas_diminuta	3,6-Anhydro-D-galactose	-0.657
Brevundimonas_diminuta	catechol	-0.771
Brevundimonas_diminuta	N-Carbamylglutamate	0.771
Brevundimonas_diminuta	Isomaltose	0.771
Brevundimonas_diminuta	Galactinol	0.771
Brevundimonas_diminuta	Abietic_Acid	0.6
Brevundimonas_diminuta	Aconitic_Acid	-0.829
Brevundimonas_diminuta	Melezitose	0.657
Brevundimonas_diminuta	2-aminophenol	0.657
Brevundimonas_diminuta	2-methylfumarate	-0.771
Brevundimonas_diminuta	guaiacol	-0.6
Brevundimonas_diminuta	androsterone	-0.6
Brevundimonas_diminuta	Isopropyl-beta-D-thiogalactopyranoside	0.771
Brevundimonas_diminuta	Hesperitin	0.771
Brevundimonas_diminuta	Sinapyl_alcohol	0.771
Brevundimonas_diminuta	mucic_acid	0.771
Brevundimonas_diminuta	D-Glyceric_acid	0.657
Brevundimonas_diminuta	Itaconic_acid	-0.6
Brevundimonas_diminuta	L-Malic_acid	0.829
Brevundimonas_diminuta	succinate_semialdehyde	0.829
Brevundimonas_diminuta	Stigmasterol	0.771
Brevundimonas_diminuta	2,4,6-Trihydroxybenzophenone	0.771
Brevundimonas_diminuta	glycolic_acid	0.943
Brevundimonas_diminuta	2-Amino-3-methyl-1-butanol	0.886
Lactobacillus_pontis	2-aminoethanethiol	0.943
Lactobacillus_pontis	palmitic_acid	0.714
Lactobacillus_pontis	o-Hydroxyhippuric_acid	-0.943
Lactobacillus_pontis	trehalose	-0.771
Lactobacillus_pontis	citrulline	0.6
Lactobacillus_pontis	Pipecolinic_acid	-0.886
Lactobacillus_pontis	2-Deoxyuridine	-0.829
Lactobacillus_pontis	nornicotine	-0.771
Lactobacillus_pontis	N-Methyl-DL-alanine	0.771
Lactobacillus_pontis	ribose	0.829
Lactobacillus_pontis	Dihydroxyacetone	0.943
Lactobacillus_pontis	3-Hydroxynorvaline	-0.6
Lactobacillus_pontis	1-Methyladenosine	0.714
Lactobacillus_pontis	2-Methylglutaric_Acid	0.943
Lactobacillus_pontis	cytidine-monophosphate_degr_prod	-0.6
Lactobacillus_pontis	L-dopa	0.6
Lactobacillus_pontis	2-keto-isovaleric_acid	0.771
Lactobacillus_pontis	3,5-Dihydroxyphenylglycine	0.771
Lactobacillus_pontis	4-Vinylphenol	0.657
Lactobacillus_pontis	2-Ketocaproic_acid	0.6
Lactobacillus_pontis	2-deoxy-D-glucose	0.6
Lactobacillus_koreensis	oxoproline	-0.771
Lactobacillus_koreensis	palmitic_acid	0.771
Lactobacillus_koreensis	Tagatose	0.6
Lactobacillus_koreensis	3,4-dihydroxybenzoic_acid	0.6
Lactobacillus_koreensis	phenylethylamine	-0.886
Lactobacillus_koreensis	guanine	-0.886
Lactobacillus_koreensis	Pyruvic_acid	0.6
Lactobacillus_koreensis	glutamine	0.771
Lactobacillus_koreensis	glutamic_acid	-1
Lactobacillus_koreensis	cis-gondoic_acid	0.6
Lactobacillus_koreensis	Carbobenzyloxy-L-leucine	-0.829
Lactobacillus_koreensis	phytosphingosine	-0.6
Lactobacillus_koreensis	Dehydroabietic_Acid	0.657
Lactobacillus_koreensis	beta-Mannosylglycerate	-0.771
Lactobacillus_koreensis	2-Deoxyuridine	-0.657
Lactobacillus_koreensis	naringin	0.657
Lactobacillus_koreensis	3-hydroxybutyric_acid	0.6
Lactobacillus_koreensis	Sophorose	-0.657
Lactobacillus_koreensis	2-ketoadipate	0.829
Lactobacillus_koreensis	N-Methyl-DL-alanine	0.6
Lactobacillus_koreensis	threo-beta-hyrdoxyaspartate	0.714
Lactobacillus_koreensis	lactic_acid	0.714
Lactobacillus_koreensis	creatine_degr	0.771
Lactobacillus_koreensis	DL-Anabasine	-0.6
Lactobacillus_koreensis	1-Methyladenosine	0.771
Lactobacillus_koreensis	caffeic_acid	0.943
Lactobacillus_koreensis	palmitoleic_acid	0.943
Lactobacillus_koreensis	D-(glycerol_1-phosphate)	0.886
Lactobacillus_koreensis	arbutin	0.6
Lactobacillus_koreensis	3-Hydroxypalmitic_acid	-0.657
Lactobacillus_koreensis	Allylmalonic_acid	-0.6
Lactobacillus_koreensis	3,5-Dihydroxyphenylglycine	0.829
Lactobacillus_koreensis	p-cresol	-0.771
Lactobacillus_koreensis	2-deoxy-D-glucose	0.771
Gammaproteobacteria_unclassified	oxoproline	-0.771
Gammaproteobacteria_unclassified	tyramine	-0.6
Gammaproteobacteria_unclassified	phenylalanine	-0.943
Gammaproteobacteria_unclassified	Tagatose	0.886
Gammaproteobacteria_unclassified	myo-inositol	0.714
Gammaproteobacteria_unclassified	stearic_acid	0.771
Gammaproteobacteria_unclassified	lysine	-1
Gammaproteobacteria_unclassified	tyrosine	0.886
Gammaproteobacteria_unclassified	ornithine	-0.943
Gammaproteobacteria_unclassified	N(alpha),N(alpha)-dimethyl-L-histidine	0.886
Gammaproteobacteria_unclassified	methionine	-0.943
Gammaproteobacteria_unclassified	1,5-Anhydroglucitol	0.714
Gammaproteobacteria_unclassified	xylitol	0.6
Gammaproteobacteria_unclassified	Phytol	0.943
Gammaproteobacteria_unclassified	N-cyclohexylformamide	0.657
Gammaproteobacteria_unclassified	glutaraldehyde	-0.771
Gammaproteobacteria_unclassified	Myristic_Acid	0.943
Gammaproteobacteria_unclassified	4-hydroxycinnamic_acid	0.6
Gammaproteobacteria_unclassified	ferulic_acid	-0.886
Gammaproteobacteria_unclassified	pantothenic_acid	-0.943
Gammaproteobacteria_unclassified	Saccharic_acid	-0.943
Gammaproteobacteria_unclassified	glutamine	0.771
Gammaproteobacteria_unclassified	isocitric_acid	0.714
Gammaproteobacteria_unclassified	Carbobenzyloxy-L-leucine	-0.829
Gammaproteobacteria_unclassified	gentisic_acid	0.771
Gammaproteobacteria_unclassified	shikimic_acid	0.771
Gammaproteobacteria_unclassified	N-Acetylisatin	0.714
Gammaproteobacteria_unclassified	Androstanediol	0.886
Gammaproteobacteria_unclassified	N-Acetyl-beta-D-mannosamine	0.943
Gammaproteobacteria_unclassified	kyotorphin	-1
Gammaproteobacteria_unclassified	Dehydroabietic_Acid	0.714
Gammaproteobacteria_unclassified	Atropine	0.714
Gammaproteobacteria_unclassified	Behenic_acid	0.6
Gammaproteobacteria_unclassified	Levoglucosan	0.6
Gammaproteobacteria_unclassified	naringin	0.943
Gammaproteobacteria_unclassified	spermidine	0.6
Gammaproteobacteria_unclassified	L-homoserine	-0.943
Gammaproteobacteria_unclassified	3-hydroxy-3-methylglutaric_acid	-0.771
Gammaproteobacteria_unclassified	Citramalic_acid	-0.829
Gammaproteobacteria_unclassified	4-aminobenzoic_acid	0.771
Gammaproteobacteria_unclassified	Ribonic_acid_gamma-lactone	0.771
Gammaproteobacteria_unclassified	3-Hydroxypyridine	0.714
Gammaproteobacteria_unclassified	5-Methoxytryptamine	0.943
Gammaproteobacteria_unclassified	2-ketoadipate	0.829
Gammaproteobacteria_unclassified	D-Arabitol	0.714
Gammaproteobacteria_unclassified	3,4-dihydroxycinnamic_acid	0.886
Gammaproteobacteria_unclassified	d-Glucoheptose	0.943
Gammaproteobacteria_unclassified	Phenyl_beta-D-glucopyranoside	0.886
Gammaproteobacteria_unclassified	Menthone	0.714
Gammaproteobacteria_unclassified	Arachidic_acid	0.714
Gammaproteobacteria_unclassified	Linoleic_acid_methyl_ester	0.886
Gammaproteobacteria_unclassified	Acetol	-1
Gammaproteobacteria_unclassified	threo-beta-hyrdoxyaspartate	0.714
Gammaproteobacteria_unclassified	azelaic_acid	0.829
Gammaproteobacteria_unclassified	salicin	0.829
Gammaproteobacteria_unclassified	Lactobionic_Acid	0.886
Gammaproteobacteria_unclassified	lauric_acid	0.771
Gammaproteobacteria_unclassified	lactic_acid	0.714
Gammaproteobacteria_unclassified	gly-pro	0.943
Gammaproteobacteria_unclassified	sucrose	0.886
Gammaproteobacteria_unclassified	cis-Phytol	0.943
Gammaproteobacteria_unclassified	prostaglandin_A2	0.943
Gammaproteobacteria_unclassified	DL-Anabasine	-0.6
Gammaproteobacteria_unclassified	glucose-6-phosphate	-1
Gammaproteobacteria_unclassified	3,6-Anhydro-D-galactose	-0.943
Gammaproteobacteria_unclassified	N-Carbamylglutamate	0.714
Gammaproteobacteria_unclassified	Isomaltose	0.943
Gammaproteobacteria_unclassified	3-Hydroxynorvaline	0.829
Gammaproteobacteria_unclassified	Galactinol	0.714
Gammaproteobacteria_unclassified	Abietic_Acid	0.829
Gammaproteobacteria_unclassified	Aconitic_Acid	-0.829
Gammaproteobacteria_unclassified	Melezitose	0.943
Gammaproteobacteria_unclassified	2-aminophenol	0.943
Gammaproteobacteria_unclassified	arachidonic_acid	0.771
Gammaproteobacteria_unclassified	2-methylfumarate	-0.771
Gammaproteobacteria_unclassified	guaiacol	-0.6
Gammaproteobacteria_unclassified	D-galacturonic_acid	-0.771
Gammaproteobacteria_unclassified	Glutaric_Acid	-0.771
Gammaproteobacteria_unclassified	androsterone	-0.829
Gammaproteobacteria_unclassified	arbutin	0.886
Gammaproteobacteria_unclassified	3-Hydroxypalmitic_acid	-0.714
Gammaproteobacteria_unclassified	Isopropyl-beta-D-thiogalactopyranoside	0.714
Gammaproteobacteria_unclassified	Hesperitin	0.714
Gammaproteobacteria_unclassified	Sinapyl_alcohol	0.714
Gammaproteobacteria_unclassified	Neohesperidin	0.771
Gammaproteobacteria_unclassified	mucic_acid	0.943
Gammaproteobacteria_unclassified	5-Dihydrocortisol	0.6
Gammaproteobacteria_unclassified	Stigmasterol	0.714
Gammaproteobacteria_unclassified	2,4,6-Trihydroxybenzophenone	0.657
Gammaproteobacteria_unclassified	glycolic_acid	0.657
Gammaproteobacteria_unclassified	2-Amino-3-methyl-1-butanol	0.886
Citrobacter_unclassified	oxoproline	-0.771
Citrobacter_unclassified	tyramine	-0.6
Citrobacter_unclassified	phenylalanine	-0.943
Citrobacter_unclassified	Tagatose	0.886
Citrobacter_unclassified	myo-inositol	0.714
Citrobacter_unclassified	stearic_acid	0.771
Citrobacter_unclassified	lysine	-1
Citrobacter_unclassified	tyrosine	0.886
Citrobacter_unclassified	ornithine	-0.943
Citrobacter_unclassified	N(alpha),N(alpha)-dimethyl-L-histidine	0.886
Citrobacter_unclassified	methionine	-0.943
Citrobacter_unclassified	1,5-Anhydroglucitol	0.714
Citrobacter_unclassified	xylitol	0.6
Citrobacter_unclassified	Phytol	0.943
Citrobacter_unclassified	N-cyclohexylformamide	0.657
Citrobacter_unclassified	glutaraldehyde	-0.771
Citrobacter_unclassified	Myristic_Acid	0.943
Citrobacter_unclassified	4-hydroxycinnamic_acid	0.6
Citrobacter_unclassified	ferulic_acid	-0.886
Citrobacter_unclassified	pantothenic_acid	-0.943
Citrobacter_unclassified	Saccharic_acid	-0.943
Citrobacter_unclassified	glutamine	0.771
Citrobacter_unclassified	isocitric_acid	0.714
Citrobacter_unclassified	Carbobenzyloxy-L-leucine	-0.829
Citrobacter_unclassified	gentisic_acid	0.771
Citrobacter_unclassified	shikimic_acid	0.771
Citrobacter_unclassified	N-Acetylisatin	0.714
Citrobacter_unclassified	Androstanediol	0.886
Citrobacter_unclassified	N-Acetyl-beta-D-mannosamine	0.943
Citrobacter_unclassified	kyotorphin	-1
Citrobacter_unclassified	Dehydroabietic_Acid	0.714
Citrobacter_unclassified	Atropine	0.714
Citrobacter_unclassified	Behenic_acid	0.6
Citrobacter_unclassified	Levoglucosan	0.6
Citrobacter_unclassified	naringin	0.943
Citrobacter_unclassified	spermidine	0.6
Citrobacter_unclassified	L-homoserine	-0.943
Citrobacter_unclassified	3-hydroxy-3-methylglutaric_acid	-0.771
Citrobacter_unclassified	Citramalic_acid	-0.829
Citrobacter_unclassified	4-aminobenzoic_acid	0.771
Citrobacter_unclassified	Ribonic_acid_gamma-lactone	0.771
Citrobacter_unclassified	3-Hydroxypyridine	0.714
Citrobacter_unclassified	5-Methoxytryptamine	0.943
Citrobacter_unclassified	2-ketoadipate	0.829
Citrobacter_unclassified	D-Arabitol	0.714
Citrobacter_unclassified	3,4-dihydroxycinnamic_acid	0.886
Citrobacter_unclassified	d-Glucoheptose	0.943
Citrobacter_unclassified	Phenyl_beta-D-glucopyranoside	0.886
Citrobacter_unclassified	Menthone	0.714
Citrobacter_unclassified	Arachidic_acid	0.714
Citrobacter_unclassified	Linoleic_acid_methyl_ester	0.886
Citrobacter_unclassified	Acetol	-1
Citrobacter_unclassified	threo-beta-hyrdoxyaspartate	0.714
Citrobacter_unclassified	azelaic_acid	0.829
Citrobacter_unclassified	salicin	0.829
Citrobacter_unclassified	Lactobionic_Acid	0.886
Citrobacter_unclassified	lauric_acid	0.771
Citrobacter_unclassified	lactic_acid	0.714
Citrobacter_unclassified	gly-pro	0.943
Citrobacter_unclassified	sucrose	0.886
Citrobacter_unclassified	cis-Phytol	0.943
Citrobacter_unclassified	prostaglandin_A2	0.943
Citrobacter_unclassified	DL-Anabasine	-0.6
Citrobacter_unclassified	glucose-6-phosphate	-1
Citrobacter_unclassified	3,6-Anhydro-D-galactose	-0.943
Citrobacter_unclassified	N-Carbamylglutamate	0.714
Citrobacter_unclassified	Isomaltose	0.943
Citrobacter_unclassified	3-Hydroxynorvaline	0.829
Citrobacter_unclassified	Galactinol	0.714
Citrobacter_unclassified	Abietic_Acid	0.829
Citrobacter_unclassified	Aconitic_Acid	-0.829
Citrobacter_unclassified	Melezitose	0.943
Citrobacter_unclassified	2-aminophenol	0.943
Citrobacter_unclassified	arachidonic_acid	0.771
Citrobacter_unclassified	2-methylfumarate	-0.771
Citrobacter_unclassified	guaiacol	-0.6
Citrobacter_unclassified	D-galacturonic_acid	-0.771
Citrobacter_unclassified	Glutaric_Acid	-0.771
Citrobacter_unclassified	androsterone	-0.829
Citrobacter_unclassified	arbutin	0.886
Citrobacter_unclassified	3-Hydroxypalmitic_acid	-0.714
Citrobacter_unclassified	Isopropyl-beta-D-thiogalactopyranoside	0.714
Citrobacter_unclassified	Hesperitin	0.714
Citrobacter_unclassified	Sinapyl_alcohol	0.714
Citrobacter_unclassified	Neohesperidin	0.771
Citrobacter_unclassified	mucic_acid	0.943
Citrobacter_unclassified	5-Dihydrocortisol	0.6
Citrobacter_unclassified	Stigmasterol	0.714
Citrobacter_unclassified	2,4,6-Trihydroxybenzophenone	0.657
Citrobacter_unclassified	glycolic_acid	0.657
Citrobacter_unclassified	2-Amino-3-methyl-1-butanol	0.886
Acinetobacter_unclassified	4-aminobutyric_acid	-0.6
Acinetobacter_unclassified	oxoproline	-0.829
Acinetobacter_unclassified	phenylalanine	-1
Acinetobacter_unclassified	Tagatose	0.771
Acinetobacter_unclassified	stearic_acid	0.829
Acinetobacter_unclassified	lysine	-0.943
Acinetobacter_unclassified	tyrosine	0.771
Acinetobacter_unclassified	ornithine	-1
Acinetobacter_unclassified	N(alpha),N(alpha)-dimethyl-L-histidine	0.771
Acinetobacter_unclassified	methionine	-1
Acinetobacter_unclassified	1,5-Anhydroglucitol	0.6
Acinetobacter_unclassified	5-aminovaleric_acid_lactam	-0.6
Acinetobacter_unclassified	xylitol	0.714
Acinetobacter_unclassified	linolenic_acid	0.714
Acinetobacter_unclassified	Phytol	1
Acinetobacter_unclassified	glutaraldehyde	-0.829
Acinetobacter_unclassified	Glucoheptonic_acid	-0.6
Acinetobacter_unclassified	Myristic_Acid	0.829
Acinetobacter_unclassified	4-hydroxycinnamic_acid	0.657
Acinetobacter_unclassified	ferulic_acid	-0.771
Acinetobacter_unclassified	pantothenic_acid	-1
Acinetobacter_unclassified	Saccharic_acid	-0.886
Acinetobacter_unclassified	N-Acetyl-L-glutamic_acid	-0.6
Acinetobacter_unclassified	glutamine	0.714
Acinetobacter_unclassified	Carbobenzyloxy-L-leucine	-0.771
Acinetobacter_unclassified	gentisic_acid	0.829
Acinetobacter_unclassified	shikimic_acid	0.714
Acinetobacter_unclassified	Androstanediol	0.771
Acinetobacter_unclassified	N-Acetyl-beta-D-mannosamine	1
Acinetobacter_unclassified	kyotorphin	-0.943
Acinetobacter_unclassified	Dehydroabietic_Acid	0.6
Acinetobacter_unclassified	Atropine	0.886
Acinetobacter_unclassified	Levoglucosan	0.714
Acinetobacter_unclassified	naringin	0.886
Acinetobacter_unclassified	spermidine	0.657
Acinetobacter_unclassified	L-homoserine	-1
Acinetobacter_unclassified	fucose	0.714
Acinetobacter_unclassified	3-hydroxy-3-methylglutaric_acid	-0.886
Acinetobacter_unclassified	Citramalic_acid	-0.943
Acinetobacter_unclassified	4-aminobenzoic_acid	0.886
Acinetobacter_unclassified	Ribonic_acid_gamma-lactone	0.829
Acinetobacter_unclassified	3-Hydroxypyridine	0.6
Acinetobacter_unclassified	5-Methoxytryptamine	0.829
Acinetobacter_unclassified	2-ketoadipate	0.771
Acinetobacter_unclassified	3,4-dihydroxycinnamic_acid	0.714
Acinetobacter_unclassified	d-Glucoheptose	1
Acinetobacter_unclassified	Phenyl_beta-D-glucopyranoside	0.771
Acinetobacter_unclassified	Linoleic_acid_methyl_ester	0.771
Acinetobacter_unclassified	Acetol	-0.943
Acinetobacter_unclassified	tryptophan	0.6
Acinetobacter_unclassified	threo-beta-hyrdoxyaspartate	0.771
Acinetobacter_unclassified	azelaic_acid	0.771
Acinetobacter_unclassified	salicin	0.943
Acinetobacter_unclassified	Lactobionic_Acid	0.771
Acinetobacter_unclassified	lactic_acid	0.771
Acinetobacter_unclassified	gly-pro	0.886
Acinetobacter_unclassified	sucrose	0.771
Acinetobacter_unclassified	cis-Phytol	1
Acinetobacter_unclassified	prostaglandin_A2	0.829
Acinetobacter_unclassified	glucose-6-phosphate	-0.943
Acinetobacter_unclassified	3,6-Anhydro-D-galactose	-1
Acinetobacter_unclassified	Isomaltose	0.886
Acinetobacter_unclassified	3-Hydroxynorvaline	0.771
Acinetobacter_unclassified	Abietic_Acid	0.943
Acinetobacter_unclassified	Aconitic_Acid	-0.714
Acinetobacter_unclassified	Melezitose	1
Acinetobacter_unclassified	2-aminophenol	1
Acinetobacter_unclassified	arachidonic_acid	0.714
Acinetobacter_unclassified	2-methylfumarate	-0.6
Acinetobacter_unclassified	guaiacol	-0.657
Acinetobacter_unclassified	D-galacturonic_acid	-0.657
Acinetobacter_unclassified	Glutaric_Acid	-0.829
Acinetobacter_unclassified	androsterone	-0.943
Acinetobacter_unclassified	Octadecanol	0.6
Acinetobacter_unclassified	arbutin	0.943
Acinetobacter_unclassified	3-Hydroxypalmitic_acid	-0.6
Acinetobacter_unclassified	palatinitol	-0.6
Acinetobacter_unclassified	Neohesperidin	0.657
Acinetobacter_unclassified	mucic_acid	0.886
Acinetobacter_unclassified	5-Dihydrocortisol	0.714
Acinetobacter_unclassified	2,4,6-Trihydroxybenzophenone	0.6
Acinetobacter_unclassified	2-Amino-3-methyl-1-butanol	0.714
Methylobacterium_adhaesivum	oxoproline	-0.771
Methylobacterium_adhaesivum	tyramine	-0.6
Methylobacterium_adhaesivum	phenylalanine	-0.943
Methylobacterium_adhaesivum	Tagatose	0.886
Methylobacterium_adhaesivum	myo-inositol	0.714
Methylobacterium_adhaesivum	stearic_acid	0.771
Methylobacterium_adhaesivum	lysine	-1
Methylobacterium_adhaesivum	tyrosine	0.886
Methylobacterium_adhaesivum	ornithine	-0.943
Methylobacterium_adhaesivum	N(alpha),N(alpha)-dimethyl-L-histidine	0.886
Methylobacterium_adhaesivum	methionine	-0.943
Methylobacterium_adhaesivum	1,5-Anhydroglucitol	0.714
Methylobacterium_adhaesivum	xylitol	0.6
Methylobacterium_adhaesivum	Phytol	0.943
Methylobacterium_adhaesivum	N-cyclohexylformamide	0.657
Methylobacterium_adhaesivum	glutaraldehyde	-0.771
Methylobacterium_adhaesivum	Myristic_Acid	0.943
Methylobacterium_adhaesivum	4-hydroxycinnamic_acid	0.6
Methylobacterium_adhaesivum	ferulic_acid	-0.886
Methylobacterium_adhaesivum	pantothenic_acid	-0.943
Methylobacterium_adhaesivum	Saccharic_acid	-0.943
Methylobacterium_adhaesivum	glutamine	0.771
Methylobacterium_adhaesivum	isocitric_acid	0.714
Methylobacterium_adhaesivum	Carbobenzyloxy-L-leucine	-0.829
Methylobacterium_adhaesivum	gentisic_acid	0.771
Methylobacterium_adhaesivum	shikimic_acid	0.771
Methylobacterium_adhaesivum	N-Acetylisatin	0.714
Methylobacterium_adhaesivum	Androstanediol	0.886
Methylobacterium_adhaesivum	N-Acetyl-beta-D-mannosamine	0.943
Methylobacterium_adhaesivum	kyotorphin	-1
Methylobacterium_adhaesivum	Dehydroabietic_Acid	0.714
Methylobacterium_adhaesivum	Atropine	0.714
Methylobacterium_adhaesivum	Behenic_acid	0.6
Methylobacterium_adhaesivum	Levoglucosan	0.6
Methylobacterium_adhaesivum	naringin	0.943
Methylobacterium_adhaesivum	spermidine	0.6
Methylobacterium_adhaesivum	L-homoserine	-0.943
Methylobacterium_adhaesivum	3-hydroxy-3-methylglutaric_acid	-0.771
Methylobacterium_adhaesivum	Citramalic_acid	-0.829
Methylobacterium_adhaesivum	4-aminobenzoic_acid	0.771
Methylobacterium_adhaesivum	Ribonic_acid_gamma-lactone	0.771
Methylobacterium_adhaesivum	3-Hydroxypyridine	0.714
Methylobacterium_adhaesivum	5-Methoxytryptamine	0.943
Methylobacterium_adhaesivum	2-ketoadipate	0.829
Methylobacterium_adhaesivum	D-Arabitol	0.714
Methylobacterium_adhaesivum	3,4-dihydroxycinnamic_acid	0.886
Methylobacterium_adhaesivum	d-Glucoheptose	0.943
Methylobacterium_adhaesivum	Phenyl_beta-D-glucopyranoside	0.886
Methylobacterium_adhaesivum	Menthone	0.714
Methylobacterium_adhaesivum	Arachidic_acid	0.714
Methylobacterium_adhaesivum	Linoleic_acid_methyl_ester	0.886
Methylobacterium_adhaesivum	Acetol	-1
Methylobacterium_adhaesivum	threo-beta-hyrdoxyaspartate	0.714
Methylobacterium_adhaesivum	azelaic_acid	0.829
Methylobacterium_adhaesivum	salicin	0.829
Methylobacterium_adhaesivum	Lactobionic_Acid	0.886
Methylobacterium_adhaesivum	lauric_acid	0.771
Methylobacterium_adhaesivum	lactic_acid	0.714
Methylobacterium_adhaesivum	gly-pro	0.943
Methylobacterium_adhaesivum	sucrose	0.886
Methylobacterium_adhaesivum	cis-Phytol	0.943
Methylobacterium_adhaesivum	prostaglandin_A2	0.943
Methylobacterium_adhaesivum	DL-Anabasine	-0.6
Methylobacterium_adhaesivum	glucose-6-phosphate	-1
Methylobacterium_adhaesivum	3,6-Anhydro-D-galactose	-0.943
Methylobacterium_adhaesivum	N-Carbamylglutamate	0.714
Methylobacterium_adhaesivum	Isomaltose	0.943
Methylobacterium_adhaesivum	3-Hydroxynorvaline	0.829
Methylobacterium_adhaesivum	Galactinol	0.714
Methylobacterium_adhaesivum	Abietic_Acid	0.829
Methylobacterium_adhaesivum	Aconitic_Acid	-0.829
Methylobacterium_adhaesivum	Melezitose	0.943
Methylobacterium_adhaesivum	2-aminophenol	0.943
Methylobacterium_adhaesivum	arachidonic_acid	0.771
Methylobacterium_adhaesivum	2-methylfumarate	-0.771
Methylobacterium_adhaesivum	guaiacol	-0.6
Methylobacterium_adhaesivum	D-galacturonic_acid	-0.771
Methylobacterium_adhaesivum	Glutaric_Acid	-0.771
Methylobacterium_adhaesivum	androsterone	-0.829
Methylobacterium_adhaesivum	arbutin	0.886
Methylobacterium_adhaesivum	3-Hydroxypalmitic_acid	-0.714
Methylobacterium_adhaesivum	Isopropyl-beta-D-thiogalactopyranoside	0.714
Methylobacterium_adhaesivum	Hesperitin	0.714
Methylobacterium_adhaesivum	Sinapyl_alcohol	0.714
Methylobacterium_adhaesivum	Neohesperidin	0.771
Methylobacterium_adhaesivum	mucic_acid	0.943
Methylobacterium_adhaesivum	5-Dihydrocortisol	0.6
Methylobacterium_adhaesivum	Stigmasterol	0.714
Methylobacterium_adhaesivum	2,4,6-Trihydroxybenzophenone	0.657
Methylobacterium_adhaesivum	glycolic_acid	0.657
Methylobacterium_adhaesivum	2-Amino-3-methyl-1-butanol	0.886
Klebsiella_unclassified	oxoproline	-0.771
Klebsiella_unclassified	tyramine	-0.6
Klebsiella_unclassified	phenylalanine	-0.943
Klebsiella_unclassified	Tagatose	0.886
Klebsiella_unclassified	myo-inositol	0.714
Klebsiella_unclassified	stearic_acid	0.771
Klebsiella_unclassified	lysine	-1
Klebsiella_unclassified	tyrosine	0.886
Klebsiella_unclassified	ornithine	-0.943
Klebsiella_unclassified	N(alpha),N(alpha)-dimethyl-L-histidine	0.886
Klebsiella_unclassified	methionine	-0.943
Klebsiella_unclassified	1,5-Anhydroglucitol	0.714
Klebsiella_unclassified	xylitol	0.6
Klebsiella_unclassified	Phytol	0.943
Klebsiella_unclassified	N-cyclohexylformamide	0.657
Klebsiella_unclassified	glutaraldehyde	-0.771
Klebsiella_unclassified	Myristic_Acid	0.943
Klebsiella_unclassified	4-hydroxycinnamic_acid	0.6
Klebsiella_unclassified	ferulic_acid	-0.886
Klebsiella_unclassified	pantothenic_acid	-0.943
Klebsiella_unclassified	Saccharic_acid	-0.943
Klebsiella_unclassified	glutamine	0.771
Klebsiella_unclassified	isocitric_acid	0.714
Klebsiella_unclassified	Carbobenzyloxy-L-leucine	-0.829
Klebsiella_unclassified	gentisic_acid	0.771
Klebsiella_unclassified	shikimic_acid	0.771
Klebsiella_unclassified	N-Acetylisatin	0.714
Klebsiella_unclassified	Androstanediol	0.886
Klebsiella_unclassified	N-Acetyl-beta-D-mannosamine	0.943
Klebsiella_unclassified	kyotorphin	-1
Klebsiella_unclassified	Dehydroabietic_Acid	0.714
Klebsiella_unclassified	Atropine	0.714
Klebsiella_unclassified	Behenic_acid	0.6
Klebsiella_unclassified	Levoglucosan	0.6
Klebsiella_unclassified	naringin	0.943
Klebsiella_unclassified	spermidine	0.6
Klebsiella_unclassified	L-homoserine	-0.943
Klebsiella_unclassified	3-hydroxy-3-methylglutaric_acid	-0.771
Klebsiella_unclassified	Citramalic_acid	-0.829
Klebsiella_unclassified	4-aminobenzoic_acid	0.771
Klebsiella_unclassified	Ribonic_acid_gamma-lactone	0.771
Klebsiella_unclassified	3-Hydroxypyridine	0.714
Klebsiella_unclassified	5-Methoxytryptamine	0.943
Klebsiella_unclassified	2-ketoadipate	0.829
Klebsiella_unclassified	D-Arabitol	0.714
Klebsiella_unclassified	3,4-dihydroxycinnamic_acid	0.886
Klebsiella_unclassified	d-Glucoheptose	0.943
Klebsiella_unclassified	Phenyl_beta-D-glucopyranoside	0.886
Klebsiella_unclassified	Menthone	0.714
Klebsiella_unclassified	Arachidic_acid	0.714
Klebsiella_unclassified	Linoleic_acid_methyl_ester	0.886
Klebsiella_unclassified	Acetol	-1
Klebsiella_unclassified	threo-beta-hyrdoxyaspartate	0.714
Klebsiella_unclassified	azelaic_acid	0.829
Klebsiella_unclassified	salicin	0.829
Klebsiella_unclassified	Lactobionic_Acid	0.886
Klebsiella_unclassified	lauric_acid	0.771
Klebsiella_unclassified	lactic_acid	0.714
Klebsiella_unclassified	gly-pro	0.943
Klebsiella_unclassified	sucrose	0.886
Klebsiella_unclassified	cis-Phytol	0.943
Klebsiella_unclassified	prostaglandin_A2	0.943
Klebsiella_unclassified	DL-Anabasine	-0.6
Klebsiella_unclassified	glucose-6-phosphate	-1
Klebsiella_unclassified	3,6-Anhydro-D-galactose	-0.943
Klebsiella_unclassified	N-Carbamylglutamate	0.714
Klebsiella_unclassified	Isomaltose	0.943
Klebsiella_unclassified	3-Hydroxynorvaline	0.829
Klebsiella_unclassified	Galactinol	0.714
Klebsiella_unclassified	Abietic_Acid	0.829
Klebsiella_unclassified	Aconitic_Acid	-0.829
Klebsiella_unclassified	Melezitose	0.943
Klebsiella_unclassified	2-aminophenol	0.943
Klebsiella_unclassified	arachidonic_acid	0.771
Klebsiella_unclassified	2-methylfumarate	-0.771
Klebsiella_unclassified	guaiacol	-0.6
Klebsiella_unclassified	D-galacturonic_acid	-0.771
Klebsiella_unclassified	Glutaric_Acid	-0.771
Klebsiella_unclassified	androsterone	-0.829
Klebsiella_unclassified	arbutin	0.886
Klebsiella_unclassified	3-Hydroxypalmitic_acid	-0.714
Klebsiella_unclassified	Isopropyl-beta-D-thiogalactopyranoside	0.714
Klebsiella_unclassified	Hesperitin	0.714
Klebsiella_unclassified	Sinapyl_alcohol	0.714
Klebsiella_unclassified	Neohesperidin	0.771
Klebsiella_unclassified	mucic_acid	0.943
Klebsiella_unclassified	5-Dihydrocortisol	0.6
Klebsiella_unclassified	Stigmasterol	0.714
Klebsiella_unclassified	2,4,6-Trihydroxybenzophenone	0.657
Klebsiella_unclassified	glycolic_acid	0.657
Klebsiella_unclassified	2-Amino-3-methyl-1-butanol	0.886
Enterobacteriaceae_unclassified	oxoproline	-0.771
Enterobacteriaceae_unclassified	tyramine	-0.6
Enterobacteriaceae_unclassified	phenylalanine	-0.943
Enterobacteriaceae_unclassified	Tagatose	0.886
Enterobacteriaceae_unclassified	myo-inositol	0.714
Enterobacteriaceae_unclassified	stearic_acid	0.771
Enterobacteriaceae_unclassified	lysine	-1
Enterobacteriaceae_unclassified	tyrosine	0.886
Enterobacteriaceae_unclassified	ornithine	-0.943
Enterobacteriaceae_unclassified	N(alpha),N(alpha)-dimethyl-L-histidine	0.886
Enterobacteriaceae_unclassified	methionine	-0.943
Enterobacteriaceae_unclassified	1,5-Anhydroglucitol	0.714
Enterobacteriaceae_unclassified	xylitol	0.6
Enterobacteriaceae_unclassified	Phytol	0.943
Enterobacteriaceae_unclassified	N-cyclohexylformamide	0.657
Enterobacteriaceae_unclassified	glutaraldehyde	-0.771
Enterobacteriaceae_unclassified	Myristic_Acid	0.943
Enterobacteriaceae_unclassified	4-hydroxycinnamic_acid	0.6
Enterobacteriaceae_unclassified	ferulic_acid	-0.886
Enterobacteriaceae_unclassified	pantothenic_acid	-0.943
Enterobacteriaceae_unclassified	Saccharic_acid	-0.943
Enterobacteriaceae_unclassified	glutamine	0.771
Enterobacteriaceae_unclassified	isocitric_acid	0.714
Enterobacteriaceae_unclassified	Carbobenzyloxy-L-leucine	-0.829
Enterobacteriaceae_unclassified	gentisic_acid	0.771
Enterobacteriaceae_unclassified	shikimic_acid	0.771
Enterobacteriaceae_unclassified	N-Acetylisatin	0.714
Enterobacteriaceae_unclassified	Androstanediol	0.886
Enterobacteriaceae_unclassified	N-Acetyl-beta-D-mannosamine	0.943
Enterobacteriaceae_unclassified	kyotorphin	-1
Enterobacteriaceae_unclassified	Dehydroabietic_Acid	0.714
Enterobacteriaceae_unclassified	Atropine	0.714
Enterobacteriaceae_unclassified	Behenic_acid	0.6
Enterobacteriaceae_unclassified	Levoglucosan	0.6
Enterobacteriaceae_unclassified	naringin	0.943
Enterobacteriaceae_unclassified	spermidine	0.6
Enterobacteriaceae_unclassified	L-homoserine	-0.943
Enterobacteriaceae_unclassified	3-hydroxy-3-methylglutaric_acid	-0.771
Enterobacteriaceae_unclassified	Citramalic_acid	-0.829
Enterobacteriaceae_unclassified	4-aminobenzoic_acid	0.771
Enterobacteriaceae_unclassified	Ribonic_acid_gamma-lactone	0.771
Enterobacteriaceae_unclassified	3-Hydroxypyridine	0.714
Enterobacteriaceae_unclassified	5-Methoxytryptamine	0.943
Enterobacteriaceae_unclassified	2-ketoadipate	0.829
Enterobacteriaceae_unclassified	D-Arabitol	0.714
Enterobacteriaceae_unclassified	3,4-dihydroxycinnamic_acid	0.886
Enterobacteriaceae_unclassified	d-Glucoheptose	0.943
Enterobacteriaceae_unclassified	Phenyl_beta-D-glucopyranoside	0.886
Enterobacteriaceae_unclassified	Menthone	0.714
Enterobacteriaceae_unclassified	Arachidic_acid	0.714
Enterobacteriaceae_unclassified	Linoleic_acid_methyl_ester	0.886
Enterobacteriaceae_unclassified	Acetol	-1
Enterobacteriaceae_unclassified	threo-beta-hyrdoxyaspartate	0.714
Enterobacteriaceae_unclassified	azelaic_acid	0.829
Enterobacteriaceae_unclassified	salicin	0.829
Enterobacteriaceae_unclassified	Lactobionic_Acid	0.886
Enterobacteriaceae_unclassified	lauric_acid	0.771
Enterobacteriaceae_unclassified	lactic_acid	0.714
Enterobacteriaceae_unclassified	gly-pro	0.943
Enterobacteriaceae_unclassified	sucrose	0.886
Enterobacteriaceae_unclassified	cis-Phytol	0.943
Enterobacteriaceae_unclassified	prostaglandin_A2	0.943
Enterobacteriaceae_unclassified	DL-Anabasine	-0.6
Enterobacteriaceae_unclassified	glucose-6-phosphate	-1
Enterobacteriaceae_unclassified	3,6-Anhydro-D-galactose	-0.943
Enterobacteriaceae_unclassified	N-Carbamylglutamate	0.714
Enterobacteriaceae_unclassified	Isomaltose	0.943
Enterobacteriaceae_unclassified	3-Hydroxynorvaline	0.829
Enterobacteriaceae_unclassified	Galactinol	0.714
Enterobacteriaceae_unclassified	Abietic_Acid	0.829
Enterobacteriaceae_unclassified	Aconitic_Acid	-0.829
Enterobacteriaceae_unclassified	Melezitose	0.943
Enterobacteriaceae_unclassified	2-aminophenol	0.943
Enterobacteriaceae_unclassified	arachidonic_acid	0.771
Enterobacteriaceae_unclassified	2-methylfumarate	-0.771
Enterobacteriaceae_unclassified	guaiacol	-0.6
Enterobacteriaceae_unclassified	D-galacturonic_acid	-0.771
Enterobacteriaceae_unclassified	Glutaric_Acid	-0.771
Enterobacteriaceae_unclassified	androsterone	-0.829
Enterobacteriaceae_unclassified	arbutin	0.886
Enterobacteriaceae_unclassified	3-Hydroxypalmitic_acid	-0.714
Enterobacteriaceae_unclassified	Isopropyl-beta-D-thiogalactopyranoside	0.714
Enterobacteriaceae_unclassified	Hesperitin	0.714
Enterobacteriaceae_unclassified	Sinapyl_alcohol	0.714
Enterobacteriaceae_unclassified	Neohesperidin	0.771
Enterobacteriaceae_unclassified	mucic_acid	0.943
Enterobacteriaceae_unclassified	5-Dihydrocortisol	0.6
Enterobacteriaceae_unclassified	Stigmasterol	0.714
Enterobacteriaceae_unclassified	2,4,6-Trihydroxybenzophenone	0.657
Enterobacteriaceae_unclassified	glycolic_acid	0.657
Enterobacteriaceae_unclassified	2-Amino-3-methyl-1-butanol	0.886
Lactobacillus_xiangfangensis	oxoproline	-0.829
Lactobacillus_xiangfangensis	palmitic_acid	0.6
Lactobacillus_xiangfangensis	Tagatose	0.771
Lactobacillus_xiangfangensis	lysine	-0.657
Lactobacillus_xiangfangensis	tyrosine	0.771
Lactobacillus_xiangfangensis	N(alpha),N(alpha)-dimethyl-L-histidine	0.771
Lactobacillus_xiangfangensis	Myristic_Acid	0.6
Lactobacillus_xiangfangensis	ferulic_acid	-0.771
Lactobacillus_xiangfangensis	phenylethylamine	-0.771
Lactobacillus_xiangfangensis	Saccharic_acid	-0.6
Lactobacillus_xiangfangensis	guanine	-0.771
Lactobacillus_xiangfangensis	glutamine	0.886
Lactobacillus_xiangfangensis	glutamic_acid	-0.943
Lactobacillus_xiangfangensis	cis-gondoic_acid	0.657
Lactobacillus_xiangfangensis	Carbobenzyloxy-L-leucine	-0.943
Lactobacillus_xiangfangensis	shikimic_acid	0.6
Lactobacillus_xiangfangensis	Androstanediol	0.771
Lactobacillus_xiangfangensis	kyotorphin	-0.657
Lactobacillus_xiangfangensis	Dehydroabietic_Acid	0.829
Lactobacillus_xiangfangensis	Levoglucosan	0.6
Lactobacillus_xiangfangensis	beta-Mannosylglycerate	-0.886
Lactobacillus_xiangfangensis	naringin	0.829
Lactobacillus_xiangfangensis	5-Methoxytryptamine	0.6
Lactobacillus_xiangfangensis	3-hydroxybutyric_acid	0.714
Lactobacillus_xiangfangensis	2-ketoadipate	0.943
Lactobacillus_xiangfangensis	Phenyl_beta-D-glucopyranoside	0.771
Lactobacillus_xiangfangensis	Acetol	-0.657
Lactobacillus_xiangfangensis	threo-beta-hyrdoxyaspartate	0.771
Lactobacillus_xiangfangensis	Lactobionic_Acid	0.771
Lactobacillus_xiangfangensis	lactic_acid	0.771
Lactobacillus_xiangfangensis	gly-pro	0.6
Lactobacillus_xiangfangensis	sucrose	0.771
Lactobacillus_xiangfangensis	creatine_degr	0.886
Lactobacillus_xiangfangensis	prostaglandin_A2	0.6
Lactobacillus_xiangfangensis	DL-Anabasine	-0.714
Lactobacillus_xiangfangensis	glucose-6-phosphate	-0.657
Lactobacillus_xiangfangensis	Isomaltose	0.6
Lactobacillus_xiangfangensis	1-Methyladenosine	0.6
Lactobacillus_xiangfangensis	caffeic_acid	0.886
Lactobacillus_xiangfangensis	palmitoleic_acid	0.829
Lactobacillus_xiangfangensis	D-(glycerol_1-phosphate)	0.771
Lactobacillus_xiangfangensis	arachidonic_acid	0.6
Lactobacillus_xiangfangensis	D-galacturonic_acid	-0.657
Lactobacillus_xiangfangensis	arbutin	0.714
Lactobacillus_xiangfangensis	3-Hydroxypalmitic_acid	-0.829
Lactobacillus_xiangfangensis	Neohesperidin	0.657
Lactobacillus_xiangfangensis	mucic_acid	0.6
Lactobacillus_xiangfangensis	3,5-Dihydroxyphenylglycine	0.714
Lactobacillus_xiangfangensis	5-Dihydrocortisol	0.6
Lactobacillus_xiangfangensis	p-cresol	-0.657
Lactobacillus_xiangfangensis	2-deoxy-D-glucose	0.714
Unclassified	tyramine	-0.771
Unclassified	phenylalanine	-0.6
Unclassified	Tagatose	0.771
Unclassified	myo-inositol	0.714
Unclassified	stearic_acid	0.829
Unclassified	lysine	-0.714
Unclassified	ornithine	-0.6
Unclassified	3-(4-hydroxyphenyl)propionic_acid	0.829
Unclassified	xylose	0.714
Unclassified	methionine	-0.6
Unclassified	1,5-Anhydroglucitol	1
Unclassified	xylitol	0.771
Unclassified	Phytol	0.6
Unclassified	N-cyclohexylformamide	0.886
Unclassified	Myristic_Acid	0.6
Unclassified	4-hydroxycinnamic_acid	0.771
Unclassified	pantothenic_acid	-0.6
Unclassified	Saccharic_acid	-0.6
Unclassified	isocitric_acid	0.714
Unclassified	phytosphingosine	0.6
Unclassified	shikimic_acid	0.829
Unclassified	Carbobenzyloxy-L-leucine_degr1	0.829
Unclassified	N-Acetylisatin	0.714
Unclassified	N-Acetyl-beta-D-mannosamine	0.6
Unclassified	kyotorphin	-0.714
Unclassified	Behenic_acid	0.771
Unclassified	naringin	0.6
Unclassified	L-homoserine	-0.6
Unclassified	Homocystine	-0.714
Unclassified	Citramalic_acid	-0.657
Unclassified	Ribonic_acid_gamma-lactone	0.829
Unclassified	3-Hydroxypyridine	1
Unclassified	5-Methoxytryptamine	0.6
Unclassified	Sophorose	0.6
Unclassified	D-Arabitol	0.714
Unclassified	3,4-dihydroxycinnamic_acid	0.771
Unclassified	4-Methylbenzyl_alcohol	0.886
Unclassified	d-Glucoheptose	0.6
Unclassified	Menthone	0.714
Unclassified	Arachidic_acid	0.714
Unclassified	Acetol	-0.714
Unclassified	azelaic_acid	0.943
Unclassified	salicin	0.657
Unclassified	lauric_acid	0.829
Unclassified	ribose	0.6
Unclassified	gly-pro	0.6
Unclassified	cis-Phytol	0.6
Unclassified	prostaglandin_A2	0.886
Unclassified	DL-Anabasine	-0.771
Unclassified	glucose-6-phosphate	-0.714
Unclassified	alpha-Tocopherol	-0.829
Unclassified	3,6-Anhydro-D-galactose	-0.6
Unclassified	catechol	-0.886
Unclassified	N-Carbamylglutamate	0.714
Unclassified	Isomaltose	0.6
Unclassified	Galactinol	0.714
Unclassified	Abietic_Acid	0.657
Unclassified	Aconitic_Acid	-0.657
Unclassified	Melezitose	0.6
Unclassified	2-aminophenol	0.6
Unclassified	guaiacol	-0.771
Unclassified	androsterone	-0.657
Unclassified	Isopropyl-beta-D-thiogalactopyranoside	0.714
Unclassified	Hesperitin	0.714
Unclassified	Sinapyl_alcohol	0.714
Unclassified	mucic_acid	0.6
Unclassified	D-Glyceric_acid	0.6
Unclassified	L-Malic_acid	0.657
Unclassified	4-Vinylphenol	0.657
Unclassified	succinate_semialdehyde	0.657
Unclassified	Stigmasterol	0.714
Unclassified	2,4,6-Trihydroxybenzophenone	0.886
Unclassified	glycolic_acid	0.886
Unclassified	2-Amino-3-methyl-1-butanol	0.771
Chryseobacterium_unclassified	oxoproline	-0.6
Chryseobacterium_unclassified	tyramine	-0.714
Chryseobacterium_unclassified	phenylalanine	-0.829
Chryseobacterium_unclassified	Tagatose	0.943
Chryseobacterium_unclassified	myo-inositol	0.829
Chryseobacterium_unclassified	stearic_acid	0.829
Chryseobacterium_unclassified	lysine	-0.943
Chryseobacterium_unclassified	tyrosine	0.829
Chryseobacterium_unclassified	ornithine	-0.829
Chryseobacterium_unclassified	N(alpha),N(alpha)-dimethyl-L-histidine	0.829
Chryseobacterium_unclassified	3-(4-hydroxyphenyl)propionic_acid	0.714
Chryseobacterium_unclassified	methionine	-0.829
Chryseobacterium_unclassified	1,5-Anhydroglucitol	0.886
Chryseobacterium_unclassified	xylitol	0.657
Chryseobacterium_unclassified	Phytol	0.829
Chryseobacterium_unclassified	N-cyclohexylformamide	0.829
Chryseobacterium_unclassified	glutaraldehyde	-0.6
Chryseobacterium_unclassified	Myristic_Acid	0.886
Chryseobacterium_unclassified	4-hydroxycinnamic_acid	0.714
Chryseobacterium_unclassified	ferulic_acid	-0.829
Chryseobacterium_unclassified	pantothenic_acid	-0.829
Chryseobacterium_unclassified	Saccharic_acid	-0.829
Chryseobacterium_unclassified	glutamine	0.6
Chryseobacterium_unclassified	isocitric_acid	0.771
Chryseobacterium_unclassified	Carbobenzyloxy-L-leucine	-0.714
Chryseobacterium_unclassified	gentisic_acid	0.6
Chryseobacterium_unclassified	shikimic_acid	0.886
Chryseobacterium_unclassified	Carbobenzyloxy-L-leucine_degr1	0.714
Chryseobacterium_unclassified	N-Acetylisatin	0.829
Chryseobacterium_unclassified	Androstanediol	0.829
Chryseobacterium_unclassified	N-Acetyl-beta-D-mannosamine	0.829
Chryseobacterium_unclassified	kyotorphin	-0.943
Chryseobacterium_unclassified	Atropine	0.6
Chryseobacterium_unclassified	Behenic_acid	0.771
Chryseobacterium_unclassified	naringin	0.886
Chryseobacterium_unclassified	L-homoserine	-0.829
Chryseobacterium_unclassified	3-hydroxy-3-methylglutaric_acid	-0.6
Chryseobacterium_unclassified	Citramalic_acid	-0.771
Chryseobacterium_unclassified	4-aminobenzoic_acid	0.6
Chryseobacterium_unclassified	Ribonic_acid_gamma-lactone	0.829
Chryseobacterium_unclassified	3-Hydroxypyridine	0.886
Chryseobacterium_unclassified	5-Methoxytryptamine	0.886
Chryseobacterium_unclassified	2-ketoadipate	0.714
Chryseobacterium_unclassified	D-Arabitol	0.829
Chryseobacterium_unclassified	3,4-dihydroxycinnamic_acid	0.943
Chryseobacterium_unclassified	4-Methylbenzyl_alcohol	0.657
Chryseobacterium_unclassified	d-Glucoheptose	0.829
Chryseobacterium_unclassified	Phenyl_beta-D-glucopyranoside	0.829
Chryseobacterium_unclassified	Menthone	0.829
Chryseobacterium_unclassified	Arachidic_acid	0.829
Chryseobacterium_unclassified	Linoleic_acid_methyl_ester	0.771
Chryseobacterium_unclassified	Acetol	-0.943
Chryseobacterium_unclassified	azelaic_acid	0.943
Chryseobacterium_unclassified	salicin	0.771
Chryseobacterium_unclassified	Lactobionic_Acid	0.829
Chryseobacterium_unclassified	lauric_acid	0.886
Chryseobacterium_unclassified	gly-pro	0.829
Chryseobacterium_unclassified	sucrose	0.829
Chryseobacterium_unclassified	cis-Phytol	0.829
Chryseobacterium_unclassified	creatine_degr	0.6
Chryseobacterium_unclassified	prostaglandin_A2	1
Chryseobacterium_unclassified	DL-Anabasine	-0.771
Chryseobacterium_unclassified	glucose-6-phosphate	-0.943
Chryseobacterium_unclassified	3,6-Anhydro-D-galactose	-0.829
Chryseobacterium_unclassified	catechol	-0.6
Chryseobacterium_unclassified	N-Carbamylglutamate	0.829
Chryseobacterium_unclassified	Isomaltose	0.829
Chryseobacterium_unclassified	3-Hydroxynorvaline	0.714
Chryseobacterium_unclassified	Galactinol	0.829
Chryseobacterium_unclassified	Abietic_Acid	0.771
Chryseobacterium_unclassified	Aconitic_Acid	-0.771
Chryseobacterium_unclassified	Melezitose	0.829
Chryseobacterium_unclassified	2-aminophenol	0.829
Chryseobacterium_unclassified	arachidonic_acid	0.657
Chryseobacterium_unclassified	2-methylfumarate	-0.714
Chryseobacterium_unclassified	guaiacol	-0.714
Chryseobacterium_unclassified	D-galacturonic_acid	-0.6
Chryseobacterium_unclassified	Glutaric_Acid	-0.6
Chryseobacterium_unclassified	androsterone	-0.771
Chryseobacterium_unclassified	arbutin	0.771
Chryseobacterium_unclassified	Isopropyl-beta-D-thiogalactopyranoside	0.829
Chryseobacterium_unclassified	Hesperitin	0.829
Chryseobacterium_unclassified	Sinapyl_alcohol	0.829
Chryseobacterium_unclassified	Neohesperidin	0.6
Chryseobacterium_unclassified	mucic_acid	0.829
Chryseobacterium_unclassified	D-Glyceric_acid	0.6
Chryseobacterium_unclassified	L-Malic_acid	0.657
Chryseobacterium_unclassified	succinate_semialdehyde	0.657
Chryseobacterium_unclassified	Stigmasterol	0.829
Chryseobacterium_unclassified	2,4,6-Trihydroxybenzophenone	0.829
Chryseobacterium_unclassified	glycolic_acid	0.829
Chryseobacterium_unclassified	2-Amino-3-methyl-1-butanol	0.943
Rahnella_sp._Y9602	4-aminobutyric_acid	-0.6
Rahnella_sp._Y9602	oxoproline	-0.829
Rahnella_sp._Y9602	phenylalanine	-1
Rahnella_sp._Y9602	Tagatose	0.771
Rahnella_sp._Y9602	stearic_acid	0.829
Rahnella_sp._Y9602	lysine	-0.943
Rahnella_sp._Y9602	tyrosine	0.771
Rahnella_sp._Y9602	ornithine	-1
Rahnella_sp._Y9602	N(alpha),N(alpha)-dimethyl-L-histidine	0.771
Rahnella_sp._Y9602	methionine	-1
Rahnella_sp._Y9602	1,5-Anhydroglucitol	0.6
Rahnella_sp._Y9602	5-aminovaleric_acid_lactam	-0.6
Rahnella_sp._Y9602	xylitol	0.714
Rahnella_sp._Y9602	linolenic_acid	0.714
Rahnella_sp._Y9602	Phytol	1
Rahnella_sp._Y9602	glutaraldehyde	-0.829
Rahnella_sp._Y9602	Glucoheptonic_acid	-0.6
Rahnella_sp._Y9602	Myristic_Acid	0.829
Rahnella_sp._Y9602	4-hydroxycinnamic_acid	0.657
Rahnella_sp._Y9602	ferulic_acid	-0.771
Rahnella_sp._Y9602	pantothenic_acid	-1
Rahnella_sp._Y9602	Saccharic_acid	-0.886
Rahnella_sp._Y9602	N-Acetyl-L-glutamic_acid	-0.6
Rahnella_sp._Y9602	glutamine	0.714
Rahnella_sp._Y9602	Carbobenzyloxy-L-leucine	-0.771
Rahnella_sp._Y9602	gentisic_acid	0.829
Rahnella_sp._Y9602	shikimic_acid	0.714
Rahnella_sp._Y9602	Androstanediol	0.771
Rahnella_sp._Y9602	N-Acetyl-beta-D-mannosamine	1
Rahnella_sp._Y9602	kyotorphin	-0.943
Rahnella_sp._Y9602	Dehydroabietic_Acid	0.6
Rahnella_sp._Y9602	Atropine	0.886
Rahnella_sp._Y9602	Levoglucosan	0.714
Rahnella_sp._Y9602	naringin	0.886
Rahnella_sp._Y9602	spermidine	0.657
Rahnella_sp._Y9602	L-homoserine	-1
Rahnella_sp._Y9602	fucose	0.714
Rahnella_sp._Y9602	3-hydroxy-3-methylglutaric_acid	-0.886
Rahnella_sp._Y9602	Citramalic_acid	-0.943
Rahnella_sp._Y9602	4-aminobenzoic_acid	0.886
Rahnella_sp._Y9602	Ribonic_acid_gamma-lactone	0.829
Rahnella_sp._Y9602	3-Hydroxypyridine	0.6
Rahnella_sp._Y9602	5-Methoxytryptamine	0.829
Rahnella_sp._Y9602	2-ketoadipate	0.771
Rahnella_sp._Y9602	3,4-dihydroxycinnamic_acid	0.714
Rahnella_sp._Y9602	d-Glucoheptose	1
Rahnella_sp._Y9602	Phenyl_beta-D-glucopyranoside	0.771
Rahnella_sp._Y9602	Linoleic_acid_methyl_ester	0.771
Rahnella_sp._Y9602	Acetol	-0.943
Rahnella_sp._Y9602	tryptophan	0.6
Rahnella_sp._Y9602	threo-beta-hyrdoxyaspartate	0.771
Rahnella_sp._Y9602	azelaic_acid	0.771
Rahnella_sp._Y9602	salicin	0.943
Rahnella_sp._Y9602	Lactobionic_Acid	0.771
Rahnella_sp._Y9602	lactic_acid	0.771
Rahnella_sp._Y9602	gly-pro	0.886
Rahnella_sp._Y9602	sucrose	0.771
Rahnella_sp._Y9602	cis-Phytol	1
Rahnella_sp._Y9602	prostaglandin_A2	0.829
Rahnella_sp._Y9602	glucose-6-phosphate	-0.943
Rahnella_sp._Y9602	3,6-Anhydro-D-galactose	-1
Rahnella_sp._Y9602	Isomaltose	0.886
Rahnella_sp._Y9602	3-Hydroxynorvaline	0.771
Rahnella_sp._Y9602	Abietic_Acid	0.943
Rahnella_sp._Y9602	Aconitic_Acid	-0.714
Rahnella_sp._Y9602	Melezitose	1
Rahnella_sp._Y9602	2-aminophenol	1
Rahnella_sp._Y9602	arachidonic_acid	0.714
Rahnella_sp._Y9602	2-methylfumarate	-0.6
Rahnella_sp._Y9602	guaiacol	-0.657
Rahnella_sp._Y9602	D-galacturonic_acid	-0.657
Rahnella_sp._Y9602	Glutaric_Acid	-0.829
Rahnella_sp._Y9602	androsterone	-0.943
Rahnella_sp._Y9602	Octadecanol	0.6
Rahnella_sp._Y9602	arbutin	0.943
Rahnella_sp._Y9602	3-Hydroxypalmitic_acid	-0.6
Rahnella_sp._Y9602	palatinitol	-0.6
Rahnella_sp._Y9602	Neohesperidin	0.657
Rahnella_sp._Y9602	mucic_acid	0.886
Rahnella_sp._Y9602	5-Dihydrocortisol	0.714
Rahnella_sp._Y9602	2,4,6-Trihydroxybenzophenone	0.6
Rahnella_sp._Y9602	2-Amino-3-methyl-1-butanol	0.714
Delftia_unclassified	4-aminobutyric_acid	-0.657
Delftia_unclassified	phenylalanine	-0.829
Delftia_unclassified	Tagatose	0.771
Delftia_unclassified	myo-inositol	0.6
Delftia_unclassified	stearic_acid	1
Delftia_unclassified	lysine	-0.771
Delftia_unclassified	ornithine	-0.829
Delftia_unclassified	3-(4-hydroxyphenyl)propionic_acid	0.6
Delftia_unclassified	methionine	-0.829
Delftia_unclassified	1,5-Anhydroglucitol	0.829
Delftia_unclassified	5-aminovaleric_acid_lactam	-0.714
Delftia_unclassified	xylitol	0.943
Delftia_unclassified	linolenic_acid	0.771
Delftia_unclassified	Phytol	0.829
Delftia_unclassified	Myristic_Acid	0.6
Delftia_unclassified	4-hydroxycinnamic_acid	0.943
Delftia_unclassified	pantothenic_acid	-0.829
Delftia_unclassified	Saccharic_acid	-0.6
Delftia_unclassified	N-Acetyl-L-glutamic_acid	-0.6
Delftia_unclassified	Pipecolinic_acid	-0.6
Delftia_unclassified	shikimic_acid	0.886
Delftia_unclassified	Carbobenzyloxy-L-leucine_degr1	0.6
Delftia_unclassified	N-Acetylisatin	0.6
Delftia_unclassified	N-Acetyl-beta-D-mannosamine	0.829
Delftia_unclassified	kyotorphin	-0.771
Delftia_unclassified	Atropine	0.829
Delftia_unclassified	naringin	0.714
Delftia_unclassified	L-homoserine	-0.829
Delftia_unclassified	fucose	0.771
Delftia_unclassified	3-hydroxy-3-methylglutaric_acid	-0.657
Delftia_unclassified	Homocystine	-0.657
Delftia_unclassified	Citramalic_acid	-0.943
Delftia_unclassified	4-aminobenzoic_acid	0.657
Delftia_unclassified	Ribonic_acid_gamma-lactone	1
Delftia_unclassified	3-Hydroxypyridine	0.829
Delftia_unclassified	5-Methoxytryptamine	0.6
Delftia_unclassified	D-Arabitol	0.6
Delftia_unclassified	3,4-dihydroxycinnamic_acid	0.657
Delftia_unclassified	4-Methylbenzyl_alcohol	0.6
Delftia_unclassified	d-Glucoheptose	0.829
Delftia_unclassified	Menthone	0.6
Delftia_unclassified	Arachidic_acid	0.6
Delftia_unclassified	Acetol	-0.771
Delftia_unclassified	tryptophan	0.6
Delftia_unclassified	azelaic_acid	0.943
Delftia_unclassified	salicin	0.943
Delftia_unclassified	gly-pro	0.6
Delftia_unclassified	cis-Phytol	0.829
Delftia_unclassified	prostaglandin_A2	0.829
Delftia_unclassified	glucose-6-phosphate	-0.771
Delftia_unclassified	3,6-Anhydro-D-galactose	-0.829
Delftia_unclassified	catechol	-0.6
Delftia_unclassified	N-Carbamylglutamate	0.6
Delftia_unclassified	Isomaltose	0.6
Delftia_unclassified	Galactinol	0.6
Delftia_unclassified	Abietic_Acid	0.943
Delftia_unclassified	Melezitose	0.829
Delftia_unclassified	2-aminophenol	0.829
Delftia_unclassified	guaiacol	-0.943
Delftia_unclassified	L-dopa	0.714
Delftia_unclassified	androsterone	-0.943
Delftia_unclassified	Octadecanol	0.829
Delftia_unclassified	arbutin	0.771
Delftia_unclassified	Isopropyl-beta-D-thiogalactopyranoside	0.6
Delftia_unclassified	palatinitol	-0.714
Delftia_unclassified	Hesperitin	0.6
Delftia_unclassified	Sinapyl_alcohol	0.6
Delftia_unclassified	mucic_acid	0.6
Delftia_unclassified	Elaidic_acid	0.771
Delftia_unclassified	Stigmasterol	0.6
Delftia_unclassified	2,4,6-Trihydroxybenzophenone	0.886
Delftia_unclassified	2-Amino-3-methyl-1-butanol	0.657
Lactobacillus_unclassified	oxoproline	-0.6
Lactobacillus_unclassified	palmitic_acid	0.829
Lactobacillus_unclassified	xylose	-0.714
Lactobacillus_unclassified	3,4-dihydroxybenzoic_acid	0.714
Lactobacillus_unclassified	citrulline	0.657
Lactobacillus_unclassified	phenylethylamine	-0.943
Lactobacillus_unclassified	guanine	-0.943
Lactobacillus_unclassified	Pyruvic_acid	0.657
Lactobacillus_unclassified	glutamine	0.6
Lactobacillus_unclassified	glutamic_acid	-0.943
Lactobacillus_unclassified	cis-gondoic_acid	0.714
Lactobacillus_unclassified	Carbobenzyloxy-L-leucine	-0.657
Lactobacillus_unclassified	phytosphingosine	-0.771
Lactobacillus_unclassified	beta-Mannosylglycerate	-0.714
Lactobacillus_unclassified	2-Deoxyuridine	-0.6
Lactobacillus_unclassified	Sophorose	-0.771
Lactobacillus_unclassified	2-ketoadipate	0.657
Lactobacillus_unclassified	creatine_degr	0.714
Lactobacillus_unclassified	1-Methyladenosine	0.829
Lactobacillus_unclassified	caffeic_acid	0.886
Lactobacillus_unclassified	palmitoleic_acid	1
Lactobacillus_unclassified	D-(glycerol_1-phosphate)	0.943
Lactobacillus_unclassified	3,5-Dihydroxyphenylglycine	0.771
Lactobacillus_unclassified	p-cresol	-0.829
Lactobacillus_unclassified	2-deoxy-D-glucose	0.714
Lactobacillus_panis	oxoproline	0.657
Lactobacillus_panis	phenylalanine	0.829
Lactobacillus_panis	Tagatose	-0.829
Lactobacillus_panis	myo-inositol	-0.829
Lactobacillus_panis	stearic_acid	-0.6
Lactobacillus_panis	lysine	0.943
Lactobacillus_panis	tyrosine	-0.943
Lactobacillus_panis	ornithine	0.829
Lactobacillus_panis	N(alpha),N(alpha)-dimethyl-L-histidine	-0.943
Lactobacillus_panis	methionine	0.829
Lactobacillus_panis	1,5-Anhydroglucitol	-0.6
Lactobacillus_panis	Phytol	-0.829
Lactobacillus_panis	N-cyclohexylformamide	-0.6
Lactobacillus_panis	glutaraldehyde	0.829
Lactobacillus_panis	Glucoheptonic_acid	0.657
Lactobacillus_panis	Myristic_Acid	-1
Lactobacillus_panis	trehalose	-0.6
Lactobacillus_panis	ferulic_acid	0.943
Lactobacillus_panis	pantothenic_acid	0.829
Lactobacillus_panis	Saccharic_acid	0.886
Lactobacillus_panis	glutamine	-0.714
Lactobacillus_panis	isocitric_acid	-0.771
Lactobacillus_panis	Carbobenzyloxy-L-leucine	0.771
Lactobacillus_panis	gentisic_acid	-0.829
Lactobacillus_panis	shikimic_acid	-0.657
Lactobacillus_panis	N-Acetylisatin	-0.829
Lactobacillus_panis	Androstanediol	-0.943
Lactobacillus_panis	Phytanic_acid	0.657
Lactobacillus_panis	N-Acetyl-beta-D-mannosamine	-0.829
Lactobacillus_panis	kyotorphin	0.943
Lactobacillus_panis	Dehydroabietic_Acid	-0.771
Lactobacillus_panis	Atropine	-0.6
Lactobacillus_panis	Behenic_acid	-0.714
Lactobacillus_panis	beta-Mannosylglycerate	0.6
Lactobacillus_panis	naringin	-0.886
Lactobacillus_panis	spermidine	-0.657
Lactobacillus_panis	L-homoserine	0.829
Lactobacillus_panis	3-hydroxy-3-methylglutaric_acid	0.714
Lactobacillus_panis	Citramalic_acid	0.657
Lactobacillus_panis	4-aminobenzoic_acid	-0.714
Lactobacillus_panis	Ribonic_acid_gamma-lactone	-0.6
Lactobacillus_panis	3-Hydroxypyridine	-0.6
Lactobacillus_panis	nornicotine	-0.6
Lactobacillus_panis	5-Methoxytryptamine	-1
Lactobacillus_panis	2-ketoadipate	-0.771
Lactobacillus_panis	D-Arabitol	-0.829
Lactobacillus_panis	3,4-dihydroxycinnamic_acid	-0.943
Lactobacillus_panis	d-Glucoheptose	-0.829
Lactobacillus_panis	Phenyl_beta-D-glucopyranoside	-0.943
Lactobacillus_panis	Menthone	-0.829
Lactobacillus_panis	Arachidic_acid	-0.829
Lactobacillus_panis	Linoleic_acid_methyl_ester	-0.943
Lactobacillus_panis	Acetol	0.943
Lactobacillus_panis	threo-beta-hyrdoxyaspartate	-0.6
Lactobacillus_panis	azelaic_acid	-0.714
Lactobacillus_panis	salicin	-0.657
Lactobacillus_panis	Lactobionic_Acid	-0.943
Lactobacillus_panis	lauric_acid	-0.829
Lactobacillus_panis	lactic_acid	-0.6
Lactobacillus_panis	gly-pro	-0.886
Lactobacillus_panis	sucrose	-0.943
Lactobacillus_panis	cis-Phytol	-0.829
Lactobacillus_panis	creatine_degr	-0.6
Lactobacillus_panis	prostaglandin_A2	-0.886
Lactobacillus_panis	glucose-6-phosphate	0.943
Lactobacillus_panis	3,6-Anhydro-D-galactose	0.829
Lactobacillus_panis	N-Carbamylglutamate	-0.829
Lactobacillus_panis	Isomaltose	-0.886
Lactobacillus_panis	3-Hydroxynorvaline	-0.943
Lactobacillus_panis	Galactinol	-0.829
Lactobacillus_panis	Abietic_Acid	-0.657
Lactobacillus_panis	Aconitic_Acid	0.771
Lactobacillus_panis	Melezitose	-0.829
Lactobacillus_panis	2-aminophenol	-0.829
Lactobacillus_panis	arachidonic_acid	-0.886
Lactobacillus_panis	2-methylfumarate	0.829
Lactobacillus_panis	D-galacturonic_acid	0.829
Lactobacillus_panis	Glutaric_Acid	0.829
Lactobacillus_panis	androsterone	0.657
Lactobacillus_panis	arbutin	-0.771
Lactobacillus_panis	3-Hydroxypalmitic_acid	0.771
Lactobacillus_panis	Isopropyl-beta-D-thiogalactopyranoside	-0.829
Lactobacillus_panis	Hesperitin	-0.829
Lactobacillus_panis	Sinapyl_alcohol	-0.829
Lactobacillus_panis	Neohesperidin	-0.829
Lactobacillus_panis	mucic_acid	-0.886
Lactobacillus_panis	2-keto-isovaleric_acid	0.6
Lactobacillus_panis	Itaconic_acid	0.657
Lactobacillus_panis	L-Malic_acid	-0.6
Lactobacillus_panis	succinate_semialdehyde	-0.6
Lactobacillus_panis	Stigmasterol	-0.829
Lactobacillus_panis	2,4,6-Trihydroxybenzophenone	-0.6
Lactobacillus_panis	glycolic_acid	-0.6
Lactobacillus_panis	2-Amino-3-methyl-1-butanol	-0.943
Klebsiella_sp._M5al	oxoproline	-0.771
Klebsiella_sp._M5al	tyramine	-0.6
Klebsiella_sp._M5al	phenylalanine	-0.943
Klebsiella_sp._M5al	Tagatose	0.886
Klebsiella_sp._M5al	myo-inositol	0.714
Klebsiella_sp._M5al	stearic_acid	0.771
Klebsiella_sp._M5al	lysine	-1
Klebsiella_sp._M5al	tyrosine	0.886
Klebsiella_sp._M5al	ornithine	-0.943
Klebsiella_sp._M5al	N(alpha),N(alpha)-dimethyl-L-histidine	0.886
Klebsiella_sp._M5al	methionine	-0.943
Klebsiella_sp._M5al	1,5-Anhydroglucitol	0.714
Klebsiella_sp._M5al	xylitol	0.6
Klebsiella_sp._M5al	Phytol	0.943
Klebsiella_sp._M5al	N-cyclohexylformamide	0.657
Klebsiella_sp._M5al	glutaraldehyde	-0.771
Klebsiella_sp._M5al	Myristic_Acid	0.943
Klebsiella_sp._M5al	4-hydroxycinnamic_acid	0.6
Klebsiella_sp._M5al	ferulic_acid	-0.886
Klebsiella_sp._M5al	pantothenic_acid	-0.943
Klebsiella_sp._M5al	Saccharic_acid	-0.943
Klebsiella_sp._M5al	glutamine	0.771
Klebsiella_sp._M5al	isocitric_acid	0.714
Klebsiella_sp._M5al	Carbobenzyloxy-L-leucine	-0.829
Klebsiella_sp._M5al	gentisic_acid	0.771
Klebsiella_sp._M5al	shikimic_acid	0.771
Klebsiella_sp._M5al	N-Acetylisatin	0.714
Klebsiella_sp._M5al	Androstanediol	0.886
Klebsiella_sp._M5al	N-Acetyl-beta-D-mannosamine	0.943
Klebsiella_sp._M5al	kyotorphin	-1
Klebsiella_sp._M5al	Dehydroabietic_Acid	0.714
Klebsiella_sp._M5al	Atropine	0.714
Klebsiella_sp._M5al	Behenic_acid	0.6
Klebsiella_sp._M5al	Levoglucosan	0.6
Klebsiella_sp._M5al	naringin	0.943
Klebsiella_sp._M5al	spermidine	0.6
Klebsiella_sp._M5al	L-homoserine	-0.943
Klebsiella_sp._M5al	3-hydroxy-3-methylglutaric_acid	-0.771
Klebsiella_sp._M5al	Citramalic_acid	-0.829
Klebsiella_sp._M5al	4-aminobenzoic_acid	0.771
Klebsiella_sp._M5al	Ribonic_acid_gamma-lactone	0.771
Klebsiella_sp._M5al	3-Hydroxypyridine	0.714
Klebsiella_sp._M5al	5-Methoxytryptamine	0.943
Klebsiella_sp._M5al	2-ketoadipate	0.829
Klebsiella_sp._M5al	D-Arabitol	0.714
Klebsiella_sp._M5al	3,4-dihydroxycinnamic_acid	0.886
Klebsiella_sp._M5al	d-Glucoheptose	0.943
Klebsiella_sp._M5al	Phenyl_beta-D-glucopyranoside	0.886
Klebsiella_sp._M5al	Menthone	0.714
Klebsiella_sp._M5al	Arachidic_acid	0.714
Klebsiella_sp._M5al	Linoleic_acid_methyl_ester	0.886
Klebsiella_sp._M5al	Acetol	-1
Klebsiella_sp._M5al	threo-beta-hyrdoxyaspartate	0.714
Klebsiella_sp._M5al	azelaic_acid	0.829
Klebsiella_sp._M5al	salicin	0.829
Klebsiella_sp._M5al	Lactobionic_Acid	0.886
Klebsiella_sp._M5al	lauric_acid	0.771
Klebsiella_sp._M5al	lactic_acid	0.714
Klebsiella_sp._M5al	gly-pro	0.943
Klebsiella_sp._M5al	sucrose	0.886
Klebsiella_sp._M5al	cis-Phytol	0.943
Klebsiella_sp._M5al	prostaglandin_A2	0.943
Klebsiella_sp._M5al	DL-Anabasine	-0.6
Klebsiella_sp._M5al	glucose-6-phosphate	-1
Klebsiella_sp._M5al	3,6-Anhydro-D-galactose	-0.943
Klebsiella_sp._M5al	N-Carbamylglutamate	0.714
Klebsiella_sp._M5al	Isomaltose	0.943
Klebsiella_sp._M5al	3-Hydroxynorvaline	0.829
Klebsiella_sp._M5al	Galactinol	0.714
Klebsiella_sp._M5al	Abietic_Acid	0.829
Klebsiella_sp._M5al	Aconitic_Acid	-0.829
Klebsiella_sp._M5al	Melezitose	0.943
Klebsiella_sp._M5al	2-aminophenol	0.943
Klebsiella_sp._M5al	arachidonic_acid	0.771
Klebsiella_sp._M5al	2-methylfumarate	-0.771
Klebsiella_sp._M5al	guaiacol	-0.6
Klebsiella_sp._M5al	D-galacturonic_acid	-0.771
Klebsiella_sp._M5al	Glutaric_Acid	-0.771
Klebsiella_sp._M5al	androsterone	-0.829
Klebsiella_sp._M5al	arbutin	0.886
Klebsiella_sp._M5al	3-Hydroxypalmitic_acid	-0.714
Klebsiella_sp._M5al	Isopropyl-beta-D-thiogalactopyranoside	0.714
Klebsiella_sp._M5al	Hesperitin	0.714
Klebsiella_sp._M5al	Sinapyl_alcohol	0.714
Klebsiella_sp._M5al	Neohesperidin	0.771
Klebsiella_sp._M5al	mucic_acid	0.943
Klebsiella_sp._M5al	5-Dihydrocortisol	0.6
Klebsiella_sp._M5al	Stigmasterol	0.714
Klebsiella_sp._M5al	2,4,6-Trihydroxybenzophenone	0.657
Klebsiella_sp._M5al	glycolic_acid	0.657
Klebsiella_sp._M5al	2-Amino-3-methyl-1-butanol	0.886
Lactobacillus_coryniformis	2-aminoethanethiol	0.943
Lactobacillus_coryniformis	palmitic_acid	0.714
Lactobacillus_coryniformis	o-Hydroxyhippuric_acid	-0.943
Lactobacillus_coryniformis	trehalose	-0.771
Lactobacillus_coryniformis	citrulline	0.6
Lactobacillus_coryniformis	Pipecolinic_acid	-0.886
Lactobacillus_coryniformis	2-Deoxyuridine	-0.829
Lactobacillus_coryniformis	nornicotine	-0.771
Lactobacillus_coryniformis	N-Methyl-DL-alanine	0.771
Lactobacillus_coryniformis	ribose	0.829
Lactobacillus_coryniformis	Dihydroxyacetone	0.943
Lactobacillus_coryniformis	3-Hydroxynorvaline	-0.6
Lactobacillus_coryniformis	1-Methyladenosine	0.714
Lactobacillus_coryniformis	2-Methylglutaric_Acid	0.943
Lactobacillus_coryniformis	cytidine-monophosphate_degr_prod	-0.6
Lactobacillus_coryniformis	L-dopa	0.6
Lactobacillus_coryniformis	2-keto-isovaleric_acid	0.771
Lactobacillus_coryniformis	3,5-Dihydroxyphenylglycine	0.771
Lactobacillus_coryniformis	4-Vinylphenol	0.657
Lactobacillus_coryniformis	2-Ketocaproic_acid	0.6
Lactobacillus_coryniformis	2-deoxy-D-glucose	0.6
Xanthomonadaceae_unclassified	phenylalanine	-0.696
Xanthomonadaceae_unclassified	Tagatose	0.841
Xanthomonadaceae_unclassified	myo-inositol	0.812
Xanthomonadaceae_unclassified	stearic_acid	0.928
Xanthomonadaceae_unclassified	lysine	-0.754
Xanthomonadaceae_unclassified	tyrosine	0.609
Xanthomonadaceae_unclassified	ornithine	-0.696
Xanthomonadaceae_unclassified	N(alpha),N(alpha)-dimethyl-L-histidine	0.609
Xanthomonadaceae_unclassified	3-(4-hydroxyphenyl)propionic_acid	0.754
Xanthomonadaceae_unclassified	xylose	0.609
Xanthomonadaceae_unclassified	methionine	-0.696
Xanthomonadaceae_unclassified	1,5-Anhydroglucitol	0.928
Xanthomonadaceae_unclassified	xylitol	0.812
Xanthomonadaceae_unclassified	linolenic_acid	0.638
Xanthomonadaceae_unclassified	Phytol	0.696
Xanthomonadaceae_unclassified	N-cyclohexylformamide	0.725
Xanthomonadaceae_unclassified	Myristic_Acid	0.667
Xanthomonadaceae_unclassified	4-hydroxycinnamic_acid	0.928
Xanthomonadaceae_unclassified	ferulic_acid	-0.609
Xanthomonadaceae_unclassified	pantothenic_acid	-0.696
Xanthomonadaceae_unclassified	shikimic_acid	0.928
Xanthomonadaceae_unclassified	Carbobenzyloxy-L-leucine_degr1	0.841
Xanthomonadaceae_unclassified	N-Acetylisatin	0.812
Xanthomonadaceae_unclassified	Androstanediol	0.609
Xanthomonadaceae_unclassified	N-Acetyl-beta-D-mannosamine	0.696
Xanthomonadaceae_unclassified	kyotorphin	-0.754
Xanthomonadaceae_unclassified	Atropine	0.638
Xanthomonadaceae_unclassified	Behenic_acid	0.754
Xanthomonadaceae_unclassified	naringin	0.696
Xanthomonadaceae_unclassified	L-homoserine	-0.696
Xanthomonadaceae_unclassified	fucose	0.638
Xanthomonadaceae_unclassified	Citramalic_acid	-0.783
Xanthomonadaceae_unclassified	Ribonic_acid_gamma-lactone	0.928
Xanthomonadaceae_unclassified	3-Hydroxypyridine	0.928
Xanthomonadaceae_unclassified	5-Methoxytryptamine	0.667
Xanthomonadaceae_unclassified	D-Arabitol	0.812
Xanthomonadaceae_unclassified	3,4-dihydroxycinnamic_acid	0.812
Xanthomonadaceae_unclassified	4-Methylbenzyl_alcohol	0.812
Xanthomonadaceae_unclassified	d-Glucoheptose	0.696
Xanthomonadaceae_unclassified	Phenyl_beta-D-glucopyranoside	0.609
Xanthomonadaceae_unclassified	Menthone	0.812
Xanthomonadaceae_unclassified	Arachidic_acid	0.812
Xanthomonadaceae_unclassified	Acetol	-0.754
Xanthomonadaceae_unclassified	azelaic_acid	0.986
Xanthomonadaceae_unclassified	salicin	0.783
Xanthomonadaceae_unclassified	Lactobionic_Acid	0.609
Xanthomonadaceae_unclassified	lauric_acid	0.754
Xanthomonadaceae_unclassified	sucrose	0.609
Xanthomonadaceae_unclassified	cis-Phytol	0.696
Xanthomonadaceae_unclassified	prostaglandin_A2	0.899
Xanthomonadaceae_unclassified	DL-Anabasine	-0.667
Xanthomonadaceae_unclassified	glucose-6-phosphate	-0.754
Xanthomonadaceae_unclassified	alpha-Tocopherol	-0.696
Xanthomonadaceae_unclassified	3,6-Anhydro-D-galactose	-0.696
Xanthomonadaceae_unclassified	catechol	-0.696
Xanthomonadaceae_unclassified	N-Carbamylglutamate	0.812
Xanthomonadaceae_unclassified	Galactinol	0.812
Xanthomonadaceae_unclassified	Abietic_Acid	0.783
Xanthomonadaceae_unclassified	Melezitose	0.696
Xanthomonadaceae_unclassified	2-aminophenol	0.696
Xanthomonadaceae_unclassified	guaiacol	-0.928
Xanthomonadaceae_unclassified	androsterone	-0.783
Xanthomonadaceae_unclassified	Octadecanol	0.783
Xanthomonadaceae_unclassified	arbutin	0.638
Xanthomonadaceae_unclassified	Isopropyl-beta-D-thiogalactopyranoside	0.812
Xanthomonadaceae_unclassified	Hesperitin	0.812
Xanthomonadaceae_unclassified	Sinapyl_alcohol	0.812
Xanthomonadaceae_unclassified	Elaidic_acid	0.667
[truncated: 1,140 more rows]

## Sheet: P
Spearman correlation coefficients of that between microbiota and metabolites with biofunctions in corn silage inoculated with L. plantarum (Fig. 5c). The absolute Spearman coefficient value > 0.6 is shown.
taxa	metabolites	correlation coefficients
Lactobacillus_acetotolerans	oxoproline	0.845
Lactobacillus_acetotolerans	tyramine	0.676
Lactobacillus_acetotolerans	palmitic_acid	-0.676
Lactobacillus_acetotolerans	phenylalanine	0.676
Lactobacillus_acetotolerans	stearic_acid	-0.676
Lactobacillus_acetotolerans	lysine	0.676
Lactobacillus_acetotolerans	3-(4-hydroxyphenyl)propionic_acid	-0.676
Lactobacillus_acetotolerans	glutamic_acid	0.845
Lactobacillus_acetotolerans	pantothenic_acid	0.676
Lactobacillus_acetotolerans	N-Acetyl-L-glutamic_acid	0.676
Lactobacillus_acetotolerans	3,4-dihydroxybenzoic_acid	-0.676
Lactobacillus_acetotolerans	sulfuric_acid	-0.845
Lactobacillus_acetotolerans	N-Acetyl-beta-D-mannosamine	-0.676
Lactobacillus_acetotolerans	Saccharic_acid	0.845
Lactobacillus_acetotolerans	Levoglucosan	-0.778
Lactobacillus_acetotolerans	L-homoserine	0.676
Lactobacillus_acetotolerans	naringin	-0.676
Lactobacillus_acetotolerans	5-Methoxytryptamine	-0.676
Lactobacillus_acetotolerans	3,4-dihydroxycinnamic_acid	-0.845
Lactobacillus_acetotolerans	D-Arabitol	-0.845
Lactobacillus_acetotolerans	N-Carbamylglutamate	-0.676
Lactobacillus_acetotolerans	Acetol	0.676
Lactobacillus_acetotolerans	gly-pro	0.845
Lactobacillus_acetotolerans	salicin	-0.676
Lactobacillus_acetotolerans	threo-beta-hyrdoxyaspartate	-0.845
Lactobacillus_acetotolerans	lactic_acid	-0.778
Lactobacillus_acetotolerans	D-galacturonic_acid	0.676
Lactobacillus_acetotolerans	2-aminophenol	-0.676
Lactobacillus_acetotolerans	Isomaltose	-0.676
Lactobacillus_acetotolerans	3-Hydroxynorvaline	0.676
Lactobacillus_acetotolerans	arachidonic_acid	-0.676
Lactobacillus_acetotolerans	Melezitose	-0.845
Lactobacillus_acetotolerans	androsterone	0.676
Lactobacillus_acetotolerans	Octadecanol	-0.676
Lactobacillus_acetotolerans	Allylmalonic_acid	0.845
Lactobacillus_acetotolerans	palatinitol	0.778
Lactobacillus_acetotolerans	mucic_acid	-0.845
Lactobacillus_acetotolerans	4-Vinylphenol	-0.778
Lactobacillus_silagei	oxoproline	0.886
Lactobacillus_silagei	tyramine	0.943
Lactobacillus_silagei	palmitic_acid	-0.943
Lactobacillus_silagei	Tagatose	-0.771
Lactobacillus_silagei	phenylalanine	0.943
Lactobacillus_silagei	stearic_acid	-0.943
Lactobacillus_silagei	tyrosine	-0.714
Lactobacillus_silagei	3-(4-hydroxyphenyl)propionic_acid	-0.943
Lactobacillus_silagei	methionine	-0.657
Lactobacillus_silagei	glutamic_acid	0.771
Lactobacillus_silagei	N-cyclohexylformamide	-0.771
Lactobacillus_silagei	Phytol	-0.657
Lactobacillus_silagei	Myristic_Acid	-0.886
Lactobacillus_silagei	4-hydroxycinnamic_acid	-0.886
Lactobacillus_silagei	pantothenic_acid	0.943
Lactobacillus_silagei	trehalose	-0.657
Lactobacillus_silagei	citrulline	-0.829
Lactobacillus_silagei	N-Acetyl-L-glutamic_acid	0.943
Lactobacillus_silagei	3,4-dihydroxybenzoic_acid	-0.943
Lactobacillus_silagei	sulfuric_acid	-0.714
Lactobacillus_silagei	ferulic_acid	0.657
Lactobacillus_silagei	beta-Mannosylglycerate	0.657
Lactobacillus_silagei	Carbobenzyloxy-L-leucine	0.657
Lactobacillus_silagei	Androstanediol	-0.886
Lactobacillus_silagei	guanine	-0.771
Lactobacillus_silagei	gentisic_acid	-0.714
Lactobacillus_silagei	N-Acetyl-beta-D-mannosamine	-0.943
Lactobacillus_silagei	Saccharic_acid	0.657
Lactobacillus_silagei	Atropine	-0.771
Lactobacillus_silagei	2-Deoxyuridine	0.6
Lactobacillus_silagei	Levoglucosan	-0.771
Lactobacillus_silagei	Sophorose	0.771
Lactobacillus_silagei	Dehydroabietic_Acid	-0.6
Lactobacillus_silagei	L-homoserine	0.943
Lactobacillus_silagei	Homocystine	-0.771
Lactobacillus_silagei	naringin	-0.943
Lactobacillus_silagei	lactulose	0.829
Lactobacillus_silagei	5-Methoxytryptamine	-0.943
Lactobacillus_silagei	3-hydroxybutyric_acid	0.6
Lactobacillus_silagei	3,4-dihydroxycinnamic_acid	-0.829
Lactobacillus_silagei	d-Glucoheptose	-0.886
Lactobacillus_silagei	D-Arabitol	-0.886
Lactobacillus_silagei	N-Carbamylglutamate	-0.829
Lactobacillus_silagei	Acetol	0.829
Lactobacillus_silagei	Phenyl_beta-D-glucopyranoside	-0.886
Lactobacillus_silagei	Linoleic_acid_methyl_ester	-0.886
Lactobacillus_silagei	gly-pro	0.886
Lactobacillus_silagei	salicin	-0.943
Lactobacillus_silagei	threo-beta-hyrdoxyaspartate	-0.714
Lactobacillus_silagei	azelaic_acid	-0.771
Lactobacillus_silagei	prostaglandin_A2	-0.886
Lactobacillus_silagei	lauric_acid	-0.829
Lactobacillus_silagei	Lactobionic_Acid	-0.6
Lactobacillus_silagei	D-galacturonic_acid	0.829
Lactobacillus_silagei	cis-Phytol	-0.886
Lactobacillus_silagei	catechol	0.657
Lactobacillus_silagei	tryptophan	0.657
Lactobacillus_silagei	caffeic_acid	-0.943
Lactobacillus_silagei	2-aminophenol	-0.6
Lactobacillus_silagei	Isomaltose	-0.943
Lactobacillus_silagei	Abietic_Acid	-0.714
Lactobacillus_silagei	arachidonic_acid	-0.943
Lactobacillus_silagei	Isopropyl-beta-D-thiogalactopyranoside	-0.886
Lactobacillus_silagei	Melezitose	-0.886
Lactobacillus_silagei	phloroglucinol	0.6
Lactobacillus_silagei	Glutaric_Acid	0.714
Lactobacillus_silagei	Adipamide	-0.714
Lactobacillus_silagei	androsterone	0.6
Lactobacillus_silagei	Octadecanol	-0.943
Lactobacillus_silagei	arbutin	-0.657
Lactobacillus_silagei	Allylmalonic_acid	0.6
Lactobacillus_silagei	mucic_acid	-0.886
Lactobacillus_silagei	2-keto-isovaleric_acid	0.886
Lactobacillus_silagei	3,5-Dihydroxyphenylglycine	-0.6
Lactobacillus_silagei	L-Malic_acid	-0.943
Lactobacillus_silagei	Elaidic_acid	-0.6
Lactobacillus_silagei	Stigmasterol	-0.886
Lactobacillus_silagei	5-Dihydrocortisol	-0.886
Lactobacillus_silagei	2-deoxy-D-glucose	-0.829
Lactobacillus_silagei	2,4,6-Trihydroxybenzophenone	-0.943
Lactobacillus_buchneri	oxoproline	0.714
Lactobacillus_buchneri	4-aminobutyric_acid	0.829
Lactobacillus_buchneri	tyramine	0.771
Lactobacillus_buchneri	palmitic_acid	-0.771
Lactobacillus_buchneri	Tagatose	-0.6
Lactobacillus_buchneri	phenylalanine	0.771
Lactobacillus_buchneri	stearic_acid	-0.771
Lactobacillus_buchneri	tyrosine	-0.886
Lactobacillus_buchneri	3-(4-hydroxyphenyl)propionic_acid	-0.771
Lactobacillus_buchneri	methionine	-0.829
Lactobacillus_buchneri	glutamic_acid	0.771
Lactobacillus_buchneri	5-aminovaleric_acid_lactam	0.829
Lactobacillus_buchneri	Phytol	-0.657
Lactobacillus_buchneri	linolenic_acid	-0.829
Lactobacillus_buchneri	Myristic_Acid	-0.714
Lactobacillus_buchneri	4-hydroxycinnamic_acid	-0.714
Lactobacillus_buchneri	pantothenic_acid	0.771
Lactobacillus_buchneri	trehalose	-0.657
Lactobacillus_buchneri	citrulline	-0.6
Lactobacillus_buchneri	N-Acetyl-L-glutamic_acid	0.771
Lactobacillus_buchneri	3,4-dihydroxybenzoic_acid	-0.771
Lactobacillus_buchneri	sulfuric_acid	-0.886
Lactobacillus_buchneri	ferulic_acid	0.657
Lactobacillus_buchneri	beta-Mannosylglycerate	0.943
Lactobacillus_buchneri	Androstanediol	-0.886
Lactobacillus_buchneri	guanine	-0.6
Lactobacillus_buchneri	N-Acetyl-beta-D-mannosamine	-0.771
Lactobacillus_buchneri	Atropine	-0.6
Lactobacillus_buchneri	2-Deoxyuridine	0.829
Lactobacillus_buchneri	Levoglucosan	-0.6
Lactobacillus_buchneri	Sophorose	0.943
Lactobacillus_buchneri	Dehydroabietic_Acid	-0.771
Lactobacillus_buchneri	L-homoserine	0.771
Lactobacillus_buchneri	Homocystine	-0.943
Lactobacillus_buchneri	naringin	-0.771
Lactobacillus_buchneri	lactulose	0.657
Lactobacillus_buchneri	4-aminobenzoic_acid	-0.657
Lactobacillus_buchneri	Citramalic_acid	-0.714
Lactobacillus_buchneri	5-Methoxytryptamine	-0.771
Lactobacillus_buchneri	nornicotine	0.771
Lactobacillus_buchneri	3,4-dihydroxycinnamic_acid	-0.6
Lactobacillus_buchneri	d-Glucoheptose	-0.714
Lactobacillus_buchneri	D-Arabitol	-0.714
Lactobacillus_buchneri	N-Carbamylglutamate	-1
Lactobacillus_buchneri	Acetol	1
Lactobacillus_buchneri	Phenyl_beta-D-glucopyranoside	-0.714
Lactobacillus_buchneri	Linoleic_acid_methyl_ester	-0.714
Lactobacillus_buchneri	gly-pro	0.714
Lactobacillus_buchneri	salicin	-0.771
Lactobacillus_buchneri	threo-beta-hyrdoxyaspartate	-0.886
Lactobacillus_buchneri	azelaic_acid	-0.6
Lactobacillus_buchneri	prostaglandin_A2	-0.714
Lactobacillus_buchneri	lauric_acid	-0.6
Lactobacillus_buchneri	Lactobionic_Acid	-0.771
Lactobacillus_buchneri	D-galacturonic_acid	1
Lactobacillus_buchneri	cis-Phytol	-0.714
Lactobacillus_buchneri	Ribonic_acid_gamma-lactone	0.714
Lactobacillus_buchneri	tryptophan	0.6
Lactobacillus_buchneri	caffeic_acid	-0.771
Lactobacillus_buchneri	Isomaltose	-0.771
Lactobacillus_buchneri	arachidonic_acid	-0.771
Lactobacillus_buchneri	Isopropyl-beta-D-thiogalactopyranoside	-0.714
Lactobacillus_buchneri	Melezitose	-0.714
Lactobacillus_buchneri	Adipamide	-0.771
Lactobacillus_buchneri	Octadecanol	-0.771
Lactobacillus_buchneri	arbutin	-0.829
Lactobacillus_buchneri	mucic_acid	-0.714
Lactobacillus_buchneri	succinate_semialdehyde	-0.6
Lactobacillus_buchneri	2-keto-isovaleric_acid	0.714
Lactobacillus_buchneri	Itaconic_acid	0.6
Lactobacillus_buchneri	L-Malic_acid	-0.714
Lactobacillus_buchneri	Elaidic_acid	-0.886
Lactobacillus_buchneri	Stigmasterol	-0.714
Lactobacillus_buchneri	5-Dihydrocortisol	-0.714
Lactobacillus_buchneri	2,4,6-Trihydroxybenzophenone	-0.771
Lactobacillus_farciminis	Tagatose	-0.6
Lactobacillus_farciminis	2-aminoethanethiol	0.771
Lactobacillus_farciminis	xylose	0.657
Lactobacillus_farciminis	N(alpha),N(alpha)-dimethyl-L-histidine	0.771
Lactobacillus_farciminis	o-Hydroxyhippuric_acid	-0.886
Lactobacillus_farciminis	xylitol	-0.829
Lactobacillus_farciminis	Glucoheptonic_acid	0.657
Lactobacillus_farciminis	Phytol	-0.657
Lactobacillus_farciminis	trehalose	-0.657
Lactobacillus_farciminis	ferulic_acid	0.657
Lactobacillus_farciminis	cis-gondoic_acid	-0.6
Lactobacillus_farciminis	guanine	-0.6
Lactobacillus_farciminis	Carbobenzyloxy-L-leucine_degr1	0.6
Lactobacillus_farciminis	Atropine	-0.6
Lactobacillus_farciminis	spermidine	-0.714
Lactobacillus_farciminis	phytosphingosine	0.771
Lactobacillus_farciminis	fucose	-0.714
Lactobacillus_farciminis	4-aminobenzoic_acid	-0.6
Lactobacillus_farciminis	4-Methylbenzyl_alcohol	0.771
Lactobacillus_farciminis	azelaic_acid	-0.6
Lactobacillus_farciminis	creatine_degr	-0.771
Lactobacillus_farciminis	N-Methyl-DL-alanine	0.943
Lactobacillus_farciminis	glucose-6-phosphate	0.943
Lactobacillus_farciminis	2-Methylglutaric_Acid	0.943
Lactobacillus_farciminis	2-methylfumarate	-0.771
Lactobacillus_farciminis	L-dopa	-0.657
Lactobacillus_farciminis	p-cresol	0.657
Lactobacillus_farciminis	glycolic_acid	-0.886
Lactobacillus_parabrevis	4-aminobutyric_acid	-0.886
Lactobacillus_parabrevis	tyramine	-0.657
Lactobacillus_parabrevis	palmitic_acid	0.657
Lactobacillus_parabrevis	phenylalanine	-0.657
Lactobacillus_parabrevis	stearic_acid	0.657
Lactobacillus_parabrevis	tyrosine	0.886
Lactobacillus_parabrevis	3-(4-hydroxyphenyl)propionic_acid	0.657
Lactobacillus_parabrevis	1,5-Anhydroglucitol	0.714
Lactobacillus_parabrevis	methionine	0.657
Lactobacillus_parabrevis	glutamic_acid	-0.714
Lactobacillus_parabrevis	5-aminovaleric_acid_lactam	-0.886
Lactobacillus_parabrevis	Phytol	0.6
Lactobacillus_parabrevis	linolenic_acid	0.886
Lactobacillus_parabrevis	Myristic_Acid	0.6
Lactobacillus_parabrevis	4-hydroxycinnamic_acid	0.6
Lactobacillus_parabrevis	pantothenic_acid	-0.657
Lactobacillus_parabrevis	trehalose	0.6
Lactobacillus_parabrevis	citrulline	0.6
Lactobacillus_parabrevis	N-Acetyl-L-glutamic_acid	-0.657
Lactobacillus_parabrevis	3,4-dihydroxybenzoic_acid	0.657
Lactobacillus_parabrevis	sulfuric_acid	0.829
Lactobacillus_parabrevis	ferulic_acid	-0.6
Lactobacillus_parabrevis	beta-Mannosylglycerate	-0.943
Lactobacillus_parabrevis	Androstanediol	0.657
Lactobacillus_parabrevis	N-Acetyl-beta-D-mannosamine	0.657
Lactobacillus_parabrevis	2-Deoxyuridine	-0.829
Lactobacillus_parabrevis	Sophorose	-0.829
Lactobacillus_parabrevis	L-homoserine	-0.657
Lactobacillus_parabrevis	Homocystine	0.829
Lactobacillus_parabrevis	naringin	0.657
Lactobacillus_parabrevis	Citramalic_acid	0.771
Lactobacillus_parabrevis	5-Methoxytryptamine	0.657
Lactobacillus_parabrevis	nornicotine	-0.943
Lactobacillus_parabrevis	d-Glucoheptose	0.6
Lactobacillus_parabrevis	N-Carbamylglutamate	0.886
Lactobacillus_parabrevis	Acetol	-0.886
Lactobacillus_parabrevis	Phenyl_beta-D-glucopyranoside	0.6
Lactobacillus_parabrevis	Linoleic_acid_methyl_ester	0.6
Lactobacillus_parabrevis	salicin	0.657
Lactobacillus_parabrevis	threo-beta-hyrdoxyaspartate	0.829
Lactobacillus_parabrevis	prostaglandin_A2	0.6
Lactobacillus_parabrevis	lauric_acid	0.6
Lactobacillus_parabrevis	D-galacturonic_acid	-0.886
Lactobacillus_parabrevis	cis-Phytol	0.6
Lactobacillus_parabrevis	Ribonic_acid_gamma-lactone	-0.771
Lactobacillus_parabrevis	tryptophan	-0.714
Lactobacillus_parabrevis	Dihydroxyacetone	-0.6
Lactobacillus_parabrevis	Isomaltose	0.657
Lactobacillus_parabrevis	arachidonic_acid	0.657
Lactobacillus_parabrevis	D-(glycerol_1-phosphate)	0.771
Lactobacillus_parabrevis	Isopropyl-beta-D-thiogalactopyranoside	0.6
Lactobacillus_parabrevis	Adipamide	0.657
Lactobacillus_parabrevis	Octadecanol	0.657
Lactobacillus_parabrevis	arbutin	0.657
Lactobacillus_parabrevis	succinate_semialdehyde	0.829
Lactobacillus_parabrevis	2-keto-isovaleric_acid	-0.6
Lactobacillus_parabrevis	Itaconic_acid	-0.829
Lactobacillus_parabrevis	Elaidic_acid	0.886
Lactobacillus_parabrevis	Stigmasterol	0.6
Lactobacillus_parabrevis	5-Dihydrocortisol	0.6
Lactobacillus_parafarraginis	oxoproline	0.88
Lactobacillus_parafarraginis	4-aminobutyric_acid	0.638
Lactobacillus_parafarraginis	tyramine	0.941
Lactobacillus_parafarraginis	palmitic_acid	-0.941
Lactobacillus_parafarraginis	Tagatose	-0.759
Lactobacillus_parafarraginis	phenylalanine	0.941
Lactobacillus_parafarraginis	stearic_acid	-0.941
Lactobacillus_parafarraginis	tyrosine	-0.88
Lactobacillus_parafarraginis	3-(4-hydroxyphenyl)propionic_acid	-0.941
Lactobacillus_parafarraginis	methionine	-0.759
Lactobacillus_parafarraginis	glutamic_acid	0.88
Lactobacillus_parafarraginis	5-aminovaleric_acid_lactam	0.638
Lactobacillus_parafarraginis	N-cyclohexylformamide	-0.698
Lactobacillus_parafarraginis	Phytol	-0.759
Lactobacillus_parafarraginis	linolenic_acid	-0.638
Lactobacillus_parafarraginis	Myristic_Acid	-0.88
Lactobacillus_parafarraginis	4-hydroxycinnamic_acid	-0.88
Lactobacillus_parafarraginis	pantothenic_acid	0.941
Lactobacillus_parafarraginis	trehalose	-0.759
Lactobacillus_parafarraginis	citrulline	-0.82
Lactobacillus_parafarraginis	N-Acetyl-L-glutamic_acid	0.941
Lactobacillus_parafarraginis	3,4-dihydroxybenzoic_acid	-0.941
Lactobacillus_parafarraginis	sulfuric_acid	-0.88
Lactobacillus_parafarraginis	ferulic_acid	0.759
Lactobacillus_parafarraginis	beta-Mannosylglycerate	0.82
Lactobacillus_parafarraginis	Carbobenzyloxy-L-leucine	0.638
Lactobacillus_parafarraginis	Androstanediol	-0.88
Lactobacillus_parafarraginis	guanine	-0.759
Lactobacillus_parafarraginis	gentisic_acid	-0.698
Lactobacillus_parafarraginis	N-Acetyl-beta-D-mannosamine	-0.941
Lactobacillus_parafarraginis	Atropine	-0.759
Lactobacillus_parafarraginis	2-Deoxyuridine	0.698
Lactobacillus_parafarraginis	Levoglucosan	-0.759
Lactobacillus_parafarraginis	Sophorose	0.88
Lactobacillus_parafarraginis	Dehydroabietic_Acid	-0.698
Lactobacillus_parafarraginis	L-homoserine	0.941
Lactobacillus_parafarraginis	Homocystine	-0.88
Lactobacillus_parafarraginis	naringin	-0.941
Lactobacillus_parafarraginis	lactulose	0.759
Lactobacillus_parafarraginis	5-Methoxytryptamine	-0.941
Lactobacillus_parafarraginis	nornicotine	0.638
Lactobacillus_parafarraginis	3,4-dihydroxycinnamic_acid	-0.698
Lactobacillus_parafarraginis	d-Glucoheptose	-0.88
Lactobacillus_parafarraginis	D-Arabitol	-0.88
Lactobacillus_parafarraginis	N-Carbamylglutamate	-0.941
Lactobacillus_parafarraginis	Acetol	0.941
Lactobacillus_parafarraginis	Phenyl_beta-D-glucopyranoside	-0.88
Lactobacillus_parafarraginis	Linoleic_acid_methyl_ester	-0.88
Lactobacillus_parafarraginis	gly-pro	0.88
Lactobacillus_parafarraginis	salicin	-0.941
Lactobacillus_parafarraginis	threo-beta-hyrdoxyaspartate	-0.88
Lactobacillus_parafarraginis	azelaic_acid	-0.759
Lactobacillus_parafarraginis	prostaglandin_A2	-0.88
Lactobacillus_parafarraginis	lauric_acid	-0.82
Lactobacillus_parafarraginis	Lactobionic_Acid	-0.698
Lactobacillus_parafarraginis	D-galacturonic_acid	0.941
Lactobacillus_parafarraginis	cis-Phytol	-0.88
Lactobacillus_parafarraginis	tryptophan	0.759
Lactobacillus_parafarraginis	caffeic_acid	-0.88
Lactobacillus_parafarraginis	Isomaltose	-0.941
Lactobacillus_parafarraginis	arachidonic_acid	-0.941
Lactobacillus_parafarraginis	Isopropyl-beta-D-thiogalactopyranoside	-0.88
Lactobacillus_parafarraginis	Melezitose	-0.88
Lactobacillus_parafarraginis	Glutaric_Acid	0.698
Lactobacillus_parafarraginis	Adipamide	-0.698
Lactobacillus_parafarraginis	Octadecanol	-0.941
Lactobacillus_parafarraginis	arbutin	-0.759
Lactobacillus_parafarraginis	Allylmalonic_acid	0.698
Lactobacillus_parafarraginis	mucic_acid	-0.88
Lactobacillus_parafarraginis	2-keto-isovaleric_acid	0.88
Lactobacillus_parafarraginis	Itaconic_acid	0.698
Lactobacillus_parafarraginis	L-Malic_acid	-0.82
Lactobacillus_parafarraginis	Elaidic_acid	-0.759
Lactobacillus_parafarraginis	Stigmasterol	-0.88
Lactobacillus_parafarraginis	5-Dihydrocortisol	-0.88
Lactobacillus_parafarraginis	2-deoxy-D-glucose	-0.698
Lactobacillus_parafarraginis	2,4,6-Trihydroxybenzophenone	-0.88
Lactobacillus_brevis	4-aminobutyric_acid	-0.771
Lactobacillus_brevis	1,5-Anhydroglucitol	0.943
Lactobacillus_brevis	5-aminovaleric_acid_lactam	-0.771
Lactobacillus_brevis	N-cyclohexylformamide	0.6
Lactobacillus_brevis	linolenic_acid	0.771
Lactobacillus_brevis	Pyruvic_acid	0.6
Lactobacillus_brevis	beta-Mannosylglycerate	-0.829
Lactobacillus_brevis	2-Deoxyuridine	-0.943
Lactobacillus_brevis	Sophorose	-0.6
Lactobacillus_brevis	phytosphingosine	0.6
Lactobacillus_brevis	Homocystine	0.6
Lactobacillus_brevis	Citramalic_acid	0.886
Lactobacillus_brevis	3-hydroxybutyric_acid	-0.771
Lactobacillus_brevis	nornicotine	-0.714
Lactobacillus_brevis	N-Carbamylglutamate	0.657
Lactobacillus_brevis	4-Methylbenzyl_alcohol	0.6
Lactobacillus_brevis	Acetol	-0.657
Lactobacillus_brevis	D-galacturonic_acid	-0.657
Lactobacillus_brevis	alpha-Tocopherol	-0.6
Lactobacillus_brevis	DL-Anabasine	-0.6
Lactobacillus_brevis	Ribonic_acid_gamma-lactone	-0.886
Lactobacillus_brevis	catechol	-0.829
Lactobacillus_brevis	Cerotinic_acid	0.657
Lactobacillus_brevis	cytidine-monophosphate_degr_prod	-0.6
Lactobacillus_brevis	phloroglucinol	-0.771
Lactobacillus_brevis	Adipamide	0.886
Lactobacillus_brevis	succinate_semialdehyde	0.943
Lactobacillus_brevis	Itaconic_acid	-0.714
Lactobacillus_brevis	L-Malic_acid	0.6
Lactobacillus_brevis	Elaidic_acid	0.771
Lactobacillus_brevis	2-deoxy-D-glucose	0.657
Lactobacillus_paralimentarius	4-aminobutyric_acid	-0.829
Lactobacillus_paralimentarius	2-aminoethanethiol	0.943
Lactobacillus_paralimentarius	1,5-Anhydroglucitol	0.886
Lactobacillus_paralimentarius	xylitol	-0.714
Lactobacillus_paralimentarius	5-aminovaleric_acid_lactam	-0.829
Lactobacillus_paralimentarius	linolenic_acid	0.829
Lactobacillus_paralimentarius	isocitric_acid	-0.829
Lactobacillus_paralimentarius	beta-Mannosylglycerate	-0.714
Lactobacillus_paralimentarius	cis-gondoic_acid	-0.657
Lactobacillus_paralimentarius	2-Deoxyuridine	-0.829
Lactobacillus_paralimentarius	phytosphingosine	0.657
Lactobacillus_paralimentarius	fucose	-0.657
Lactobacillus_paralimentarius	Citramalic_acid	0.943
Lactobacillus_paralimentarius	3-hydroxy-3-methylglutaric_acid	0.6
Lactobacillus_paralimentarius	nornicotine	-0.657
Lactobacillus_paralimentarius	4-Methylbenzyl_alcohol	0.657
Lactobacillus_paralimentarius	creatine_degr	-0.771
Lactobacillus_paralimentarius	Arachidic_acid	0.6
Lactobacillus_paralimentarius	N-Methyl-DL-alanine	0.771
Lactobacillus_paralimentarius	Ribonic_acid_gamma-lactone	-0.943
Lactobacillus_paralimentarius	glucose-6-phosphate	0.771
Lactobacillus_paralimentarius	Galactinol	-0.657
Lactobacillus_paralimentarius	2-Methylglutaric_Acid	0.771
Lactobacillus_paralimentarius	2-methylfumarate	-0.771
Lactobacillus_paralimentarius	Adipamide	0.771
Lactobacillus_paralimentarius	L-dopa	-0.714
Lactobacillus_paralimentarius	succinate_semialdehyde	0.6
Lactobacillus_spicheri	Tagatose	-0.771
Lactobacillus_spicheri	2-aminoethanethiol	0.6
Lactobacillus_spicheri	N(alpha),N(alpha)-dimethyl-L-histidine	0.829
Lactobacillus_spicheri	xylitol	-0.943
Lactobacillus_spicheri	Glucoheptonic_acid	0.6
Lactobacillus_spicheri	Phytol	-0.6
Lactobacillus_spicheri	Myristic_Acid	-0.6
Lactobacillus_spicheri	4-hydroxycinnamic_acid	-0.6
Lactobacillus_spicheri	trehalose	-0.6
Lactobacillus_spicheri	ferulic_acid	0.6
Lactobacillus_spicheri	Pyruvic_acid	0.829
Lactobacillus_spicheri	cis-gondoic_acid	-0.771
Lactobacillus_spicheri	guanine	-0.771
Lactobacillus_spicheri	shikimic_acid	-0.6
Lactobacillus_spicheri	gentisic_acid	-0.714
Lactobacillus_spicheri	Atropine	-0.771
Lactobacillus_spicheri	spermidine	-1
Lactobacillus_spicheri	phytosphingosine	0.886
Lactobacillus_spicheri	lactulose	0.829
Lactobacillus_spicheri	fucose	-0.771
Lactobacillus_spicheri	d-Glucoheptose	-0.6
Lactobacillus_spicheri	Aconitic_Acid	-0.657
Lactobacillus_spicheri	4-Methylbenzyl_alcohol	0.886
Lactobacillus_spicheri	Phenyl_beta-D-glucopyranoside	-0.6
Lactobacillus_spicheri	Linoleic_acid_methyl_ester	-0.6
Lactobacillus_spicheri	azelaic_acid	-0.771
Lactobacillus_spicheri	creatine_degr	-0.829
Lactobacillus_spicheri	prostaglandin_A2	-0.6
Lactobacillus_spicheri	N-Methyl-DL-alanine	0.886
Lactobacillus_spicheri	cis-Phytol	-0.6
Lactobacillus_spicheri	2-ketoadipate	0.714
Lactobacillus_spicheri	caffeic_acid	-0.657
Lactobacillus_spicheri	Dihydroxyacetone	-0.6
Lactobacillus_spicheri	glucose-6-phosphate	0.886
Lactobacillus_spicheri	Abietic_Acid	-0.714
Lactobacillus_spicheri	2-Methylglutaric_Acid	0.886
Lactobacillus_spicheri	cytidine-monophosphate_degr_prod	-0.829
Lactobacillus_spicheri	Isopropyl-beta-D-thiogalactopyranoside	-0.6
Lactobacillus_spicheri	Glutaric_Acid	0.714
Lactobacillus_spicheri	2-keto-isovaleric_acid	0.6
Lactobacillus_spicheri	Stigmasterol	-0.6
Lactobacillus_spicheri	5-Dihydrocortisol	-0.6
Lactobacillus_spicheri	2,4,6-Trihydroxybenzophenone	-0.657
Lactobacillus_spicheri	2-Amino-3-methyl-1-butanol	-0.657
Acinetobacter_junii	oxoproline	-0.6
Acinetobacter_junii	tyramine	-0.657
Acinetobacter_junii	palmitic_acid	0.657
Acinetobacter_junii	phenylalanine	-0.657
Acinetobacter_junii	stearic_acid	0.657
Acinetobacter_junii	xylose	0.771
Acinetobacter_junii	3-(4-hydroxyphenyl)propionic_acid	0.657
Acinetobacter_junii	N-cyclohexylformamide	0.714
Acinetobacter_junii	pantothenic_acid	-0.657
Acinetobacter_junii	citrulline	0.6
Acinetobacter_junii	N-Acetyl-L-glutamic_acid	-0.657
Acinetobacter_junii	3,4-dihydroxybenzoic_acid	0.657
Acinetobacter_junii	Pipecolinic_acid	-0.657
Acinetobacter_junii	Androstanediol	0.657
Acinetobacter_junii	Carbobenzyloxy-L-leucine_degr1	0.829
Acinetobacter_junii	N-Acetyl-beta-D-mannosamine	0.657
Acinetobacter_junii	Saccharic_acid	-0.714
Acinetobacter_junii	kyotorphin	-0.6
Acinetobacter_junii	L-homoserine	-0.657
Acinetobacter_junii	naringin	0.657
Acinetobacter_junii	5-Methoxytryptamine	0.657
Acinetobacter_junii	3-hydroxybutyric_acid	-0.6
Acinetobacter_junii	3,4-dihydroxycinnamic_acid	0.829
Acinetobacter_junii	D-Arabitol	0.6
Acinetobacter_junii	gly-pro	-0.6
Acinetobacter_junii	salicin	0.657
Acinetobacter_junii	ribose	0.6
Acinetobacter_junii	lauric_acid	0.6
Acinetobacter_junii	Menthone	0.6
Acinetobacter_junii	catechol	-0.771
Acinetobacter_junii	3,6-Anhydro-D-galactose	-0.6
Acinetobacter_junii	caffeic_acid	0.714
Acinetobacter_junii	Isomaltose	0.657
Acinetobacter_junii	Cerotinic_acid	0.6
Acinetobacter_junii	Abietic_Acid	0.771
Acinetobacter_junii	arachidonic_acid	0.657
Acinetobacter_junii	Melezitose	0.6
Acinetobacter_junii	phloroglucinol	-0.6
Acinetobacter_junii	Adipamide	0.771
Acinetobacter_junii	Octadecanol	0.657
Acinetobacter_junii	6-Aminopenicillanic_acid	-0.6
Acinetobacter_junii	mucic_acid	0.6
Acinetobacter_junii	D-Glyceric_acid	-0.6
Acinetobacter_junii	3,5-Dihydroxyphenylglycine	0.6
Acinetobacter_junii	L-Malic_acid	0.943
Acinetobacter_junii	p-cresol	0.771
Acinetobacter_junii	2-deoxy-D-glucose	0.886
Acinetobacter_junii	2,4,6-Trihydroxybenzophenone	0.714
Lactobacillus_plantarum	oxoproline	-1
Lactobacillus_plantarum	tyramine	-0.943
Lactobacillus_plantarum	palmitic_acid	0.943
Lactobacillus_plantarum	Tagatose	0.771
Lactobacillus_plantarum	phenylalanine	-0.943
Lactobacillus_plantarum	stearic_acid	0.943
Lactobacillus_plantarum	tyrosine	0.657
Lactobacillus_plantarum	lysine	-0.714
Lactobacillus_plantarum	3-(4-hydroxyphenyl)propionic_acid	0.943
Lactobacillus_plantarum	glutamic_acid	-0.943
Lactobacillus_plantarum	N-cyclohexylformamide	0.657
Lactobacillus_plantarum	Phytol	0.714
Lactobacillus_plantarum	Myristic_Acid	0.829
Lactobacillus_plantarum	4-hydroxycinnamic_acid	0.829
Lactobacillus_plantarum	pantothenic_acid	-0.943
Lactobacillus_plantarum	trehalose	0.714
Lactobacillus_plantarum	citrulline	0.829
Lactobacillus_plantarum	N-Acetyl-L-glutamic_acid	-0.943
Lactobacillus_plantarum	3,4-dihydroxybenzoic_acid	0.943
Lactobacillus_plantarum	sulfuric_acid	0.829
Lactobacillus_plantarum	ferulic_acid	-0.714
Lactobacillus_plantarum	Carbobenzyloxy-L-leucine	-0.771
Lactobacillus_plantarum	Androstanediol	0.657
Lactobacillus_plantarum	guanine	0.771
Lactobacillus_plantarum	glutamine	0.6
Lactobacillus_plantarum	gentisic_acid	0.829
Lactobacillus_plantarum	N-Acetyl-beta-D-mannosamine	0.943
Lactobacillus_plantarum	Saccharic_acid	-0.771
Lactobacillus_plantarum	Atropine	0.771
Lactobacillus_plantarum	Levoglucosan	0.943
Lactobacillus_plantarum	Sophorose	-0.6
Lactobacillus_plantarum	Dehydroabietic_Acid	0.6
Lactobacillus_plantarum	L-homoserine	-0.943
Lactobacillus_plantarum	Homocystine	0.6
Lactobacillus_plantarum	naringin	0.943
Lactobacillus_plantarum	lactulose	-0.714
Lactobacillus_plantarum	fucose	0.657
Lactobacillus_plantarum	5-Methoxytryptamine	0.943
Lactobacillus_plantarum	3,4-dihydroxycinnamic_acid	0.829
Lactobacillus_plantarum	d-Glucoheptose	0.829
Lactobacillus_plantarum	D-Arabitol	1
Lactobacillus_plantarum	N-Carbamylglutamate	0.714
Lactobacillus_plantarum	Acetol	-0.714
Lactobacillus_plantarum	Phenyl_beta-D-glucopyranoside	0.829
Lactobacillus_plantarum	Linoleic_acid_methyl_ester	0.829
Lactobacillus_plantarum	gly-pro	-1
Lactobacillus_plantarum	salicin	0.943
Lactobacillus_plantarum	threo-beta-hyrdoxyaspartate	0.829
Lactobacillus_plantarum	azelaic_acid	0.771
Lactobacillus_plantarum	prostaglandin_A2	0.829
Lactobacillus_plantarum	lauric_acid	0.829
Lactobacillus_plantarum	Lactobionic_Acid	0.6
Lactobacillus_plantarum	lactic_acid	0.771
Lactobacillus_plantarum	D-galacturonic_acid	-0.714
Lactobacillus_plantarum	cis-Phytol	0.829
Lactobacillus_plantarum	tryptophan	-0.657
Lactobacillus_plantarum	caffeic_acid	0.771
Lactobacillus_plantarum	2-aminophenol	0.829
Lactobacillus_plantarum	Isomaltose	0.943
Lactobacillus_plantarum	palmitoleic_acid	-0.6
Lactobacillus_plantarum	3-Hydroxynorvaline	-0.771
Lactobacillus_plantarum	Galactinol	0.6
Lactobacillus_plantarum	arachidonic_acid	0.943
Lactobacillus_plantarum	guaiacol	-0.657
Lactobacillus_plantarum	Isopropyl-beta-D-thiogalactopyranoside	0.829
Lactobacillus_plantarum	Melezitose	1
Lactobacillus_plantarum	Glutaric_Acid	-0.829
Lactobacillus_plantarum	androsterone	-0.829
Lactobacillus_plantarum	Octadecanol	0.943
Lactobacillus_plantarum	3-Hydroxypalmitic_acid	-0.6
Lactobacillus_plantarum	Allylmalonic_acid	-0.886
Lactobacillus_plantarum	mucic_acid	1
Lactobacillus_plantarum	2-keto-isovaleric_acid	-0.829
Lactobacillus_plantarum	3,5-Dihydroxyphenylglycine	0.6
Lactobacillus_plantarum	L-Malic_acid	0.714
Lactobacillus_plantarum	Stigmasterol	0.829
Lactobacillus_plantarum	2-Ketocaproic_acid	0.657
Lactobacillus_plantarum	5-Dihydrocortisol	0.829
Lactobacillus_plantarum	2-deoxy-D-glucose	0.6
Lactobacillus_plantarum	2,4,6-Trihydroxybenzophenone	0.771
Lactobacillus_heilongjiangensis	4-aminobutyric_acid	-0.943
Lactobacillus_heilongjiangensis	tyramine	-0.6
Lactobacillus_heilongjiangensis	palmitic_acid	0.6
Lactobacillus_heilongjiangensis	phenylalanine	-0.6
Lactobacillus_heilongjiangensis	2-aminoethanethiol	0.6
Lactobacillus_heilongjiangensis	stearic_acid	0.6
Lactobacillus_heilongjiangensis	tyrosine	0.829
Lactobacillus_heilongjiangensis	3-(4-hydroxyphenyl)propionic_acid	0.6
Lactobacillus_heilongjiangensis	1,5-Anhydroglucitol	0.771
Lactobacillus_heilongjiangensis	methionine	0.714
Lactobacillus_heilongjiangensis	glutamic_acid	-0.6
Lactobacillus_heilongjiangensis	5-aminovaleric_acid_lactam	-0.943
Lactobacillus_heilongjiangensis	linolenic_acid	0.943
Lactobacillus_heilongjiangensis	pantothenic_acid	-0.6
Lactobacillus_heilongjiangensis	N-Acetyl-L-glutamic_acid	-0.6
Lactobacillus_heilongjiangensis	3,4-dihydroxybenzoic_acid	0.6
Lactobacillus_heilongjiangensis	sulfuric_acid	0.771
Lactobacillus_heilongjiangensis	beta-Mannosylglycerate	-1
Lactobacillus_heilongjiangensis	Androstanediol	0.771
Lactobacillus_heilongjiangensis	N-Acetyl-beta-D-mannosamine	0.6
Lactobacillus_heilongjiangensis	2-Deoxyuridine	-0.943
Lactobacillus_heilongjiangensis	Sophorose	-0.886
Lactobacillus_heilongjiangensis	Dehydroabietic_Acid	0.6
Lactobacillus_heilongjiangensis	L-homoserine	-0.6
Lactobacillus_heilongjiangensis	Homocystine	0.886
Lactobacillus_heilongjiangensis	naringin	0.6
Lactobacillus_heilongjiangensis	4-aminobenzoic_acid	0.6
Lactobacillus_heilongjiangensis	Citramalic_acid	0.886
Lactobacillus_heilongjiangensis	5-Methoxytryptamine	0.6
Lactobacillus_heilongjiangensis	nornicotine	-0.886
Lactobacillus_heilongjiangensis	N-Carbamylglutamate	0.943
Lactobacillus_heilongjiangensis	Acetol	-0.943
Lactobacillus_heilongjiangensis	salicin	0.6
Lactobacillus_heilongjiangensis	threo-beta-hyrdoxyaspartate	0.771
Lactobacillus_heilongjiangensis	Lactobionic_Acid	0.6
Lactobacillus_heilongjiangensis	D-galacturonic_acid	-0.943
Lactobacillus_heilongjiangensis	Ribonic_acid_gamma-lactone	-0.886
Lactobacillus_heilongjiangensis	caffeic_acid	0.6
Lactobacillus_heilongjiangensis	Isomaltose	0.6
Lactobacillus_heilongjiangensis	arachidonic_acid	0.6
Lactobacillus_heilongjiangensis	D-(glycerol_1-phosphate)	0.714
Lactobacillus_heilongjiangensis	Adipamide	0.829
Lactobacillus_heilongjiangensis	Octadecanol	0.6
Lactobacillus_heilongjiangensis	arbutin	0.714
Lactobacillus_heilongjiangensis	succinate_semialdehyde	0.771
Lactobacillus_heilongjiangensis	Itaconic_acid	-0.657
Lactobacillus_heilongjiangensis	L-Malic_acid	0.6
Lactobacillus_heilongjiangensis	Elaidic_acid	0.943
Lactobacillus_heilongjiangensis	2,4,6-Trihydroxybenzophenone	0.6
Brevundimonas_diminuta	xylose	1
Brevundimonas_diminuta	ornithine	-0.714
Brevundimonas_diminuta	lysine	-0.829
Brevundimonas_diminuta	o-Hydroxyhippuric_acid	-0.771
Brevundimonas_diminuta	Glucoheptonic_acid	0.657
Brevundimonas_diminuta	N-cyclohexylformamide	0.6
Brevundimonas_diminuta	Pipecolinic_acid	-0.886
Brevundimonas_diminuta	phenylethylamine	0.657
Brevundimonas_diminuta	Carbobenzyloxy-L-leucine	-0.6
Brevundimonas_diminuta	Carbobenzyloxy-L-leucine_degr1	0.943
Brevundimonas_diminuta	Saccharic_acid	-0.829
Brevundimonas_diminuta	kyotorphin	-0.943
Brevundimonas_diminuta	4-aminobenzoic_acid	-0.6
Brevundimonas_diminuta	3,4-dihydroxycinnamic_acid	0.714
Brevundimonas_diminuta	ribose	0.943
Brevundimonas_diminuta	Menthone	0.714
Brevundimonas_diminuta	lactic_acid	0.6
Brevundimonas_diminuta	alpha-Tocopherol	-0.6
Brevundimonas_diminuta	DL-Anabasine	-0.6
Brevundimonas_diminuta	3,6-Anhydro-D-galactose	-0.943
Brevundimonas_diminuta	2-aminophenol	0.657
Brevundimonas_diminuta	D-(glycerol_1-phosphate)	-0.657
Brevundimonas_diminuta	androsterone	-0.657
Brevundimonas_diminuta	6-Aminopenicillanic_acid	-0.943
Brevundimonas_diminuta	D-Glyceric_acid	-0.943
Brevundimonas_diminuta	3,5-Dihydroxyphenylglycine	0.714
Brevundimonas_diminuta	L-Malic_acid	0.6
Brevundimonas_diminuta	p-cresol	1
Brevundimonas_diminuta	2-deoxy-D-glucose	0.657
Brevundimonas_diminuta	glycolic_acid	-0.771
Lactobacillus_pontis	4-aminobutyric_acid	-0.943
Lactobacillus_pontis	2-aminoethanethiol	0.829
Lactobacillus_pontis	1,5-Anhydroglucitol	0.943
Lactobacillus_pontis	5-aminovaleric_acid_lactam	-0.943
Lactobacillus_pontis	linolenic_acid	0.943
Lactobacillus_pontis	Pyruvic_acid	0.6
Lactobacillus_pontis	isocitric_acid	-0.714
Lactobacillus_pontis	beta-Mannosylglycerate	-0.886
Lactobacillus_pontis	2-Deoxyuridine	-0.943
Lactobacillus_pontis	Sophorose	-0.6
Lactobacillus_pontis	phytosphingosine	0.6
Lactobacillus_pontis	Homocystine	0.6
Lactobacillus_pontis	Citramalic_acid	1
Lactobacillus_pontis	nornicotine	-0.829
Lactobacillus_pontis	N-Carbamylglutamate	0.714
Lactobacillus_pontis	4-Methylbenzyl_alcohol	0.6
Lactobacillus_pontis	Acetol	-0.714
Lactobacillus_pontis	creatine_degr	-0.6
Lactobacillus_pontis	N-Methyl-DL-alanine	0.6
Lactobacillus_pontis	D-galacturonic_acid	-0.714
Lactobacillus_pontis	Ribonic_acid_gamma-lactone	-1
Lactobacillus_pontis	glucose-6-phosphate	0.6
Lactobacillus_pontis	Galactinol	-0.6
Lactobacillus_pontis	2-Methylglutaric_Acid	0.6
Lactobacillus_pontis	cytidine-monophosphate_degr_prod	-0.6
Lactobacillus_pontis	D-(glycerol_1-phosphate)	0.657
Lactobacillus_pontis	Adipamide	0.829
Lactobacillus_pontis	succinate_semialdehyde	0.771
Lactobacillus_pontis	Elaidic_acid	0.771
Lactobacillus_koreensis	4-aminobutyric_acid	-0.886
Lactobacillus_koreensis	tyramine	-0.657
Lactobacillus_koreensis	palmitic_acid	0.657
Lactobacillus_koreensis	phenylalanine	-0.657
Lactobacillus_koreensis	stearic_acid	0.657
Lactobacillus_koreensis	tyrosine	0.886
Lactobacillus_koreensis	3-(4-hydroxyphenyl)propionic_acid	0.657
Lactobacillus_koreensis	1,5-Anhydroglucitol	0.714
Lactobacillus_koreensis	methionine	0.657
Lactobacillus_koreensis	glutamic_acid	-0.714
Lactobacillus_koreensis	5-aminovaleric_acid_lactam	-0.886
Lactobacillus_koreensis	Phytol	0.6
Lactobacillus_koreensis	linolenic_acid	0.886
Lactobacillus_koreensis	Myristic_Acid	0.6
Lactobacillus_koreensis	4-hydroxycinnamic_acid	0.6
Lactobacillus_koreensis	pantothenic_acid	-0.657
Lactobacillus_koreensis	trehalose	0.6
Lactobacillus_koreensis	citrulline	0.6
Lactobacillus_koreensis	N-Acetyl-L-glutamic_acid	-0.657
Lactobacillus_koreensis	3,4-dihydroxybenzoic_acid	0.657
Lactobacillus_koreensis	sulfuric_acid	0.829
Lactobacillus_koreensis	ferulic_acid	-0.6
Lactobacillus_koreensis	beta-Mannosylglycerate	-0.943
Lactobacillus_koreensis	Androstanediol	0.657
Lactobacillus_koreensis	N-Acetyl-beta-D-mannosamine	0.657
Lactobacillus_koreensis	2-Deoxyuridine	-0.829
Lactobacillus_koreensis	Sophorose	-0.829
Lactobacillus_koreensis	L-homoserine	-0.657
Lactobacillus_koreensis	Homocystine	0.829
Lactobacillus_koreensis	naringin	0.657
Lactobacillus_koreensis	Citramalic_acid	0.771
Lactobacillus_koreensis	5-Methoxytryptamine	0.657
Lactobacillus_koreensis	nornicotine	-0.943
Lactobacillus_koreensis	d-Glucoheptose	0.6
Lactobacillus_koreensis	N-Carbamylglutamate	0.886
Lactobacillus_koreensis	Acetol	-0.886
Lactobacillus_koreensis	Phenyl_beta-D-glucopyranoside	0.6
Lactobacillus_koreensis	Linoleic_acid_methyl_ester	0.6
Lactobacillus_koreensis	salicin	0.657
Lactobacillus_koreensis	threo-beta-hyrdoxyaspartate	0.829
Lactobacillus_koreensis	prostaglandin_A2	0.6
Lactobacillus_koreensis	lauric_acid	0.6
Lactobacillus_koreensis	D-galacturonic_acid	-0.886
Lactobacillus_koreensis	cis-Phytol	0.6
Lactobacillus_koreensis	Ribonic_acid_gamma-lactone	-0.771
Lactobacillus_koreensis	tryptophan	-0.714
Lactobacillus_koreensis	Dihydroxyacetone	-0.6
Lactobacillus_koreensis	Isomaltose	0.657
Lactobacillus_koreensis	arachidonic_acid	0.657
Lactobacillus_koreensis	D-(glycerol_1-phosphate)	0.771
Lactobacillus_koreensis	Isopropyl-beta-D-thiogalactopyranoside	0.6
Lactobacillus_koreensis	Adipamide	0.657
Lactobacillus_koreensis	Octadecanol	0.657
Lactobacillus_koreensis	arbutin	0.657
Lactobacillus_koreensis	succinate_semialdehyde	0.829
Lactobacillus_koreensis	2-keto-isovaleric_acid	-0.6
Lactobacillus_koreensis	Itaconic_acid	-0.829
Lactobacillus_koreensis	Elaidic_acid	0.886
Lactobacillus_koreensis	Stigmasterol	0.6
Lactobacillus_koreensis	5-Dihydrocortisol	0.6
Gammaproteobacteria_unclassified	oxoproline	-0.943
Gammaproteobacteria_unclassified	tyramine	-1
Gammaproteobacteria_unclassified	palmitic_acid	1
Gammaproteobacteria_unclassified	Tagatose	0.829
Gammaproteobacteria_unclassified	phenylalanine	-1
Gammaproteobacteria_unclassified	stearic_acid	1
Gammaproteobacteria_unclassified	tyrosine	0.771
Gammaproteobacteria_unclassified	lysine	-0.6
Gammaproteobacteria_unclassified	3-(4-hydroxyphenyl)propionic_acid	1
Gammaproteobacteria_unclassified	myo-inositol	0.6
Gammaproteobacteria_unclassified	methionine	0.6
Gammaproteobacteria_unclassified	glutamic_acid	-0.886
Gammaproteobacteria_unclassified	N-cyclohexylformamide	0.829
Gammaproteobacteria_unclassified	Phytol	0.771
Gammaproteobacteria_unclassified	Myristic_Acid	0.943
Gammaproteobacteria_unclassified	4-hydroxycinnamic_acid	0.943
Gammaproteobacteria_unclassified	pantothenic_acid	-1
Gammaproteobacteria_unclassified	trehalose	0.771
Gammaproteobacteria_unclassified	citrulline	0.943
Gammaproteobacteria_unclassified	N-Acetyl-L-glutamic_acid	-1
Gammaproteobacteria_unclassified	3,4-dihydroxybenzoic_acid	1
Gammaproteobacteria_unclassified	sulfuric_acid	0.771
Gammaproteobacteria_unclassified	ferulic_acid	-0.771
Gammaproteobacteria_unclassified	beta-Mannosylglycerate	-0.6
Gammaproteobacteria_unclassified	Carbobenzyloxy-L-leucine	-0.829
Gammaproteobacteria_unclassified	Androstanediol	0.771
Gammaproteobacteria_unclassified	guanine	0.829
Gammaproteobacteria_unclassified	gentisic_acid	0.771
Gammaproteobacteria_unclassified	N-Acetyl-beta-D-mannosamine	1
Gammaproteobacteria_unclassified	Saccharic_acid	-0.6
Gammaproteobacteria_unclassified	Behenic_acid	0.6
Gammaproteobacteria_unclassified	Atropine	0.829
Gammaproteobacteria_unclassified	Levoglucosan	0.829
Gammaproteobacteria_unclassified	Sophorose	-0.714
Gammaproteobacteria_unclassified	L-homoserine	-1
Gammaproteobacteria_unclassified	Homocystine	0.714
Gammaproteobacteria_unclassified	naringin	1
Gammaproteobacteria_unclassified	lactulose	-0.771
Gammaproteobacteria_unclassified	fucose	0.6
Gammaproteobacteria_unclassified	5-Methoxytryptamine	1
Gammaproteobacteria_unclassified	3-hydroxybutyric_acid	-0.657
Gammaproteobacteria_unclassified	3,4-dihydroxycinnamic_acid	0.714
Gammaproteobacteria_unclassified	d-Glucoheptose	0.943
Gammaproteobacteria_unclassified	D-Arabitol	0.943
Gammaproteobacteria_unclassified	N-Carbamylglutamate	0.771
Gammaproteobacteria_unclassified	Acetol	-0.771
Gammaproteobacteria_unclassified	Phenyl_beta-D-glucopyranoside	0.943
Gammaproteobacteria_unclassified	Linoleic_acid_methyl_ester	0.943
Gammaproteobacteria_unclassified	gly-pro	-0.943
Gammaproteobacteria_unclassified	salicin	1
Gammaproteobacteria_unclassified	threo-beta-hyrdoxyaspartate	0.771
Gammaproteobacteria_unclassified	azelaic_acid	0.829
Gammaproteobacteria_unclassified	prostaglandin_A2	0.943
Gammaproteobacteria_unclassified	lauric_acid	0.943
Gammaproteobacteria_unclassified	D-galacturonic_acid	-0.771
Gammaproteobacteria_unclassified	cis-Phytol	0.943
Gammaproteobacteria_unclassified	catechol	-0.6
Gammaproteobacteria_unclassified	tryptophan	-0.829
Gammaproteobacteria_unclassified	caffeic_acid	0.886
Gammaproteobacteria_unclassified	2-aminophenol	0.771
Gammaproteobacteria_unclassified	Isomaltose	1
Gammaproteobacteria_unclassified	palmitoleic_acid	-0.657
Gammaproteobacteria_unclassified	3-Hydroxynorvaline	-0.714
Gammaproteobacteria_unclassified	Neohesperidin	0.6
Gammaproteobacteria_unclassified	arachidonic_acid	1
Gammaproteobacteria_unclassified	guaiacol	-0.6
Gammaproteobacteria_unclassified	Isopropyl-beta-D-thiogalactopyranoside	0.943
Gammaproteobacteria_unclassified	Melezitose	0.943
Gammaproteobacteria_unclassified	phloroglucinol	-0.657
Gammaproteobacteria_unclassified	Glutaric_Acid	-0.771
Gammaproteobacteria_unclassified	androsterone	-0.771
Gammaproteobacteria_unclassified	Octadecanol	1
Gammaproteobacteria_unclassified	arbutin	0.6
Gammaproteobacteria_unclassified	Sinapyl_alcohol	0.6
Gammaproteobacteria_unclassified	Allylmalonic_acid	-0.771
Gammaproteobacteria_unclassified	Hesperitin	0.6
Gammaproteobacteria_unclassified	mucic_acid	0.943
Gammaproteobacteria_unclassified	2-keto-isovaleric_acid	-0.943
Gammaproteobacteria_unclassified	3,5-Dihydroxyphenylglycine	0.714
Gammaproteobacteria_unclassified	Itaconic_acid	-0.714
Gammaproteobacteria_unclassified	L-Malic_acid	0.829
Gammaproteobacteria_unclassified	Stigmasterol	0.943
Gammaproteobacteria_unclassified	2-Ketocaproic_acid	0.6
Gammaproteobacteria_unclassified	5-Dihydrocortisol	0.943
Gammaproteobacteria_unclassified	2-deoxy-D-glucose	0.771
Gammaproteobacteria_unclassified	2,4,6-Trihydroxybenzophenone	0.886
Citrobacter_unclassified	oxoproline	-0.829
Citrobacter_unclassified	tyramine	-0.771
Citrobacter_unclassified	palmitic_acid	0.771
Citrobacter_unclassified	phenylalanine	-0.771
Citrobacter_unclassified	stearic_acid	0.771
Citrobacter_unclassified	xylose	0.657
Citrobacter_unclassified	ornithine	-0.886
Citrobacter_unclassified	lysine	-0.943
Citrobacter_unclassified	3-(4-hydroxyphenyl)propionic_acid	0.771
Citrobacter_unclassified	myo-inositol	0.714
Citrobacter_unclassified	glutamic_acid	-0.771
Citrobacter_unclassified	N-cyclohexylformamide	0.714
Citrobacter_unclassified	Myristic_Acid	0.6
Citrobacter_unclassified	4-hydroxycinnamic_acid	0.6
Citrobacter_unclassified	pantothenic_acid	-0.771
Citrobacter_unclassified	citrulline	0.829
Citrobacter_unclassified	N-Acetyl-L-glutamic_acid	-0.771
Citrobacter_unclassified	3,4-dihydroxybenzoic_acid	0.771
Citrobacter_unclassified	isocitric_acid	0.657
Citrobacter_unclassified	Pipecolinic_acid	-0.771
Citrobacter_unclassified	Carbobenzyloxy-L-leucine	-0.943
Citrobacter_unclassified	glutamine	0.886
Citrobacter_unclassified	Carbobenzyloxy-L-leucine_degr1	0.6
Citrobacter_unclassified	N-Acetyl-beta-D-mannosamine	0.771
Citrobacter_unclassified	Saccharic_acid	-0.714
Citrobacter_unclassified	Behenic_acid	0.714
Citrobacter_unclassified	Levoglucosan	0.714
Citrobacter_unclassified	kyotorphin	-0.829
Citrobacter_unclassified	N-Acetylisatin	0.657
Citrobacter_unclassified	L-homoserine	-0.771
Citrobacter_unclassified	naringin	0.771
Citrobacter_unclassified	3-hydroxy-3-methylglutaric_acid	-0.771
Citrobacter_unclassified	3-Hydroxypyridine	0.6
Citrobacter_unclassified	5-Methoxytryptamine	0.771
Citrobacter_unclassified	3,4-dihydroxycinnamic_acid	0.6
Citrobacter_unclassified	d-Glucoheptose	0.6
Citrobacter_unclassified	D-Arabitol	0.829
Citrobacter_unclassified	Phenyl_beta-D-glucopyranoside	0.6
Citrobacter_unclassified	Linoleic_acid_methyl_ester	0.6
Citrobacter_unclassified	gly-pro	-0.829
Citrobacter_unclassified	salicin	0.771
Citrobacter_unclassified	ribose	0.829
Citrobacter_unclassified	sucrose	0.657
Citrobacter_unclassified	prostaglandin_A2	0.6
Citrobacter_unclassified	lauric_acid	0.829
Citrobacter_unclassified	lactic_acid	0.771
Citrobacter_unclassified	Arachidic_acid	-0.771
Citrobacter_unclassified	cis-Phytol	0.6
Citrobacter_unclassified	alpha-Tocopherol	-0.657
Citrobacter_unclassified	DL-Anabasine	-0.657
Citrobacter_unclassified	tryptophan	-0.6
Citrobacter_unclassified	3,6-Anhydro-D-galactose	-0.829
Citrobacter_unclassified	1-Methyladenosine	0.657
Citrobacter_unclassified	Dihydroxyacetone	-0.6
Citrobacter_unclassified	2-aminophenol	1
Citrobacter_unclassified	Isomaltose	0.771
Citrobacter_unclassified	palmitoleic_acid	-0.886
Citrobacter_unclassified	3-Hydroxynorvaline	-0.943
Citrobacter_unclassified	Galactinol	0.829
Citrobacter_unclassified	Neohesperidin	0.714
Citrobacter_unclassified	arachidonic_acid	0.771
Citrobacter_unclassified	guaiacol	-0.943
Citrobacter_unclassified	Isopropyl-beta-D-thiogalactopyranoside	0.6
Citrobacter_unclassified	Melezitose	0.829
Citrobacter_unclassified	androsterone	-1
Citrobacter_unclassified	Octadecanol	0.771
Citrobacter_unclassified	6-hydroxy_caproic_acid_dimer	-0.714
Citrobacter_unclassified	3-Hydroxypalmitic_acid	-0.886
Citrobacter_unclassified	Sinapyl_alcohol	0.714
Citrobacter_unclassified	Allylmalonic_acid	-0.886
Citrobacter_unclassified	Hesperitin	0.714
Citrobacter_unclassified	6-Aminopenicillanic_acid	-0.829
Citrobacter_unclassified	mucic_acid	0.829
Citrobacter_unclassified	2-keto-isovaleric_acid	-0.6
Citrobacter_unclassified	D-Glyceric_acid	-0.829
Citrobacter_unclassified	3,5-Dihydroxyphenylglycine	0.829
Citrobacter_unclassified	Itaconic_acid	-0.6
Citrobacter_unclassified	p-cresol	0.657
Citrobacter_unclassified	Stigmasterol	0.6
Citrobacter_unclassified	2-Ketocaproic_acid	0.943
Citrobacter_unclassified	5-Dihydrocortisol	0.6
Acinetobacter_unclassified	xylose	0.714
Acinetobacter_unclassified	Pyruvic_acid	-0.714
Acinetobacter_unclassified	Phytanic_acid	-0.6
Acinetobacter_unclassified	Saccharic_acid	-0.771
Acinetobacter_unclassified	3,4-dihydroxycinnamic_acid	0.714
Acinetobacter_unclassified	Menthone	1
Acinetobacter_unclassified	lactic_acid	0.657
Acinetobacter_unclassified	cytidine-monophosphate_degr_prod	0.714
Acinetobacter_unclassified	D-(glycerol_1-phosphate)	-0.829
Acinetobacter_unclassified	palatinitol	-0.6
Acinetobacter_unclassified	p-cresol	0.714
Methylobacterium_adhaesivum	oxoproline	-0.829
Methylobacterium_adhaesivum	tyramine	-0.771
Methylobacterium_adhaesivum	palmitic_acid	0.771
Methylobacterium_adhaesivum	phenylalanine	-0.771
Methylobacterium_adhaesivum	stearic_acid	0.771
Methylobacterium_adhaesivum	xylose	0.657
Methylobacterium_adhaesivum	ornithine	-0.886
Methylobacterium_adhaesivum	lysine	-0.943
Methylobacterium_adhaesivum	3-(4-hydroxyphenyl)propionic_acid	0.771
Methylobacterium_adhaesivum	myo-inositol	0.714
Methylobacterium_adhaesivum	glutamic_acid	-0.771
Methylobacterium_adhaesivum	N-cyclohexylformamide	0.714
Methylobacterium_adhaesivum	Myristic_Acid	0.6
Methylobacterium_adhaesivum	4-hydroxycinnamic_acid	0.6
Methylobacterium_adhaesivum	pantothenic_acid	-0.771
Methylobacterium_adhaesivum	citrulline	0.829
Methylobacterium_adhaesivum	N-Acetyl-L-glutamic_acid	-0.771
Methylobacterium_adhaesivum	3,4-dihydroxybenzoic_acid	0.771
Methylobacterium_adhaesivum	isocitric_acid	0.657
Methylobacterium_adhaesivum	Pipecolinic_acid	-0.771
Methylobacterium_adhaesivum	Carbobenzyloxy-L-leucine	-0.943
Methylobacterium_adhaesivum	glutamine	0.886
Methylobacterium_adhaesivum	Carbobenzyloxy-L-leucine_degr1	0.6
Methylobacterium_adhaesivum	N-Acetyl-beta-D-mannosamine	0.771
Methylobacterium_adhaesivum	Saccharic_acid	-0.714
Methylobacterium_adhaesivum	Behenic_acid	0.714
Methylobacterium_adhaesivum	Levoglucosan	0.714
Methylobacterium_adhaesivum	kyotorphin	-0.829
Methylobacterium_adhaesivum	N-Acetylisatin	0.657
Methylobacterium_adhaesivum	L-homoserine	-0.771
Methylobacterium_adhaesivum	naringin	0.771
Methylobacterium_adhaesivum	3-hydroxy-3-methylglutaric_acid	-0.771
Methylobacterium_adhaesivum	3-Hydroxypyridine	0.6
Methylobacterium_adhaesivum	5-Methoxytryptamine	0.771
Methylobacterium_adhaesivum	3,4-dihydroxycinnamic_acid	0.6
Methylobacterium_adhaesivum	d-Glucoheptose	0.6
Methylobacterium_adhaesivum	D-Arabitol	0.829
Methylobacterium_adhaesivum	Phenyl_beta-D-glucopyranoside	0.6
Methylobacterium_adhaesivum	Linoleic_acid_methyl_ester	0.6
Methylobacterium_adhaesivum	gly-pro	-0.829
Methylobacterium_adhaesivum	salicin	0.771
Methylobacterium_adhaesivum	ribose	0.829
Methylobacterium_adhaesivum	sucrose	0.657
Methylobacterium_adhaesivum	prostaglandin_A2	0.6
Methylobacterium_adhaesivum	lauric_acid	0.829
Methylobacterium_adhaesivum	lactic_acid	0.771
Methylobacterium_adhaesivum	Arachidic_acid	-0.771
Methylobacterium_adhaesivum	cis-Phytol	0.6
Methylobacterium_adhaesivum	alpha-Tocopherol	-0.657
Methylobacterium_adhaesivum	DL-Anabasine	-0.657
Methylobacterium_adhaesivum	tryptophan	-0.6
Methylobacterium_adhaesivum	3,6-Anhydro-D-galactose	-0.829
Methylobacterium_adhaesivum	1-Methyladenosine	0.657
Methylobacterium_adhaesivum	Dihydroxyacetone	-0.6
Methylobacterium_adhaesivum	2-aminophenol	1
Methylobacterium_adhaesivum	Isomaltose	0.771
Methylobacterium_adhaesivum	palmitoleic_acid	-0.886
Methylobacterium_adhaesivum	3-Hydroxynorvaline	-0.943
Methylobacterium_adhaesivum	Galactinol	0.829
Methylobacterium_adhaesivum	Neohesperidin	0.714
Methylobacterium_adhaesivum	arachidonic_acid	0.771
Methylobacterium_adhaesivum	guaiacol	-0.943
Methylobacterium_adhaesivum	Isopropyl-beta-D-thiogalactopyranoside	0.6
Methylobacterium_adhaesivum	Melezitose	0.829
Methylobacterium_adhaesivum	androsterone	-1
Methylobacterium_adhaesivum	Octadecanol	0.771
Methylobacterium_adhaesivum	6-hydroxy_caproic_acid_dimer	-0.714
Methylobacterium_adhaesivum	3-Hydroxypalmitic_acid	-0.886
Methylobacterium_adhaesivum	Sinapyl_alcohol	0.714
Methylobacterium_adhaesivum	Allylmalonic_acid	-0.886
Methylobacterium_adhaesivum	Hesperitin	0.714
Methylobacterium_adhaesivum	6-Aminopenicillanic_acid	-0.829
Methylobacterium_adhaesivum	mucic_acid	0.829
Methylobacterium_adhaesivum	2-keto-isovaleric_acid	-0.6
Methylobacterium_adhaesivum	D-Glyceric_acid	-0.829
Methylobacterium_adhaesivum	3,5-Dihydroxyphenylglycine	0.829
Methylobacterium_adhaesivum	Itaconic_acid	-0.6
Methylobacterium_adhaesivum	p-cresol	0.657
Methylobacterium_adhaesivum	Stigmasterol	0.6
Methylobacterium_adhaesivum	2-Ketocaproic_acid	0.943
Methylobacterium_adhaesivum	5-Dihydrocortisol	0.6
Klebsiella_unclassified	oxoproline	-0.771
Klebsiella_unclassified	tyramine	-0.829
Klebsiella_unclassified	palmitic_acid	0.829
Klebsiella_unclassified	phenylalanine	-0.829
Klebsiella_unclassified	stearic_acid	0.829
Klebsiella_unclassified	xylose	0.6
Klebsiella_unclassified	ornithine	-0.771
Klebsiella_unclassified	lysine	-0.829
Klebsiella_unclassified	3-(4-hydroxyphenyl)propionic_acid	0.829
Klebsiella_unclassified	myo-inositol	0.829
Klebsiella_unclassified	glutamic_acid	-0.714
Klebsiella_unclassified	N-cyclohexylformamide	0.886
Klebsiella_unclassified	Myristic_Acid	0.714
Klebsiella_unclassified	4-hydroxycinnamic_acid	0.714
Klebsiella_unclassified	pantothenic_acid	-0.829
Klebsiella_unclassified	citrulline	0.943
Klebsiella_unclassified	N-Acetyl-L-glutamic_acid	-0.829
Klebsiella_unclassified	3,4-dihydroxybenzoic_acid	0.829
Klebsiella_unclassified	isocitric_acid	0.6
Klebsiella_unclassified	Pipecolinic_acid	-0.829
Klebsiella_unclassified	Carbobenzyloxy-L-leucine	-1
Klebsiella_unclassified	Phytanic_acid	0.657
Klebsiella_unclassified	glutamine	0.829
Klebsiella_unclassified	Carbobenzyloxy-L-leucine_degr1	0.657
Klebsiella_unclassified	N-Acetyl-beta-D-mannosamine	0.829
Klebsiella_unclassified	Behenic_acid	0.829
Klebsiella_unclassified	Levoglucosan	0.6
Klebsiella_unclassified	kyotorphin	-0.771
Klebsiella_unclassified	N-Acetylisatin	0.771
Klebsiella_unclassified	L-homoserine	-0.829
Klebsiella_unclassified	naringin	0.829
Klebsiella_unclassified	3-hydroxy-3-methylglutaric_acid	-0.657
Klebsiella_unclassified	3-Hydroxypyridine	0.771
Klebsiella_unclassified	5-Methoxytryptamine	0.829
Klebsiella_unclassified	3-hydroxybutyric_acid	-0.771
Klebsiella_unclassified	d-Glucoheptose	0.714
Klebsiella_unclassified	D-Arabitol	0.771
Klebsiella_unclassified	Phenyl_beta-D-glucopyranoside	0.714
Klebsiella_unclassified	Linoleic_acid_methyl_ester	0.714
Klebsiella_unclassified	gly-pro	-0.771
Klebsiella_unclassified	salicin	0.829
Klebsiella_unclassified	ribose	0.771
Klebsiella_unclassified	sucrose	0.771
Klebsiella_unclassified	prostaglandin_A2	0.714
Klebsiella_unclassified	lauric_acid	0.943
Klebsiella_unclassified	Arachidic_acid	-0.657
Klebsiella_unclassified	cis-Phytol	0.714
Klebsiella_unclassified	alpha-Tocopherol	-0.829
Klebsiella_unclassified	DL-Anabasine	-0.829
Klebsiella_unclassified	catechol	-0.6
Klebsiella_unclassified	tryptophan	-0.771
Klebsiella_unclassified	3,6-Anhydro-D-galactose	-0.771
Klebsiella_unclassified	1-Methyladenosine	0.771
Klebsiella_unclassified	Dihydroxyacetone	-0.657
Klebsiella_unclassified	2-aminophenol	0.943
Klebsiella_unclassified	Isomaltose	0.829
Klebsiella_unclassified	palmitoleic_acid	-0.943
Klebsiella_unclassified	3-Hydroxynorvaline	-0.886
Klebsiella_unclassified	Galactinol	0.714
Klebsiella_unclassified	Neohesperidin	0.829
Klebsiella_unclassified	arachidonic_acid	0.829
Klebsiella_unclassified	guaiacol	-0.886
Klebsiella_unclassified	Isopropyl-beta-D-thiogalactopyranoside	0.714
Klebsiella_unclassified	Melezitose	0.771
Klebsiella_unclassified	phloroglucinol	-0.771
Klebsiella_unclassified	androsterone	-0.943
Klebsiella_unclassified	Octadecanol	0.829
Klebsiella_unclassified	3-Hydroxypalmitic_acid	-0.829
Klebsiella_unclassified	L-dopa	0.6
Klebsiella_unclassified	Sinapyl_alcohol	0.829
Klebsiella_unclassified	Allylmalonic_acid	-0.771
Klebsiella_unclassified	Hesperitin	0.829
Klebsiella_unclassified	6-Aminopenicillanic_acid	-0.771
Klebsiella_unclassified	mucic_acid	0.771
Klebsiella_unclassified	2-keto-isovaleric_acid	-0.714
Klebsiella_unclassified	D-Glyceric_acid	-0.771
Klebsiella_unclassified	3,5-Dihydroxyphenylglycine	0.943
Klebsiella_unclassified	Itaconic_acid	-0.771
Klebsiella_unclassified	L-Malic_acid	0.6
Klebsiella_unclassified	p-cresol	0.6
Klebsiella_unclassified	Stigmasterol	0.714
Klebsiella_unclassified	2-Ketocaproic_acid	0.886
Klebsiella_unclassified	5-Dihydrocortisol	0.714
Klebsiella_unclassified	2-deoxy-D-glucose	0.714
Enterobacteriaceae_unclassified	oxoproline	-0.829
Enterobacteriaceae_unclassified	tyramine	-0.943
Enterobacteriaceae_unclassified	palmitic_acid	0.943
Enterobacteriaceae_unclassified	Tagatose	0.714
Enterobacteriaceae_unclassified	phenylalanine	-0.943
Enterobacteriaceae_unclassified	stearic_acid	0.943
Enterobacteriaceae_unclassified	tyrosine	0.657
Enterobacteriaceae_unclassified	lysine	-0.657
Enterobacteriaceae_unclassified	3-(4-hydroxyphenyl)propionic_acid	0.943
Enterobacteriaceae_unclassified	myo-inositol	0.771
Enterobacteriaceae_unclassified	glutamic_acid	-0.771
Enterobacteriaceae_unclassified	N-cyclohexylformamide	0.943
Enterobacteriaceae_unclassified	Phytol	0.657
Enterobacteriaceae_unclassified	Myristic_Acid	0.886
Enterobacteriaceae_unclassified	4-hydroxycinnamic_acid	0.886
Enterobacteriaceae_unclassified	pantothenic_acid	-0.943
Enterobacteriaceae_unclassified	trehalose	0.657
Enterobacteriaceae_unclassified	citrulline	1
Enterobacteriaceae_unclassified	N-Acetyl-L-glutamic_acid	-0.943
Enterobacteriaceae_unclassified	3,4-dihydroxybenzoic_acid	0.943
Enterobacteriaceae_unclassified	sulfuric_acid	0.6
Enterobacteriaceae_unclassified	ferulic_acid	-0.657
Enterobacteriaceae_unclassified	Pipecolinic_acid	-0.714
Enterobacteriaceae_unclassified	Carbobenzyloxy-L-leucine	-0.943
Enterobacteriaceae_unclassified	Androstanediol	0.6
Enterobacteriaceae_unclassified	Phytanic_acid	0.6
Enterobacteriaceae_unclassified	guanine	0.714
Enterobacteriaceae_unclassified	glutamine	0.657
Enterobacteriaceae_unclassified	Carbobenzyloxy-L-leucine_degr1	0.6
Enterobacteriaceae_unclassified	gentisic_acid	0.6
Enterobacteriaceae_unclassified	N-Acetyl-beta-D-mannosamine	0.943
Enterobacteriaceae_unclassified	Behenic_acid	0.771
Enterobacteriaceae_unclassified	Atropine	0.714
Enterobacteriaceae_unclassified	Levoglucosan	0.657
Enterobacteriaceae_unclassified	kyotorphin	-0.6
Enterobacteriaceae_unclassified	N-Acetylisatin	0.714
Enterobacteriaceae_unclassified	L-homoserine	-0.943
Enterobacteriaceae_unclassified	naringin	0.943
Enterobacteriaceae_unclassified	lactulose	-0.6
Enterobacteriaceae_unclassified	3-Hydroxypyridine	0.714
Enterobacteriaceae_unclassified	5-Methoxytryptamine	0.943
Enterobacteriaceae_unclassified	3-hydroxybutyric_acid	-0.829
Enterobacteriaceae_unclassified	d-Glucoheptose	0.886
Enterobacteriaceae_unclassified	D-Arabitol	0.829
Enterobacteriaceae_unclassified	N-Carbamylglutamate	0.6
Enterobacteriaceae_unclassified	Acetol	-0.6
Enterobacteriaceae_unclassified	Phenyl_beta-D-glucopyranoside	0.886
Enterobacteriaceae_unclassified	Linoleic_acid_methyl_ester	0.886
Enterobacteriaceae_unclassified	gly-pro	-0.829
Enterobacteriaceae_unclassified	salicin	0.943
Enterobacteriaceae_unclassified	threo-beta-hyrdoxyaspartate	0.6
Enterobacteriaceae_unclassified	azelaic_acid	0.714
Enterobacteriaceae_unclassified	ribose	0.6
Enterobacteriaceae_unclassified	sucrose	0.714
Enterobacteriaceae_unclassified	prostaglandin_A2	0.886
Enterobacteriaceae_unclassified	lauric_acid	1
Enterobacteriaceae_unclassified	D-galacturonic_acid	-0.6
Enterobacteriaceae_unclassified	cis-Phytol	0.886
Enterobacteriaceae_unclassified	alpha-Tocopherol	-0.771
Enterobacteriaceae_unclassified	DL-Anabasine	-0.771
Enterobacteriaceae_unclassified	catechol	-0.714
Enterobacteriaceae_unclassified	tryptophan	-0.886
Enterobacteriaceae_unclassified	3,6-Anhydro-D-galactose	-0.6
Enterobacteriaceae_unclassified	1-Methyladenosine	0.657
Enterobacteriaceae_unclassified	caffeic_acid	0.771
Enterobacteriaceae_unclassified	2-aminophenol	0.829
Enterobacteriaceae_unclassified	Isomaltose	0.943
Enterobacteriaceae_unclassified	palmitoleic_acid	-0.829
Enterobacteriaceae_unclassified	3-Hydroxynorvaline	-0.771
Enterobacteriaceae_unclassified	Neohesperidin	0.771
Enterobacteriaceae_unclassified	arachidonic_acid	0.943
Enterobacteriaceae_unclassified	guaiacol	-0.714
Enterobacteriaceae_unclassified	Isopropyl-beta-D-thiogalactopyranoside	0.886
Enterobacteriaceae_unclassified	Melezitose	0.829
Enterobacteriaceae_unclassified	phloroglucinol	-0.829
Enterobacteriaceae_unclassified	Glutaric_Acid	-0.6
Enterobacteriaceae_unclassified	androsterone	-0.829
Enterobacteriaceae_unclassified	Octadecanol	0.943
Enterobacteriaceae_unclassified	3-Hydroxypalmitic_acid	-0.657
Enterobacteriaceae_unclassified	Sinapyl_alcohol	0.771
Enterobacteriaceae_unclassified	Allylmalonic_acid	-0.714
Enterobacteriaceae_unclassified	Hesperitin	0.771
Enterobacteriaceae_unclassified	6-Aminopenicillanic_acid	-0.6
Enterobacteriaceae_unclassified	mucic_acid	0.829
Enterobacteriaceae_unclassified	succinate_semialdehyde	0.6
Enterobacteriaceae_unclassified	2-keto-isovaleric_acid	-0.886
Enterobacteriaceae_unclassified	D-Glyceric_acid	-0.6
Enterobacteriaceae_unclassified	3,5-Dihydroxyphenylglycine	0.886
Enterobacteriaceae_unclassified	Itaconic_acid	-0.829
Enterobacteriaceae_unclassified	L-Malic_acid	0.771
Enterobacteriaceae_unclassified	Stigmasterol	0.886
Enterobacteriaceae_unclassified	2-Ketocaproic_acid	0.714
Enterobacteriaceae_unclassified	5-Dihydrocortisol	0.886
Enterobacteriaceae_unclassified	2-deoxy-D-glucose	0.829
Enterobacteriaceae_unclassified	2,4,6-Trihydroxybenzophenone	0.771
Lactobacillus_xiangfangensis	4-aminobutyric_acid	-0.886
Lactobacillus_xiangfangensis	2-aminoethanethiol	0.657
Lactobacillus_xiangfangensis	tyrosine	0.6
Lactobacillus_xiangfangensis	1,5-Anhydroglucitol	0.6
Lactobacillus_xiangfangensis	glutamic_acid	-0.657
Lactobacillus_xiangfangensis	5-aminovaleric_acid_lactam	-0.886
Lactobacillus_xiangfangensis	linolenic_acid	0.886
Lactobacillus_xiangfangensis	glutaraldehyde	0.771
Lactobacillus_xiangfangensis	sulfuric_acid	0.829
Lactobacillus_xiangfangensis	beta-Mannosylglycerate	-0.771
Lactobacillus_xiangfangensis	phenylethylamine	-0.6
Lactobacillus_xiangfangensis	cis-gondoic_acid	-0.714
Lactobacillus_xiangfangensis	shikimic_acid	-0.6
Lactobacillus_xiangfangensis	2-Deoxyuridine	-0.6
Lactobacillus_xiangfangensis	Citramalic_acid	0.714
Lactobacillus_xiangfangensis	nornicotine	-0.943
Lactobacillus_xiangfangensis	Aconitic_Acid	-0.657
Lactobacillus_xiangfangensis	N-Carbamylglutamate	0.714
Lactobacillus_xiangfangensis	Acetol	-0.714
Lactobacillus_xiangfangensis	threo-beta-hyrdoxyaspartate	0.829
Lactobacillus_xiangfangensis	D-galacturonic_acid	-0.714
Lactobacillus_xiangfangensis	Ribonic_acid_gamma-lactone	-0.714
Lactobacillus_xiangfangensis	Dihydroxyacetone	-0.6
Lactobacillus_xiangfangensis	D-(glycerol_1-phosphate)	0.714
Lactobacillus_xiangfangensis	3,7,12-Trihydroxycoprostane	-0.6
Lactobacillus_xiangfangensis	Allylmalonic_acid	-0.6
Lactobacillus_xiangfangensis	Elaidic_acid	0.6
Lactobacillus_xiangfangensis	4-Vinylphenol	0.657
Lactobacillus_xiangfangensis	2-Amino-3-methyl-1-butanol	-0.657
Rahnella_sp._Y9602	oxoproline	-0.943
Rahnella_sp._Y9602	tyramine	-1
Rahnella_sp._Y9602	palmitic_acid	1
Rahnella_sp._Y9602	Tagatose	0.829
Rahnella_sp._Y9602	phenylalanine	-1
Rahnella_sp._Y9602	stearic_acid	1
Rahnella_sp._Y9602	tyrosine	0.771
Rahnella_sp._Y9602	lysine	-0.6
Rahnella_sp._Y9602	3-(4-hydroxyphenyl)propionic_acid	1
Rahnella_sp._Y9602	myo-inositol	0.6
Rahnella_sp._Y9602	methionine	0.6
Rahnella_sp._Y9602	glutamic_acid	-0.886
Rahnella_sp._Y9602	N-cyclohexylformamide	0.829
Rahnella_sp._Y9602	Phytol	0.771
Rahnella_sp._Y9602	Myristic_Acid	0.943
Rahnella_sp._Y9602	4-hydroxycinnamic_acid	0.943
Rahnella_sp._Y9602	pantothenic_acid	-1
Rahnella_sp._Y9602	trehalose	0.771
Rahnella_sp._Y9602	citrulline	0.943
Rahnella_sp._Y9602	N-Acetyl-L-glutamic_acid	-1
Rahnella_sp._Y9602	3,4-dihydroxybenzoic_acid	1
Rahnella_sp._Y9602	sulfuric_acid	0.771
Rahnella_sp._Y9602	ferulic_acid	-0.771
Rahnella_sp._Y9602	beta-Mannosylglycerate	-0.6
Rahnella_sp._Y9602	Carbobenzyloxy-L-leucine	-0.829
Rahnella_sp._Y9602	Androstanediol	0.771
Rahnella_sp._Y9602	guanine	0.829
Rahnella_sp._Y9602	gentisic_acid	0.771
Rahnella_sp._Y9602	N-Acetyl-beta-D-mannosamine	1
Rahnella_sp._Y9602	Saccharic_acid	-0.6
Rahnella_sp._Y9602	Behenic_acid	0.6
Rahnella_sp._Y9602	Atropine	0.829
Rahnella_sp._Y9602	Levoglucosan	0.829
Rahnella_sp._Y9602	Sophorose	-0.714
Rahnella_sp._Y9602	L-homoserine	-1
Rahnella_sp._Y9602	Homocystine	0.714
Rahnella_sp._Y9602	naringin	1
Rahnella_sp._Y9602	lactulose	-0.771
Rahnella_sp._Y9602	fucose	0.6
Rahnella_sp._Y9602	5-Methoxytryptamine	1
Rahnella_sp._Y9602	3-hydroxybutyric_acid	-0.657
Rahnella_sp._Y9602	3,4-dihydroxycinnamic_acid	0.714
Rahnella_sp._Y9602	d-Glucoheptose	0.943
Rahnella_sp._Y9602	D-Arabitol	0.943
Rahnella_sp._Y9602	N-Carbamylglutamate	0.771
Rahnella_sp._Y9602	Acetol	-0.771
Rahnella_sp._Y9602	Phenyl_beta-D-glucopyranoside	0.943
Rahnella_sp._Y9602	Linoleic_acid_methyl_ester	0.943
Rahnella_sp._Y9602	gly-pro	-0.943
Rahnella_sp._Y9602	salicin	1
Rahnella_sp._Y9602	threo-beta-hyrdoxyaspartate	0.771
Rahnella_sp._Y9602	azelaic_acid	0.829
Rahnella_sp._Y9602	prostaglandin_A2	0.943
Rahnella_sp._Y9602	lauric_acid	0.943
Rahnella_sp._Y9602	D-galacturonic_acid	-0.771
Rahnella_sp._Y9602	cis-Phytol	0.943
Rahnella_sp._Y9602	catechol	-0.6
Rahnella_sp._Y9602	tryptophan	-0.829
Rahnella_sp._Y9602	caffeic_acid	0.886
Rahnella_sp._Y9602	2-aminophenol	0.771
Rahnella_sp._Y9602	Isomaltose	1
Rahnella_sp._Y9602	palmitoleic_acid	-0.657
Rahnella_sp._Y9602	3-Hydroxynorvaline	-0.714
Rahnella_sp._Y9602	Neohesperidin	0.6
Rahnella_sp._Y9602	arachidonic_acid	1
Rahnella_sp._Y9602	guaiacol	-0.6
Rahnella_sp._Y9602	Isopropyl-beta-D-thiogalactopyranoside	0.943
Rahnella_sp._Y9602	Melezitose	0.943
Rahnella_sp._Y9602	phloroglucinol	-0.657
Rahnella_sp._Y9602	Glutaric_Acid	-0.771
Rahnella_sp._Y9602	androsterone	-0.771
Rahnella_sp._Y9602	Octadecanol	1
Rahnella_sp._Y9602	arbutin	0.6
Rahnella_sp._Y9602	Sinapyl_alcohol	0.6
Rahnella_sp._Y9602	Allylmalonic_acid	-0.771
Rahnella_sp._Y9602	Hesperitin	0.6
Rahnella_sp._Y9602	mucic_acid	0.943
Rahnella_sp._Y9602	2-keto-isovaleric_acid	-0.943
Rahnella_sp._Y9602	3,5-Dihydroxyphenylglycine	0.714
Rahnella_sp._Y9602	Itaconic_acid	-0.714
Rahnella_sp._Y9602	L-Malic_acid	0.829
Rahnella_sp._Y9602	Stigmasterol	0.943
Rahnella_sp._Y9602	2-Ketocaproic_acid	0.6
Rahnella_sp._Y9602	5-Dihydrocortisol	0.943
Rahnella_sp._Y9602	2-deoxy-D-glucose	0.771
Rahnella_sp._Y9602	2,4,6-Trihydroxybenzophenone	0.886
Delftia_unclassified	xylose	0.943
Delftia_unclassified	ornithine	-0.886
Delftia_unclassified	lysine	-0.943
Delftia_unclassified	N(alpha),N(alpha)-dimethyl-L-histidine	0.657
Delftia_unclassified	o-Hydroxyhippuric_acid	-0.714
Delftia_unclassified	Glucoheptonic_acid	0.771
Delftia_unclassified	N-cyclohexylformamide	0.657
Delftia_unclassified	citrulline	0.6
Delftia_unclassified	Pipecolinic_acid	-0.943
Delftia_unclassified	phenylethylamine	0.6
Delftia_unclassified	Carbobenzyloxy-L-leucine	-0.771
Delftia_unclassified	glutamine	0.6
Delftia_unclassified	Carbobenzyloxy-L-leucine_degr1	0.886
Delftia_unclassified	Saccharic_acid	-0.771
Delftia_unclassified	kyotorphin	-1
Delftia_unclassified	4-aminobenzoic_acid	-0.657
Delftia_unclassified	3,4-dihydroxycinnamic_acid	0.6
Delftia_unclassified	ribose	1
Delftia_unclassified	lauric_acid	0.6
Delftia_unclassified	lactic_acid	0.657
Delftia_unclassified	alpha-Tocopherol	-0.714
Delftia_unclassified	DL-Anabasine	-0.714
Delftia_unclassified	3,6-Anhydro-D-galactose	-1
Delftia_unclassified	2-aminophenol	0.829
Delftia_unclassified	palmitoleic_acid	-0.714
Delftia_unclassified	3-Hydroxynorvaline	-0.657
Delftia_unclassified	Galactinol	0.6
Delftia_unclassified	guaiacol	-0.771
Delftia_unclassified	D-(glycerol_1-phosphate)	-0.6
Delftia_unclassified	androsterone	-0.829
Delftia_unclassified	6-hydroxy_caproic_acid_dimer	-0.657
Delftia_unclassified	3-Hydroxypalmitic_acid	-0.6
Delftia_unclassified	6-Aminopenicillanic_acid	-1
Delftia_unclassified	D-Glyceric_acid	-1
Delftia_unclassified	3,5-Dihydroxyphenylglycine	0.829
Delftia_unclassified	p-cresol	0.943
Delftia_unclassified	2-Ketocaproic_acid	0.771
Delftia_unclassified	2-deoxy-D-glucose	0.6
Delftia_unclassified	glycolic_acid	-0.657
Lactobacillus_unclassified	4-aminobutyric_acid	-1
Lactobacillus_unclassified	2-aminoethanethiol	0.771
Lactobacillus_unclassified	tyrosine	0.657
Lactobacillus_unclassified	1,5-Anhydroglucitol	0.829
Lactobacillus_unclassified	5-aminovaleric_acid_lactam	-1
Lactobacillus_unclassified	linolenic_acid	1
Lactobacillus_unclassified	sulfuric_acid	0.714
Lactobacillus_unclassified	beta-Mannosylglycerate	-0.943
Lactobacillus_unclassified	cis-gondoic_acid	-0.6
Lactobacillus_unclassified	2-Deoxyuridine	-0.886
Lactobacillus_unclassified	Sophorose	-0.714
Lactobacillus_unclassified	Homocystine	0.714
Lactobacillus_unclassified	Citramalic_acid	0.943
Lactobacillus_unclassified	nornicotine	-0.943
Lactobacillus_unclassified	N-Carbamylglutamate	0.829
Lactobacillus_unclassified	Acetol	-0.829
Lactobacillus_unclassified	threo-beta-hyrdoxyaspartate	0.714
Lactobacillus_unclassified	D-galacturonic_acid	-0.829
Lactobacillus_unclassified	Ribonic_acid_gamma-lactone	-0.943
Lactobacillus_unclassified	D-(glycerol_1-phosphate)	0.771
Lactobacillus_unclassified	Adipamide	0.714
Lactobacillus_unclassified	succinate_semialdehyde	0.714
Lactobacillus_unclassified	Elaidic_acid	0.829
Lactobacillus_panis	Tagatose	-0.771
Lactobacillus_panis	2-aminoethanethiol	0.714
Lactobacillus_panis	N(alpha),N(alpha)-dimethyl-L-histidine	0.657
Lactobacillus_panis	o-Hydroxyhippuric_acid	-0.657
Lactobacillus_panis	1,5-Anhydroglucitol	0.771
Lactobacillus_panis	xylitol	-0.943
Lactobacillus_panis	Phytol	-0.657
Lactobacillus_panis	trehalose	-0.657
Lactobacillus_panis	ferulic_acid	0.657
Lactobacillus_panis	Pyruvic_acid	0.829
Lactobacillus_panis	isocitric_acid	-0.771
Lactobacillus_panis	cis-gondoic_acid	-0.657
Lactobacillus_panis	guanine	-0.771
Lactobacillus_panis	gentisic_acid	-0.829
Lactobacillus_panis	Atropine	-0.771
Lactobacillus_panis	Levoglucosan	-0.657
Lactobacillus_panis	spermidine	-0.886
Lactobacillus_panis	phytosphingosine	0.886
Lactobacillus_panis	lactulose	0.714
Lactobacillus_panis	fucose	-0.943
Lactobacillus_panis	Citramalic_acid	0.657
Lactobacillus_panis	4-Methylbenzyl_alcohol	0.886
Lactobacillus_panis	azelaic_acid	-0.771
Lactobacillus_panis	creatine_degr	-0.829
Lactobacillus_panis	N-Methyl-DL-alanine	0.886
Lactobacillus_panis	Ribonic_acid_gamma-lactone	-0.657
Lactobacillus_panis	2-ketoadipate	0.6
Lactobacillus_panis	glucose-6-phosphate	0.886
Lactobacillus_panis	Galactinol	-0.6
Lactobacillus_panis	2-Methylglutaric_Acid	0.886
Lactobacillus_panis	cytidine-monophosphate_degr_prod	-0.829
Lactobacillus_panis	Glutaric_Acid	0.829
Lactobacillus_panis	L-dopa	-0.6
Klebsiella_sp._M5al	oxoproline	-0.829
Klebsiella_sp._M5al	tyramine	-0.943
Klebsiella_sp._M5al	palmitic_acid	0.943
Klebsiella_sp._M5al	Tagatose	0.714
Klebsiella_sp._M5al	phenylalanine	-0.943
Klebsiella_sp._M5al	stearic_acid	0.943
Klebsiella_sp._M5al	tyrosine	0.657
Klebsiella_sp._M5al	lysine	-0.657
Klebsiella_sp._M5al	3-(4-hydroxyphenyl)propionic_acid	0.943
Klebsiella_sp._M5al	myo-inositol	0.771
Klebsiella_sp._M5al	glutamic_acid	-0.771
Klebsiella_sp._M5al	N-cyclohexylformamide	0.943
Klebsiella_sp._M5al	Phytol	0.657
Klebsiella_sp._M5al	Myristic_Acid	0.886
Klebsiella_sp._M5al	4-hydroxycinnamic_acid	0.886
Klebsiella_sp._M5al	pantothenic_acid	-0.943
Klebsiella_sp._M5al	trehalose	0.657
Klebsiella_sp._M5al	citrulline	1
Klebsiella_sp._M5al	N-Acetyl-L-glutamic_acid	-0.943
Klebsiella_sp._M5al	3,4-dihydroxybenzoic_acid	0.943
Klebsiella_sp._M5al	sulfuric_acid	0.6
Klebsiella_sp._M5al	ferulic_acid	-0.657
Klebsiella_sp._M5al	Pipecolinic_acid	-0.714
Klebsiella_sp._M5al	Carbobenzyloxy-L-leucine	-0.943
Klebsiella_sp._M5al	Androstanediol	0.6
Klebsiella_sp._M5al	Phytanic_acid	0.6
Klebsiella_sp._M5al	guanine	0.714
Klebsiella_sp._M5al	glutamine	0.657
Klebsiella_sp._M5al	Carbobenzyloxy-L-leucine_degr1	0.6
Klebsiella_sp._M5al	gentisic_acid	0.6
Klebsiella_sp._M5al	N-Acetyl-beta-D-mannosamine	0.943
Klebsiella_sp._M5al	Behenic_acid	0.771
Klebsiella_sp._M5al	Atropine	0.714
Klebsiella_sp._M5al	Levoglucosan	0.657
Klebsiella_sp._M5al	kyotorphin	-0.6
Klebsiella_sp._M5al	N-Acetylisatin	0.714
Klebsiella_sp._M5al	L-homoserine	-0.943
Klebsiella_sp._M5al	naringin	0.943
Klebsiella_sp._M5al	lactulose	-0.6
Klebsiella_sp._M5al	3-Hydroxypyridine	0.714
Klebsiella_sp._M5al	5-Methoxytryptamine	0.943
Klebsiella_sp._M5al	3-hydroxybutyric_acid	-0.829
Klebsiella_sp._M5al	d-Glucoheptose	0.886
Klebsiella_sp._M5al	D-Arabitol	0.829
Klebsiella_sp._M5al	N-Carbamylglutamate	0.6
Klebsiella_sp._M5al	Acetol	-0.6
Klebsiella_sp._M5al	Phenyl_beta-D-glucopyranoside	0.886
Klebsiella_sp._M5al	Linoleic_acid_methyl_ester	0.886
Klebsiella_sp._M5al	gly-pro	-0.829
Klebsiella_sp._M5al	salicin	0.943
Klebsiella_sp._M5al	threo-beta-hyrdoxyaspartate	0.6
Klebsiella_sp._M5al	azelaic_acid	0.714
Klebsiella_sp._M5al	ribose	0.6
Klebsiella_sp._M5al	sucrose	0.714
Klebsiella_sp._M5al	prostaglandin_A2	0.886
Klebsiella_sp._M5al	lauric_acid	1
Klebsiella_sp._M5al	D-galacturonic_acid	-0.6
Klebsiella_sp._M5al	cis-Phytol	0.886
Klebsiella_sp._M5al	alpha-Tocopherol	-0.771
Klebsiella_sp._M5al	DL-Anabasine	-0.771
Klebsiella_sp._M5al	catechol	-0.714
Klebsiella_sp._M5al	tryptophan	-0.886
Klebsiella_sp._M5al	3,6-Anhydro-D-galactose	-0.6
Klebsiella_sp._M5al	1-Methyladenosine	0.657
Klebsiella_sp._M5al	caffeic_acid	0.771
Klebsiella_sp._M5al	2-aminophenol	0.829
Klebsiella_sp._M5al	Isomaltose	0.943
Klebsiella_sp._M5al	palmitoleic_acid	-0.829
Klebsiella_sp._M5al	3-Hydroxynorvaline	-0.771
Klebsiella_sp._M5al	Neohesperidin	0.771
Klebsiella_sp._M5al	arachidonic_acid	0.943
Klebsiella_sp._M5al	guaiacol	-0.714
Klebsiella_sp._M5al	Isopropyl-beta-D-thiogalactopyranoside	0.886
Klebsiella_sp._M5al	Melezitose	0.829
Klebsiella_sp._M5al	phloroglucinol	-0.829
Klebsiella_sp._M5al	Glutaric_Acid	-0.6
Klebsiella_sp._M5al	androsterone	-0.829
Klebsiella_sp._M5al	Octadecanol	0.943
Klebsiella_sp._M5al	3-Hydroxypalmitic_acid	-0.657
Klebsiella_sp._M5al	Sinapyl_alcohol	0.771
Klebsiella_sp._M5al	Allylmalonic_acid	-0.714
Klebsiella_sp._M5al	Hesperitin	0.771
Klebsiella_sp._M5al	6-Aminopenicillanic_acid	-0.6
Klebsiella_sp._M5al	mucic_acid	0.829
Klebsiella_sp._M5al	succinate_semialdehyde	0.6
Klebsiella_sp._M5al	2-keto-isovaleric_acid	-0.886
Klebsiella_sp._M5al	D-Glyceric_acid	-0.6
Klebsiella_sp._M5al	3,5-Dihydroxyphenylglycine	0.886
Klebsiella_sp._M5al	Itaconic_acid	-0.829
Klebsiella_sp._M5al	L-Malic_acid	0.771
Klebsiella_sp._M5al	Stigmasterol	0.886
Klebsiella_sp._M5al	2-Ketocaproic_acid	0.714
Klebsiella_sp._M5al	5-Dihydrocortisol	0.886
Klebsiella_sp._M5al	2-deoxy-D-glucose	0.829
Klebsiella_sp._M5al	2,4,6-Trihydroxybenzophenone	0.771
Lactobacillus_coryniformis	Tagatose	-0.6
Lactobacillus_coryniformis	2-aminoethanethiol	0.657
Lactobacillus_coryniformis	N(alpha),N(alpha)-dimethyl-L-histidine	0.943
Lactobacillus_coryniformis	o-Hydroxyhippuric_acid	-0.714
Lactobacillus_coryniformis	1,5-Anhydroglucitol	0.6
Lactobacillus_coryniformis	xylitol	-0.886
Lactobacillus_coryniformis	Glucoheptonic_acid	0.714
Lactobacillus_coryniformis	Pyruvic_acid	0.771
Lactobacillus_coryniformis	cis-gondoic_acid	-0.714
Lactobacillus_coryniformis	guanine	-0.6
Lactobacillus_coryniformis	Atropine	-0.6
Lactobacillus_coryniformis	spermidine	-0.943
Lactobacillus_coryniformis	phytosphingosine	0.943
Lactobacillus_coryniformis	lactulose	0.657
Lactobacillus_coryniformis	fucose	-0.657
Lactobacillus_coryniformis	4-Methylbenzyl_alcohol	0.943
Lactobacillus_coryniformis	azelaic_acid	-0.6
Lactobacillus_coryniformis	creatine_degr	-0.771
Lactobacillus_coryniformis	N-Methyl-DL-alanine	0.943
Lactobacillus_coryniformis	2-ketoadipate	0.771
Lactobacillus_coryniformis	Dihydroxyacetone	-0.714
Lactobacillus_coryniformis	glucose-6-phosphate	0.943
Lactobacillus_coryniformis	2-Methylglutaric_Acid	0.943
Lactobacillus_coryniformis	cytidine-monophosphate_degr_prod	-0.771
Lactobacillus_coryniformis	6-hydroxy_caproic_acid_dimer	-0.6
Lactobacillus_coryniformis	glycolic_acid	-0.6
Aureimonas_unclassified	oxoproline	-0.943
Aureimonas_unclassified	tyramine	-1
Aureimonas_unclassified	palmitic_acid	1
Aureimonas_unclassified	Tagatose	0.829
Aureimonas_unclassified	phenylalanine	-1
Aureimonas_unclassified	stearic_acid	1
Aureimonas_unclassified	tyrosine	0.771
Aureimonas_unclassified	lysine	-0.6
Aureimonas_unclassified	3-(4-hydroxyphenyl)propionic_acid	1
Aureimonas_unclassified	myo-inositol	0.6
Aureimonas_unclassified	methionine	0.6
Aureimonas_unclassified	glutamic_acid	-0.886
Aureimonas_unclassified	N-cyclohexylformamide	0.829
Aureimonas_unclassified	Phytol	0.771
Aureimonas_unclassified	Myristic_Acid	0.943
Aureimonas_unclassified	4-hydroxycinnamic_acid	0.943
Aureimonas_unclassified	pantothenic_acid	-1
Aureimonas_unclassified	trehalose	0.771
Aureimonas_unclassified	citrulline	0.943
Aureimonas_unclassified	N-Acetyl-L-glutamic_acid	-1
Aureimonas_unclassified	3,4-dihydroxybenzoic_acid	1
Aureimonas_unclassified	sulfuric_acid	0.771
Aureimonas_unclassified	ferulic_acid	-0.771
Aureimonas_unclassified	beta-Mannosylglycerate	-0.6
Aureimonas_unclassified	Carbobenzyloxy-L-leucine	-0.829
Aureimonas_unclassified	Androstanediol	0.771
Aureimonas_unclassified	guanine	0.829
Aureimonas_unclassified	gentisic_acid	0.771
Aureimonas_unclassified	N-Acetyl-beta-D-mannosamine	1
Aureimonas_unclassified	Saccharic_acid	-0.6
Aureimonas_unclassified	Behenic_acid	0.6
Aureimonas_unclassified	Atropine	0.829
Aureimonas_unclassified	Levoglucosan	0.829
Aureimonas_unclassified	Sophorose	-0.714
Aureimonas_unclassified	L-homoserine	-1
Aureimonas_unclassified	Homocystine	0.714
Aureimonas_unclassified	naringin	1
Aureimonas_unclassified	lactulose	-0.771
Aureimonas_unclassified	fucose	0.6
Aureimonas_unclassified	5-Methoxytryptamine	1
Aureimonas_unclassified	3-hydroxybutyric_acid	-0.657
Aureimonas_unclassified	3,4-dihydroxycinnamic_acid	0.714
Aureimonas_unclassified	d-Glucoheptose	0.943
Aureimonas_unclassified	D-Arabitol	0.943
Aureimonas_unclassified	N-Carbamylglutamate	0.771
Aureimonas_unclassified	Acetol	-0.771
Aureimonas_unclassified	Phenyl_beta-D-glucopyranoside	0.943
Aureimonas_unclassified	Linoleic_acid_methyl_ester	0.943
Aureimonas_unclassified	gly-pro	-0.943
Aureimonas_unclassified	salicin	1
Aureimonas_unclassified	threo-beta-hyrdoxyaspartate	0.771
Aureimonas_unclassified	azelaic_acid	0.829
Aureimonas_unclassified	prostaglandin_A2	0.943
Aureimonas_unclassified	lauric_acid	0.943
Aureimonas_unclassified	D-galacturonic_acid	-0.771
Aureimonas_unclassified	cis-Phytol	0.943
Aureimonas_unclassified	catechol	-0.6
Aureimonas_unclassified	tryptophan	-0.829
Aureimonas_unclassified	caffeic_acid	0.886
Aureimonas_unclassified	2-aminophenol	0.771
Aureimonas_unclassified	Isomaltose	1
Aureimonas_unclassified	palmitoleic_acid	-0.657
Aureimonas_unclassified	3-Hydroxynorvaline	-0.714
Aureimonas_unclassified	Neohesperidin	0.6
Aureimonas_unclassified	arachidonic_acid	1
Aureimonas_unclassified	guaiacol	-0.6
Aureimonas_unclassified	Isopropyl-beta-D-thiogalactopyranoside	0.943
Aureimonas_unclassified	Melezitose	0.943
Aureimonas_unclassified	phloroglucinol	-0.657
Aureimonas_unclassified	Glutaric_Acid	-0.771
Aureimonas_unclassified	androsterone	-0.771
Aureimonas_unclassified	Octadecanol	1
Aureimonas_unclassified	arbutin	0.6
Aureimonas_unclassified	Sinapyl_alcohol	0.6
Aureimonas_unclassified	Allylmalonic_acid	-0.771
Aureimonas_unclassified	Hesperitin	0.6
Aureimonas_unclassified	mucic_acid	0.943
Aureimonas_unclassified	2-keto-isovaleric_acid	-0.943
Aureimonas_unclassified	3,5-Dihydroxyphenylglycine	0.714
Aureimonas_unclassified	Itaconic_acid	-0.714
Aureimonas_unclassified	L-Malic_acid	0.829
Aureimonas_unclassified	Stigmasterol	0.943
Aureimonas_unclassified	2-Ketocaproic_acid	0.6
Aureimonas_unclassified	5-Dihydrocortisol	0.943
Aureimonas_unclassified	2-deoxy-D-glucose	0.771
Aureimonas_unclassified	2,4,6-Trihydroxybenzophenone	0.886
Lactobacillus_zymae	4-aminobutyric_acid	-0.714
Lactobacillus_zymae	tyrosine	0.6
Lactobacillus_zymae	1,5-Anhydroglucitol	0.886
Lactobacillus_zymae	5-aminovaleric_acid_lactam	-0.714
Lactobacillus_zymae	N-cyclohexylformamide	0.657
Lactobacillus_zymae	linolenic_acid	0.714
Lactobacillus_zymae	citrulline	0.6
Lactobacillus_zymae	Pyruvic_acid	0.714
Lactobacillus_zymae	beta-Mannosylglycerate	-0.771
Lactobacillus_zymae	2-Deoxyuridine	-0.829
Lactobacillus_zymae	phytosphingosine	0.657
Lactobacillus_zymae	Citramalic_acid	0.771
Lactobacillus_zymae	3-hydroxybutyric_acid	-0.829
Lactobacillus_zymae	nornicotine	-0.771
Lactobacillus_zymae	N-Carbamylglutamate	0.6
Lactobacillus_zymae	4-Methylbenzyl_alcohol	0.657
Lactobacillus_zymae	Acetol	-0.6
Lactobacillus_zymae	lauric_acid	0.6
Lactobacillus_zymae	D-galacturonic_acid	-0.6
Lactobacillus_zymae	alpha-Tocopherol	-0.714
Lactobacillus_zymae	DL-Anabasine	-0.714
Lactobacillus_zymae	Ribonic_acid_gamma-lactone	-0.771
Lactobacillus_zymae	catechol	-0.771
Lactobacillus_zymae	tryptophan	-0.657
Lactobacillus_zymae	1-Methyladenosine	0.6
Lactobacillus_zymae	Dihydroxyacetone	-0.714
Lactobacillus_zymae	cytidine-monophosphate_degr_prod	-0.714
Lactobacillus_zymae	D-(glycerol_1-phosphate)	0.6
Lactobacillus_zymae	phloroglucinol	-0.829
Lactobacillus_zymae	Adipamide	0.714
Lactobacillus_zymae	succinate_semialdehyde	1
Lactobacillus_zymae	Itaconic_acid	-0.886
Lactobacillus_zymae	Elaidic_acid	0.714
Lactobacillus_zymae	2-deoxy-D-glucose	0.6
Lactobacillus_pentosus	oxoproline	-1
Lactobacillus_pentosus	tyramine	-0.943
Lactobacillus_pentosus	palmitic_acid	0.943
Lactobacillus_pentosus	Tagatose	0.771
Lactobacillus_pentosus	phenylalanine	-0.943
Lactobacillus_pentosus	stearic_acid	0.943
Lactobacillus_pentosus	tyrosine	0.657
Lactobacillus_pentosus	lysine	-0.714
Lactobacillus_pentosus	3-(4-hydroxyphenyl)propionic_acid	0.943
Lactobacillus_pentosus	glutamic_acid	-0.943
Lactobacillus_pentosus	N-cyclohexylformamide	0.657
Lactobacillus_pentosus	Phytol	0.714
Lactobacillus_pentosus	Myristic_Acid	0.829
Lactobacillus_pentosus	4-hydroxycinnamic_acid	0.829
Lactobacillus_pentosus	pantothenic_acid	-0.943
Lactobacillus_pentosus	trehalose	0.714
Lactobacillus_pentosus	citrulline	0.829
Lactobacillus_pentosus	N-Acetyl-L-glutamic_acid	-0.943
Lactobacillus_pentosus	3,4-dihydroxybenzoic_acid	0.943
Lactobacillus_pentosus	sulfuric_acid	0.829
Lactobacillus_pentosus	ferulic_acid	-0.714
Lactobacillus_pentosus	Carbobenzyloxy-L-leucine	-0.771
Lactobacillus_pentosus	Androstanediol	0.657
Lactobacillus_pentosus	guanine	0.771
Lactobacillus_pentosus	glutamine	0.6
Lactobacillus_pentosus	gentisic_acid	0.829
Lactobacillus_pentosus	N-Acetyl-beta-D-mannosamine	0.943
Lactobacillus_pentosus	Saccharic_acid	-0.771
Lactobacillus_pentosus	Atropine	0.771
Lactobacillus_pentosus	Levoglucosan	0.943
Lactobacillus_pentosus	Sophorose	-0.6
Lactobacillus_pentosus	Dehydroabietic_Acid	0.6
Lactobacillus_pentosus	L-homoserine	-0.943
Lactobacillus_pentosus	Homocystine	0.6
Lactobacillus_pentosus	naringin	0.943
Lactobacillus_pentosus	lactulose	-0.714
Lactobacillus_pentosus	fucose	0.657
Lactobacillus_pentosus	5-Methoxytryptamine	0.943
Lactobacillus_pentosus	3,4-dihydroxycinnamic_acid	0.829
Lactobacillus_pentosus	d-Glucoheptose	0.829
Lactobacillus_pentosus	D-Arabitol	1
Lactobacillus_pentosus	N-Carbamylglutamate	0.714
Lactobacillus_pentosus	Acetol	-0.714
Lactobacillus_pentosus	Phenyl_beta-D-glucopyranoside	0.829
Lactobacillus_pentosus	Linoleic_acid_methyl_ester	0.829
Lactobacillus_pentosus	gly-pro	-1
Lactobacillus_pentosus	salicin	0.943
Lactobacillus_pentosus	threo-beta-hyrdoxyaspartate	0.829
Lactobacillus_pentosus	azelaic_acid	0.771
Lactobacillus_pentosus	prostaglandin_A2	0.829
Lactobacillus_pentosus	lauric_acid	0.829
Lactobacillus_pentosus	Lactobionic_Acid	0.6
Lactobacillus_pentosus	lactic_acid	0.771
Lactobacillus_pentosus	D-galacturonic_acid	-0.714
Lactobacillus_pentosus	cis-Phytol	0.829
Lactobacillus_pentosus	tryptophan	-0.657
Lactobacillus_pentosus	caffeic_acid	0.771
Lactobacillus_pentosus	2-aminophenol	0.829
Lactobacillus_pentosus	Isomaltose	0.943
Lactobacillus_pentosus	palmitoleic_acid	-0.6
Lactobacillus_pentosus	3-Hydroxynorvaline	-0.771
Lactobacillus_pentosus	Galactinol	0.6
Lactobacillus_pentosus	arachidonic_acid	0.943
Lactobacillus_pentosus	guaiacol	-0.657
Lactobacillus_pentosus	Isopropyl-beta-D-thiogalactopyranoside	0.829
Lactobacillus_pentosus	Melezitose	1
Lactobacillus_pentosus	Glutaric_Acid	-0.829
Lactobacillus_pentosus	androsterone	-0.829
Lactobacillus_pentosus	Octadecanol	0.943
Lactobacillus_pentosus	3-Hydroxypalmitic_acid	-0.6
Lactobacillus_pentosus	Allylmalonic_acid	-0.886
Lactobacillus_pentosus	mucic_acid	1
Lactobacillus_pentosus	2-keto-isovaleric_acid	-0.829
Lactobacillus_pentosus	3,5-Dihydroxyphenylglycine	0.6
Lactobacillus_pentosus	L-Malic_acid	0.714
Lactobacillus_pentosus	Stigmasterol	0.829
Lactobacillus_pentosus	2-Ketocaproic_acid	0.657
Lactobacillus_pentosus	5-Dihydrocortisol	0.829
Lactobacillus_pentosus	2-deoxy-D-glucose	0.6
Lactobacillus_pentosus	2,4,6-Trihydroxybenzophenone	0.771
Lactobacillus_kefiri	oxoproline	0.928
Lactobacillus_kefiri	tyramine	0.986
Lactobacillus_kefiri	palmitic_acid	-0.986
Lactobacillus_kefiri	Tagatose	-0.812
Lactobacillus_kefiri	phenylalanine	0.986
Lactobacillus_kefiri	stearic_acid	-0.986
Lactobacillus_kefiri	tyrosine	-0.841
Lactobacillus_kefiri	3-(4-hydroxyphenyl)propionic_acid	-0.986
Lactobacillus_kefiri	methionine	-0.638
Lactobacillus_kefiri	glutamic_acid	0.928
Lactobacillus_kefiri	N-cyclohexylformamide	-0.783
Lactobacillus_kefiri	Phytol	-0.812
Lactobacillus_kefiri	Myristic_Acid	-0.928
Lactobacillus_kefiri	4-hydroxycinnamic_acid	-0.928
Lactobacillus_kefiri	pantothenic_acid	0.986
Lactobacillus_kefiri	trehalose	-0.812
Lactobacillus_kefiri	citrulline	-0.928
Lactobacillus_kefiri	N-Acetyl-L-glutamic_acid	0.986
Lactobacillus_kefiri	3,4-dihydroxybenzoic_acid	-0.986
Lactobacillus_kefiri	sulfuric_acid	-0.841
Lactobacillus_kefiri	ferulic_acid	0.812
Lactobacillus_kefiri	beta-Mannosylglycerate	0.667
Lactobacillus_kefiri	Carbobenzyloxy-L-leucine	0.812
Lactobacillus_kefiri	Androstanediol	-0.754
Lactobacillus_kefiri	guanine	-0.812
Lactobacillus_kefiri	gentisic_acid	-0.754
Lactobacillus_kefiri	N-Acetyl-beta-D-mannosamine	-0.986
Lactobacillus_kefiri	Atropine	-0.812
Lactobacillus_kefiri	Levoglucosan	-0.812
Lactobacillus_kefiri	Sophorose	0.754
Lactobacillus_kefiri	L-homoserine	0.986
Lactobacillus_kefiri	Homocystine	-0.754
Lactobacillus_kefiri	naringin	-0.986
Lactobacillus_kefiri	lactulose	0.725
Lactobacillus_kefiri	5-Methoxytryptamine	-0.986
Lactobacillus_kefiri	3-hydroxybutyric_acid	0.638
Lactobacillus_kefiri	3,4-dihydroxycinnamic_acid	-0.638
Lactobacillus_kefiri	d-Glucoheptose	-0.928
Lactobacillus_kefiri	D-Arabitol	-0.928
Lactobacillus_kefiri	N-Carbamylglutamate	-0.812
Lactobacillus_kefiri	Acetol	0.812
Lactobacillus_kefiri	Phenyl_beta-D-glucopyranoside	-0.928
Lactobacillus_kefiri	Linoleic_acid_methyl_ester	-0.928
Lactobacillus_kefiri	gly-pro	0.928
Lactobacillus_kefiri	salicin	-0.986
Lactobacillus_kefiri	threo-beta-hyrdoxyaspartate	-0.841
Lactobacillus_kefiri	azelaic_acid	-0.812
Lactobacillus_kefiri	prostaglandin_A2	-0.928
Lactobacillus_kefiri	lauric_acid	-0.928
Lactobacillus_kefiri	D-galacturonic_acid	0.812
Lactobacillus_kefiri	cis-Phytol	-0.928
Lactobacillus_kefiri	tryptophan	0.87
Lactobacillus_kefiri	caffeic_acid	-0.841
Lactobacillus_kefiri	2-aminophenol	-0.754
Lactobacillus_kefiri	Isomaltose	-0.986
Lactobacillus_kefiri	palmitoleic_acid	0.638
Lactobacillus_kefiri	3-Hydroxynorvaline	0.754
Lactobacillus_kefiri	arachidonic_acid	-0.986
Lactobacillus_kefiri	Isopropyl-beta-D-thiogalactopyranoside	-0.928
Lactobacillus_kefiri	Melezitose	-0.928
Lactobacillus_kefiri	phloroglucinol	0.638
Lactobacillus_kefiri	Glutaric_Acid	0.754
Lactobacillus_kefiri	androsterone	0.754
Lactobacillus_kefiri	Octadecanol	-0.986
Lactobacillus_kefiri	arbutin	-0.638
Lactobacillus_kefiri	Allylmalonic_acid	0.812
Lactobacillus_kefiri	mucic_acid	-0.928
Lactobacillus_kefiri	2-keto-isovaleric_acid	0.928
Lactobacillus_kefiri	3,5-Dihydroxyphenylglycine	-0.667
Lactobacillus_kefiri	Itaconic_acid	0.783
Lactobacillus_kefiri	L-Malic_acid	-0.754
Lactobacillus_kefiri	Elaidic_acid	-0.609
Lactobacillus_kefiri	Stigmasterol	-0.928
Lactobacillus_kefiri	5-Dihydrocortisol	-0.928
Lactobacillus_kefiri	2-deoxy-D-glucose	-0.696
Lactobacillus_kefiri	2,4,6-Trihydroxybenzophenone	-0.841
Lactobacillus_fermentum	4-aminobutyric_acid	-0.829
Lactobacillus_fermentum	tyrosine	0.6
Lactobacillus_fermentum	1,5-Anhydroglucitol	0.829
Lactobacillus_fermentum	5-aminovaleric_acid_lactam	-0.829
Lactobacillus_fermentum	linolenic_acid	0.829
Lactobacillus_fermentum	sulfuric_acid	0.6
Lactobacillus_fermentum	Pyruvic_acid	0.829
Lactobacillus_fermentum	beta-Mannosylglycerate	-0.771
Lactobacillus_fermentum	2-Deoxyuridine	-0.714
Lactobacillus_fermentum	phytosphingosine	0.714
Lactobacillus_fermentum	Citramalic_acid	0.771
Lactobacillus_fermentum	nornicotine	-0.943
Lactobacillus_fermentum	N-Carbamylglutamate	0.6
Lactobacillus_fermentum	4-Methylbenzyl_alcohol	0.714
Lactobacillus_fermentum	Acetol	-0.6
Lactobacillus_fermentum	threo-beta-hyrdoxyaspartate	0.6
Lactobacillus_fermentum	Menthone	-0.657
Lactobacillus_fermentum	D-galacturonic_acid	-0.6
Lactobacillus_fermentum	Ribonic_acid_gamma-lactone	-0.771
Lactobacillus_fermentum	1-Methyladenosine	0.6
Lactobacillus_fermentum	Dihydroxyacetone	-0.829
Lactobacillus_fermentum	cytidine-monophosphate_degr_prod	-0.829
Lactobacillus_fermentum	D-(glycerol_1-phosphate)	0.771
Lactobacillus_fermentum	succinate_semialdehyde	0.886
Lactobacillus_fermentum	Itaconic_acid	-0.829
Lactobacillus_fermentum	Elaidic_acid	0.657
Agrobacterium_larrymoorei	oxoproline	-0.829
Agrobacterium_larrymoorei	tyramine	-0.943
Agrobacterium_larrymoorei	palmitic_acid	0.943
Agrobacterium_larrymoorei	Tagatose	0.714
Agrobacterium_larrymoorei	phenylalanine	-0.943
Agrobacterium_larrymoorei	stearic_acid	0.943
Agrobacterium_larrymoorei	tyrosine	0.657
Agrobacterium_larrymoorei	lysine	-0.657
Agrobacterium_larrymoorei	3-(4-hydroxyphenyl)propionic_acid	0.943
Agrobacterium_larrymoorei	myo-inositol	0.771
Agrobacterium_larrymoorei	glutamic_acid	-0.771
Agrobacterium_larrymoorei	N-cyclohexylformamide	0.943
Agrobacterium_larrymoorei	Phytol	0.657
Agrobacterium_larrymoorei	Myristic_Acid	0.886
Agrobacterium_larrymoorei	4-hydroxycinnamic_acid	0.886
Agrobacterium_larrymoorei	pantothenic_acid	-0.943
Agrobacterium_larrymoorei	trehalose	0.657
Agrobacterium_larrymoorei	citrulline	1
Agrobacterium_larrymoorei	N-Acetyl-L-glutamic_acid	-0.943
Agrobacterium_larrymoorei	3,4-dihydroxybenzoic_acid	0.943
Agrobacterium_larrymoorei	sulfuric_acid	0.6
Agrobacterium_larrymoorei	ferulic_acid	-0.657
Agrobacterium_larrymoorei	Pipecolinic_acid	-0.714
Agrobacterium_larrymoorei	Carbobenzyloxy-L-leucine	-0.943
Agrobacterium_larrymoorei	Androstanediol	0.6
Agrobacterium_larrymoorei	Phytanic_acid	0.6
Agrobacterium_larrymoorei	guanine	0.714
Agrobacterium_larrymoorei	glutamine	0.657
Agrobacterium_larrymoorei	Carbobenzyloxy-L-leucine_degr1	0.6
Agrobacterium_larrymoorei	gentisic_acid	0.6
Agrobacterium_larrymoorei	N-Acetyl-beta-D-mannosamine	0.943
Agrobacterium_larrymoorei	Behenic_acid	0.771
Agrobacterium_larrymoorei	Atropine	0.714
Agrobacterium_larrymoorei	Levoglucosan	0.657
Agrobacterium_larrymoorei	kyotorphin	-0.6
Agrobacterium_larrymoorei	N-Acetylisatin	0.714
Agrobacterium_larrymoorei	L-homoserine	-0.943
Agrobacterium_larrymoorei	naringin	0.943
Agrobacterium_larrymoorei	lactulose	-0.6
Agrobacterium_larrymoorei	3-Hydroxypyridine	0.714
Agrobacterium_larrymoorei	5-Methoxytryptamine	0.943
Agrobacterium_larrymoorei	3-hydroxybutyric_acid	-0.829
Agrobacterium_larrymoorei	d-Glucoheptose	0.886
Agrobacterium_larrymoorei	D-Arabitol	0.829
Agrobacterium_larrymoorei	N-Carbamylglutamate	0.6
Agrobacterium_larrymoorei	Acetol	-0.6
Agrobacterium_larrymoorei	Phenyl_beta-D-glucopyranoside	0.886
Agrobacterium_larrymoorei	Linoleic_acid_methyl_ester	0.886
Agrobacterium_larrymoorei	gly-pro	-0.829
Agrobacterium_larrymoorei	salicin	0.943
Agrobacterium_larrymoorei	threo-beta-hyrdoxyaspartate	0.6
Agrobacterium_larrymoorei	azelaic_acid	0.714
Agrobacterium_larrymoorei	ribose	0.6
Agrobacterium_larrymoorei	sucrose	0.714
Agrobacterium_larrymoorei	prostaglandin_A2	0.886
Agrobacterium_larrymoorei	lauric_acid	1
Agrobacterium_larrymoorei	D-galacturonic_acid	-0.6
Agrobacterium_larrymoorei	cis-Phytol	0.886
Agrobacterium_larrymoorei	alpha-Tocopherol	-0.771
Agrobacterium_larrymoorei	DL-Anabasine	-0.771
Agrobacterium_larrymoorei	catechol	-0.714
Agrobacterium_larrymoorei	tryptophan	-0.886
Agrobacterium_larrymoorei	3,6-Anhydro-D-galactose	-0.6
Agrobacterium_larrymoorei	1-Methyladenosine	0.657
Agrobacterium_larrymoorei	caffeic_acid	0.771
Agrobacterium_larrymoorei	2-aminophenol	0.829
Agrobacterium_larrymoorei	Isomaltose	0.943
Agrobacterium_larrymoorei	palmitoleic_acid	-0.829
Agrobacterium_larrymoorei	3-Hydroxynorvaline	-0.771
Agrobacterium_larrymoorei	Neohesperidin	0.771
Agrobacterium_larrymoorei	arachidonic_acid	0.943
Agrobacterium_larrymoorei	guaiacol	-0.714
Agrobacterium_larrymoorei	Isopropyl-beta-D-thiogalactopyranoside	0.886
Agrobacterium_larrymoorei	Melezitose	0.829
Agrobacterium_larrymoorei	phloroglucinol	-0.829
Agrobacterium_larrymoorei	Glutaric_Acid	-0.6
Agrobacterium_larrymoorei	androsterone	-0.829
Agrobacterium_larrymoorei	Octadecanol	0.943
Agrobacterium_larrymoorei	3-Hydroxypalmitic_acid	-0.657
Agrobacterium_larrymoorei	Sinapyl_alcohol	0.771
Agrobacterium_larrymoorei	Allylmalonic_acid	-0.714
Agrobacterium_larrymoorei	Hesperitin	0.771
Agrobacterium_larrymoorei	6-Aminopenicillanic_acid	-0.6
Agrobacterium_larrymoorei	mucic_acid	0.829
Agrobacterium_larrymoorei	succinate_semialdehyde	0.6
Agrobacterium_larrymoorei	2-keto-isovaleric_acid	-0.886
Agrobacterium_larrymoorei	D-Glyceric_acid	-0.6
Agrobacterium_larrymoorei	3,5-Dihydroxyphenylglycine	0.886
Agrobacterium_larrymoorei	Itaconic_acid	-0.829
Agrobacterium_larrymoorei	L-Malic_acid	0.771
Agrobacterium_larrymoorei	Stigmasterol	0.886
Agrobacterium_larrymoorei	2-Ketocaproic_acid	0.714
Agrobacterium_larrymoorei	5-Dihydrocortisol	0.886
Agrobacterium_larrymoorei	2-deoxy-D-glucose	0.829
Agrobacterium_larrymoorei	2,4,6-Trihydroxybenzophenone	0.771
Lactobacillus_futsaii	4-aminobutyric_acid	-0.6
Lactobacillus_futsaii	2-aminoethanethiol	0.943
Lactobacillus_futsaii	o-Hydroxyhippuric_acid	-0.6
Lactobacillus_futsaii	myo-inositol	-0.6
Lactobacillus_futsaii	1,5-Anhydroglucitol	0.6
Lactobacillus_futsaii	xylitol	-0.657
Lactobacillus_futsaii	5-aminovaleric_acid_lactam	-0.6
Lactobacillus_futsaii	linolenic_acid	0.6
Lactobacillus_futsaii	isocitric_acid	-0.714
Lactobacillus_futsaii	cis-gondoic_acid	-0.657
Lactobacillus_futsaii	Phytanic_acid	-0.6
Lactobacillus_futsaii	Behenic_acid	-0.6
Lactobacillus_futsaii	2-Deoxyuridine	-0.6
Lactobacillus_futsaii	N-Acetylisatin	-0.657
Lactobacillus_futsaii	Citramalic_acid	0.714
Lactobacillus_futsaii	creatine_degr	-0.771
Lactobacillus_futsaii	sucrose	-0.657
Lactobacillus_futsaii	N-Methyl-DL-alanine	0.771
Lactobacillus_futsaii	Ribonic_acid_gamma-lactone	-0.714
Lactobacillus_futsaii	glucose-6-phosphate	0.771
Lactobacillus_futsaii	Neohesperidin	-0.6
Lactobacillus_futsaii	2-Methylglutaric_Acid	0.771
Lactobacillus_futsaii	2-methylfumarate	-0.943
Lactobacillus_futsaii	Adipamide	0.657
Lactobacillus_futsaii	L-dopa	-0.829
Lactobacillus_futsaii	Sinapyl_alcohol	-0.6
Lactobacillus_futsaii	Hesperitin	-0.6
Lactobacillus_futsaii	palatinitol	-0.657
Lactobacillus_futsaii	glycolic_acid	-0.6
Agrobacterium_sp._H13-3	oxoproline	-0.829
Agrobacterium_sp._H13-3	tyramine	-0.943
Agrobacterium_sp._H13-3	palmitic_acid	0.943
Agrobacterium_sp._H13-3	Tagatose	0.714
Agrobacterium_sp._H13-3	phenylalanine	-0.943
Agrobacterium_sp._H13-3	stearic_acid	0.943
Agrobacterium_sp._H13-3	tyrosine	0.657
Agrobacterium_sp._H13-3	lysine	-0.657
Agrobacterium_sp._H13-3	3-(4-hydroxyphenyl)propionic_acid	0.943
Agrobacterium_sp._H13-3	myo-inositol	0.771
Agrobacterium_sp._H13-3	glutamic_acid	-0.771
Agrobacterium_sp._H13-3	N-cyclohexylformamide	0.943
Agrobacterium_sp._H13-3	Phytol	0.657
Agrobacterium_sp._H13-3	Myristic_Acid	0.886
Agrobacterium_sp._H13-3	4-hydroxycinnamic_acid	0.886
Agrobacterium_sp._H13-3	pantothenic_acid	-0.943
Agrobacterium_sp._H13-3	trehalose	0.657
Agrobacterium_sp._H13-3	citrulline	1
Agrobacterium_sp._H13-3	N-Acetyl-L-glutamic_acid	-0.943
Agrobacterium_sp._H13-3	3,4-dihydroxybenzoic_acid	0.943
Agrobacterium_sp._H13-3	sulfuric_acid	0.6
Agrobacterium_sp._H13-3	ferulic_acid	-0.657
Agrobacterium_sp._H13-3	Pipecolinic_acid	-0.714
Agrobacterium_sp._H13-3	Carbobenzyloxy-L-leucine	-0.943
Agrobacterium_sp._H13-3	Androstanediol	0.6
Agrobacterium_sp._H13-3	Phytanic_acid	0.6
Agrobacterium_sp._H13-3	guanine	0.714
Agrobacterium_sp._H13-3	glutamine	0.657
Agrobacterium_sp._H13-3	Carbobenzyloxy-L-leucine_degr1	0.6
Agrobacterium_sp._H13-3	gentisic_acid	0.6
Agrobacterium_sp._H13-3	N-Acetyl-beta-D-mannosamine	0.943
Agrobacterium_sp._H13-3	Behenic_acid	0.771
Agrobacterium_sp._H13-3	Atropine	0.714
Agrobacterium_sp._H13-3	Levoglucosan	0.657
Agrobacterium_sp._H13-3	kyotorphin	-0.6
Agrobacterium_sp._H13-3	N-Acetylisatin	0.714
Agrobacterium_sp._H13-3	L-homoserine	-0.943
Agrobacterium_sp._H13-3	naringin	0.943
Agrobacterium_sp._H13-3	lactulose	-0.6
Agrobacterium_sp._H13-3	3-Hydroxypyridine	0.714
Agrobacterium_sp._H13-3	5-Methoxytryptamine	0.943
Agrobacterium_sp._H13-3	3-hydroxybutyric_acid	-0.829
Agrobacterium_sp._H13-3	d-Glucoheptose	0.886
Agrobacterium_sp._H13-3	D-Arabitol	0.829
Agrobacterium_sp._H13-3	N-Carbamylglutamate	0.6
Agrobacterium_sp._H13-3	Acetol	-0.6
Agrobacterium_sp._H13-3	Phenyl_beta-D-glucopyranoside	0.886
[truncated: 419 more rows]
