# Supplementary material for: The bacterial community and metabolome dynamics and their interactions modulate fermentation process of whole crop corn silage prepared with or without inoculants
Source: Microb Biotechnol. 2020 Jul 6;14(2):561–76. doi: 10.1111/1751-7915.13623 (PMC7936295; doi:10.1111/1751-7915.13623)
Supplement: Supplementary file 6 — Data S6. Spearman correlation coefficients of that between microbiota, well‐predicted metabolites and variables of fermentation quality in corn silage inoculated with L. plantarum. [file MBT2-14-561-s006.xlsx]

## Sheet: C
Spearman correlation coefficients of that between microbiota, well-predicted metabolites and variables of fermentation quality in corn silage without inoculants (Fig. 6a). The absolute Spearman coefficient value > 0.6 is shown.
compound_vs_quallity				species_vs_compound				species_vs_quality
metabolites	fermentation_quality	correlation_coefficients		taxa	metabolites	correlation_coefficients		taxa	fermentation quality	correlation_coefficients
guaiacol	pH	-0.771		Lactobacillus_acetotolerans	6-Aminopenicillanic_acid_2	0.655		Lactobacillus_acetotolerans	pH	-0.655
guaiacol	LA	0.771		Lactobacillus_acetotolerans	Phytanic_acid	0.655		Lactobacillus_acetotolerans	LA	0.655
guaiacol	PA	0.829		Lactobacillus_acetotolerans	Carbobenzyloxy-L-leucine_degr1	0.655		Lactobacillus_acetotolerans	AA	0.655
6-Aminopenicillanic_acid_2	pH	-0.6		Lactobacillus_acetotolerans	Octadecanol	0.655		Lactobacillus_acetotolerans	PA	0.655
6-Aminopenicillanic_acid_2	AA	0.6		Lactobacillus_acetotolerans	phloroglucinol	0.655		Lactobacillus_silagei	pH	-0.943
6-Aminopenicillanic_acid_2	PA	0.657		Lactobacillus_acetotolerans	shikimic_acid	0.655		Lactobacillus_silagei	LA	0.943
caffeic_acid	AA	-0.829		Lactobacillus_acetotolerans	glucose-6-phosphate_2	-0.655		Lactobacillus_silagei	PA	1
Phytanic_acid	pH	-0.943		Lactobacillus_acetotolerans	alpha-Tocopherol	0.655		Lactobacillus_buchneri	pH	-0.886
Phytanic_acid	LA	0.943		Lactobacillus_acetotolerans	2-keto-isovaleric_acid_1	0.655		Lactobacillus_buchneri	LA	0.829
Phytanic_acid	PA	1		Lactobacillus_acetotolerans	Menthone_1	0.655		Lactobacillus_buchneri	PA	0.943
2-Ketocaproic_acid	pH	-0.886		Lactobacillus_acetotolerans	p-cresol	0.655		Lactobacillus_farciminis	AA	-0.771
2-Ketocaproic_acid	LA	0.829		Lactobacillus_acetotolerans	N-cyclohexylformamide_1	0.655		Lactobacillus_parafarraginis	pH	-0.941
2-Ketocaproic_acid	PA	0.943		Lactobacillus_acetotolerans	Carbobenzyloxy-L-leucine	0.655		Lactobacillus_parafarraginis	LA	0.88
threo-beta-hyrdoxyaspartate_2	AA	-0.771		Lactobacillus_acetotolerans	2-Deoxyuridine	0.655		Lactobacillus_parafarraginis	AA	0.698
Carbobenzyloxy-L-leucine_degr1	pH	-0.829		Lactobacillus_acetotolerans	androsterone_1	0.655		Lactobacillus_parafarraginis	PA	0.941
Carbobenzyloxy-L-leucine_degr1	LA	0.886		Lactobacillus_acetotolerans	tryptophan_1	0.655		Lactobacillus_paralimentarius	AA	-0.829
Carbobenzyloxy-L-leucine_degr1	PA	0.943		Lactobacillus_acetotolerans	5-aminovaleric_acid_lactam	0.655		Acinetobacter_junii	pH	0.943
Octadecanol	LA	0.657		Lactobacillus_acetotolerans	Elaidic_acid	0.655		Acinetobacter_junii	LA	-0.714
phloroglucinol	LA	0.657		Lactobacillus_acetotolerans	o-Hydroxyhippuric_acid_1	0.655		Acinetobacter_junii	AA	-0.657
shikimic_acid	pH	-0.829		Lactobacillus_acetotolerans	Acetol_4	0.655		Acinetobacter_junii	PA	-0.829
shikimic_acid	LA	0.886		Lactobacillus_acetotolerans	glutaraldehyde_2	0.655		Lactobacillus_plantarum	pH	0.771
shikimic_acid	PA	0.943		Lactobacillus_acetotolerans	3,6-Anhydro-D-galactose_4	0.655		Lactobacillus_plantarum	LA	-0.943
3,5-Dihydroxyphenylglycine_1	pH	-0.771		Lactobacillus_acetotolerans	4-Methylbenzyl_alcohol	0.655		Lactobacillus_plantarum	PA	-0.886
3,5-Dihydroxyphenylglycine_1	LA	0.943		Lactobacillus_acetotolerans	spermidine_1	0.655		Lactobacillus_koreensis	AA	-0.6
3,5-Dihydroxyphenylglycine_1	PA	0.829		Lactobacillus_acetotolerans	Atropine	0.655		Gammaproteobacteria_unclassified	pH	0.943
2-keto-isovaleric_acid_1	pH	-0.714		Lactobacillus_acetotolerans	N(alpha),N(alpha)-dimethyl-L-histidine	0.655		Gammaproteobacteria_unclassified	LA	-0.943
2-keto-isovaleric_acid_1	LA	0.943		Lactobacillus_acetotolerans	nornicotine	0.655		Gammaproteobacteria_unclassified	PA	-1
2-keto-isovaleric_acid_1	PA	0.829		Lactobacillus_acetotolerans	arachidonic_acid	0.655		Citrobacter_unclassified	pH	0.943
mucic_acid	LA	0.829		Lactobacillus_acetotolerans	arbutin	0.655		Citrobacter_unclassified	LA	-0.943
mucic_acid	PA	0.657		Lactobacillus_acetotolerans	palatinitol_2	0.655		Citrobacter_unclassified	PA	-1
Menthone_1	pH	-0.714		Lactobacillus_acetotolerans	kyotorphin_2	0.655		Acinetobacter_unclassified	pH	0.886
Menthone_1	LA	0.943		Lactobacillus_acetotolerans	Abietic_Acid_2	0.655		Acinetobacter_unclassified	LA	-0.6
Menthone_1	PA	0.829		Lactobacillus_acetotolerans	pantothenic_acid	0.655		Acinetobacter_unclassified	AA	-0.6
p-cresol	pH	-0.886		Lactobacillus_acetotolerans	4-aminobenzoic_acid	0.655		Acinetobacter_unclassified	PA	-0.771
p-cresol	LA	1		Lactobacillus_acetotolerans	Dihydroxyacetone	0.655		Methylobacterium_adhaesivum	pH	0.657
p-cresol	PA	0.943		Lactobacillus_acetotolerans	cis-gondoic_acid	0.655		Methylobacterium_adhaesivum	LA	-0.771
N-cyclohexylformamide_1	pH	-0.714		Lactobacillus_acetotolerans	2-ketoadipate_4	0.655		Methylobacterium_adhaesivum	PA	-0.829
N-cyclohexylformamide_1	LA	0.771		Lactobacillus_acetotolerans	cis-Phytol	-0.655		Klebsiella_unclassified	pH	0.943
N-cyclohexylformamide_1	PA	0.886		Lactobacillus_acetotolerans	Melezitose	-0.655		Klebsiella_unclassified	LA	-0.943
Carbobenzyloxy-L-leucine	pH	-0.943		Lactobacillus_acetotolerans	N-Acetyl-L-glutamic_acid_2	0.655		Klebsiella_unclassified	PA	-1
Carbobenzyloxy-L-leucine	LA	0.943		Lactobacillus_acetotolerans	creatine_degr	-0.655		Enterobacteriaceae_unclassified	pH	0.886
Carbobenzyloxy-L-leucine	PA	1		Lactobacillus_acetotolerans	3-Hydroxypalmitic_acid	0.655		Enterobacteriaceae_unclassified	LA	-1
2-Deoxyuridine	pH	-0.943		Lactobacillus_acetotolerans	5-Dihydrocortisol_1	0.655		Enterobacteriaceae_unclassified	PA	-0.943
2-Deoxyuridine	LA	0.943		Lactobacillus_acetotolerans	L-dopa_1	0.655		Rahnella_sp._Y9602	pH	0.943
2-Deoxyuridine	PA	1		Lactobacillus_acetotolerans	2-Methylglutaric_Acid	0.655		Rahnella_sp._Y9602	LA	-0.943
Arachidic_acid	pH	-0.771		Lactobacillus_acetotolerans	Levoglucosan	0.655		Rahnella_sp._Y9602	PA	-1
Arachidic_acid	LA	0.771		Lactobacillus_acetotolerans	naringin	-0.655		Klebsiella_sp._M5al	pH	0.943
Arachidic_acid	PA	0.829		Lactobacillus_acetotolerans	Allylmalonic_acid	0.655		Klebsiella_sp._M5al	LA	-0.943
androsterone_1	pH	-0.829		Lactobacillus_acetotolerans	3-Hydroxypyridine	0.655		Klebsiella_sp._M5al	PA	-1
androsterone_1	LA	0.886		Lactobacillus_acetotolerans	Ribonic_acid_gamma-lactone	0.655		Aureimonas_unclassified	pH	0.886
androsterone_1	PA	0.943		Lactobacillus_acetotolerans	sulfuric_acid	0.655		Aureimonas_unclassified	LA	-1
Adipamide_5	pH	-0.714		Lactobacillus_acetotolerans	Citramalic_acid	0.655		Aureimonas_unclassified	PA	-0.943
Adipamide_5	LA	0.657		Lactobacillus_acetotolerans	5-Methoxytryptamine_1	-0.655		Enterobacterales_unclassified	pH	0.943
Adipamide_5	PA	0.6		Lactobacillus_acetotolerans	salicin	0.655		Enterobacterales_unclassified	LA	-0.943
tryptophan_1	pH	-0.714		Lactobacillus_acetotolerans	glutamine_1	-0.655		Enterobacterales_unclassified	PA	-1
tryptophan_1	LA	0.771		Lactobacillus_acetotolerans	d-Glucoheptose_1	0.655		Lactobacillus_futsaii	AA	-0.657
tryptophan_1	PA	0.886		Lactobacillus_acetotolerans	Homocystine_1	0.655		Agrobacterium_sp._H13-3	pH	0.841
5-aminovaleric_acid_lactam	pH	-1		Lactobacillus_acetotolerans	phenylethylamine	0.655		Agrobacterium_sp._H13-3	LA	-0.986
5-aminovaleric_acid_lactam	LA	0.886		Lactobacillus_acetotolerans	palmitoleic_acid	0.655		Agrobacterium_sp._H13-3	PA	-0.899
5-aminovaleric_acid_lactam	AA	0.6		Lactobacillus_acetotolerans	Glutaric_Acid	0.655		uncultured_Bacillus_sp.	AA	-0.6
5-aminovaleric_acid_lactam	PA	0.943		Lactobacillus_acetotolerans	succinate_semialdehyde_2	-0.655		Sphingomonas_unclassified	pH	0.886
Elaidic_acid	AA	0.771		Lactobacillus_acetotolerans	methionine_1	0.655		Sphingomonas_unclassified	LA	-0.829
o-Hydroxyhippuric_acid_1	pH	-0.6		Lactobacillus_acetotolerans	lysine	0.655		Sphingomonas_unclassified	PA	-0.943
o-Hydroxyhippuric_acid_1	AA	0.6		Lactobacillus_acetotolerans	Sophorose_1	-0.655		Lactobacillus_crustorum	AA	-0.829
o-Hydroxyhippuric_acid_1	PA	0.657		Lactobacillus_acetotolerans	DL-Anabasine_1	0.655		Methylobacterium_unclassified	pH	0.943
N-Carbamylglutamate_4	pH	-0.714		Lactobacillus_acetotolerans	catechol	0.655		Methylobacterium_unclassified	LA	-0.943
Acetol_4	pH	-0.943		Lactobacillus_acetotolerans	L-Malic_acid	-0.655		Methylobacterium_unclassified	PA	-1
Acetol_4	LA	0.943		Lactobacillus_acetotolerans	3,4-dihydroxycinnamic_acid	-0.655		uncultured_Lactobacillus_sp.	AA	-0.829
Acetol_4	PA	1		Lactobacillus_acetotolerans	4-hydroxycinnamic_acid	0.655		Achromobacter_unclassified	pH	0.943
glutaraldehyde_2	pH	-0.714		Lactobacillus_acetotolerans	gentisic_acid	0.655		Achromobacter_unclassified	LA	-0.943
glutaraldehyde_2	LA	0.771		Lactobacillus_acetotolerans	ribose	0.655		Achromobacter_unclassified	PA	-0.886
glutaraldehyde_2	PA	0.886		Lactobacillus_acetotolerans	3-hydroxy-3-methylglutaric_acid	0.655		Enterobacter_unclassified	pH	0.886
3,6-Anhydro-D-galactose_4	pH	-0.886		Lactobacillus_acetotolerans	guanine_1	0.655		Enterobacter_unclassified	LA	-1
3,6-Anhydro-D-galactose_4	LA	1		Lactobacillus_acetotolerans	isocitric_acid_1	0.655		Enterobacter_unclassified	PA	-0.943
3,6-Anhydro-D-galactose_4	PA	0.943		Lactobacillus_acetotolerans	tyramine	0.655		Raoultella_terrigena	pH	0.886
4-Methylbenzyl_alcohol	pH	-0.829		Lactobacillus_acetotolerans	L-homoserine_1	0.655		Raoultella_terrigena	LA	-1
4-Methylbenzyl_alcohol	LA	0.886		Lactobacillus_acetotolerans	3,4-dihydroxybenzoic_acid	0.655		Raoultella_terrigena	PA	-0.943
4-Methylbenzyl_alcohol	PA	0.943		Lactobacillus_acetotolerans	ferulic_acid	-0.655		Serratia_unclassified	pH	0.812
Dehydroabietic_Acid	AA	-0.943		Lactobacillus_acetotolerans	N-Methyl-DL-alanine	0.655		Serratia_unclassified	LA	-0.841
Galactinol_1	pH	-0.657		Lactobacillus_acetotolerans	4-aminobutyric_acid_1	0.655		Serratia_unclassified	PA	-0.928
spermidine_1	pH	-0.771		Lactobacillus_acetotolerans	3-(4-hydroxyphenyl)propionic_acid	0.655		Erwiniaceae_unclassified	pH	0.771
spermidine_1	LA	0.943		Lactobacillus_acetotolerans	glutamic_acid	-0.655		Erwiniaceae_unclassified	LA	-0.943
spermidine_1	PA	0.886		Lactobacillus_acetotolerans	linolenic_acid	0.655		Erwiniaceae_unclassified	PA	-0.886
Atropine	LA	0.6		Lactobacillus_acetotolerans	Phytol	0.655		Rhizobiales_unclassified	pH	0.943
N(alpha),N(alpha)-dimethyl-L-histidine	pH	-0.6		Lactobacillus_acetotolerans	ornithine_1	0.655		Rhizobiales_unclassified	LA	-0.943
N(alpha),N(alpha)-dimethyl-L-histidine	LA	0.829		Lactobacillus_acetotolerans	3-hydroxybutyric_acid	0.655		Rhizobiales_unclassified	PA	-1
N(alpha),N(alpha)-dimethyl-L-histidine	PA	0.657		Lactobacillus_acetotolerans	phenylalanine_1	0.655		Raoultella_unclassified	pH	0.943
nornicotine	pH	-0.886		Lactobacillus_acetotolerans	stearic_acid	0.655		Raoultella_unclassified	LA	-0.943
nornicotine	LA	1		Lactobacillus_acetotolerans	xylitol	0.655		Raoultella_unclassified	PA	-1
nornicotine	PA	0.943		Lactobacillus_acetotolerans	palmitic_acid	0.655
arachidonic_acid	pH	-0.714		Lactobacillus_silagei	guaiacol	0.829
arachidonic_acid	LA	0.943		Lactobacillus_silagei	6-Aminopenicillanic_acid_2	0.657
arachidonic_acid	PA	0.829		Lactobacillus_silagei	Phytanic_acid	1
arbutin	pH	-0.714		Lactobacillus_silagei	2-Ketocaproic_acid	0.943
arbutin	LA	0.771		Lactobacillus_silagei	Carbobenzyloxy-L-leucine_degr1	0.943
arbutin	PA	0.886		Lactobacillus_silagei	shikimic_acid	0.943
palatinitol_2	pH	-0.6		Lactobacillus_silagei	3,5-Dihydroxyphenylglycine_1	0.829
palatinitol_2	LA	0.829		Lactobacillus_silagei	2-keto-isovaleric_acid_1	0.829
palatinitol_2	PA	0.657		Lactobacillus_silagei	mucic_acid	0.657
kyotorphin_2	pH	-0.943		Lactobacillus_silagei	Menthone_1	0.829
kyotorphin_2	LA	0.943		Lactobacillus_silagei	p-cresol	0.943
kyotorphin_2	PA	1		Lactobacillus_silagei	N-cyclohexylformamide_1	0.886
Abietic_Acid_2	LA	0.657		Lactobacillus_silagei	Carbobenzyloxy-L-leucine	1
pantothenic_acid	pH	-0.943		Lactobacillus_silagei	2-Deoxyuridine	1
pantothenic_acid	LA	0.943		Lactobacillus_silagei	Arachidic_acid	0.829
pantothenic_acid	PA	1		Lactobacillus_silagei	androsterone_1	0.943
Lactobionic_Acid_1	pH	0.771		Lactobacillus_silagei	Adipamide_5	0.6
Lactobionic_Acid_1	LA	-0.714		Lactobacillus_silagei	tryptophan_1	0.886
Lactobionic_Acid_1	PA	-0.886		Lactobacillus_silagei	5-aminovaleric_acid_lactam	0.943
cis-gondoic_acid	pH	-0.6		Lactobacillus_silagei	o-Hydroxyhippuric_acid_1	0.657
cis-gondoic_acid	LA	0.886		Lactobacillus_silagei	Acetol_4	1
cis-gondoic_acid	PA	0.771		Lactobacillus_silagei	glutaraldehyde_2	0.886
2-ketoadipate_4	pH	-0.886		Lactobacillus_silagei	3,6-Anhydro-D-galactose_4	0.943
2-ketoadipate_4	LA	1		Lactobacillus_silagei	4-Methylbenzyl_alcohol	0.943
2-ketoadipate_4	PA	0.943		Lactobacillus_silagei	spermidine_1	0.886
Stigmasterol	pH	0.6		Lactobacillus_silagei	N(alpha),N(alpha)-dimethyl-L-histidine	0.657
Stigmasterol	LA	-0.6		Lactobacillus_silagei	nornicotine	0.943
Stigmasterol	PA	-0.657		Lactobacillus_silagei	arachidonic_acid	0.829
N-Acetylisatin_2	pH	0.714		Lactobacillus_silagei	arbutin	0.886
N-Acetylisatin_2	LA	-0.657		Lactobacillus_silagei	palatinitol_2	0.657
N-Acetylisatin_2	PA	-0.6		Lactobacillus_silagei	kyotorphin_2	1
Melezitose	pH	1		Lactobacillus_silagei	pantothenic_acid	1
Melezitose	LA	-0.886		Lactobacillus_silagei	Lactobionic_Acid_1	-0.886
Melezitose	AA	-0.6		Lactobacillus_silagei	cis-gondoic_acid	0.771
Melezitose	PA	-0.943		Lactobacillus_silagei	2-ketoadipate_4	0.943
N-Acetyl-L-glutamic_acid_2	pH	-0.943		Lactobacillus_silagei	Stigmasterol	-0.657
N-Acetyl-L-glutamic_acid_2	LA	0.943		Lactobacillus_silagei	N-Acetylisatin_2	-0.6
N-Acetyl-L-glutamic_acid_2	PA	1		Lactobacillus_silagei	Melezitose	-0.943
3-Hydroxypalmitic_acid	pH	-0.771		Lactobacillus_silagei	N-Acetyl-L-glutamic_acid_2	1
3-Hydroxypalmitic_acid	LA	0.943		Lactobacillus_silagei	3-Hydroxypalmitic_acid	0.886
3-Hydroxypalmitic_acid	PA	0.886		Lactobacillus_silagei	Isopropyl-beta-D-thiogalactopyranoside	-0.771
Phenyl_beta-D-glucopyranoside	AA	-0.886		Lactobacillus_silagei	2-Methylglutaric_Acid	1
Androstanediol	AA	0.657		Lactobacillus_silagei	1,5-Anhydroglucitol	0.943
Isopropyl-beta-D-thiogalactopyranoside	pH	0.714		Lactobacillus_silagei	Levoglucosan	0.714
Isopropyl-beta-D-thiogalactopyranoside	LA	-0.829		Lactobacillus_silagei	6-hydroxy_caproic_acid_dimer	0.943
Isopropyl-beta-D-thiogalactopyranoside	PA	-0.771		Lactobacillus_silagei	naringin	-0.829
2-Methylglutaric_Acid	pH	-0.943		Lactobacillus_silagei	Allylmalonic_acid	0.771
2-Methylglutaric_Acid	LA	0.943		Lactobacillus_silagei	Neohesperidin	-0.6
2-Methylglutaric_Acid	PA	1		Lactobacillus_silagei	sulfuric_acid	1
1,5-Anhydroglucitol	pH	-0.886		Lactobacillus_silagei	Citramalic_acid	1
1,5-Anhydroglucitol	LA	0.829		Lactobacillus_silagei	salicin	0.771
1,5-Anhydroglucitol	PA	0.943		Lactobacillus_silagei	Tagatose_2	-0.6
Levoglucosan	pH	-0.771		Lactobacillus_silagei	D-(glycerol_1-phosphate)	-0.943
Levoglucosan	LA	0.771		Lactobacillus_silagei	glutamine_1	-0.6
Levoglucosan	AA	0.657		Lactobacillus_silagei	d-Glucoheptose_1	0.714
Levoglucosan	PA	0.714		Lactobacillus_silagei	Linoleic_acid_methyl_ester	-0.714
6-hydroxy_caproic_acid_dimer	pH	-0.886		Lactobacillus_silagei	Homocystine_1	0.943
6-hydroxy_caproic_acid_dimer	LA	0.829		Lactobacillus_silagei	phenylethylamine	0.943
6-hydroxy_caproic_acid_dimer	PA	0.943		Lactobacillus_silagei	Behenic_acid	-0.714
naringin	pH	0.771		Lactobacillus_silagei	palmitoleic_acid	0.714
naringin	LA	-0.771		Lactobacillus_silagei	Isomaltose_2	0.6
naringin	AA	-0.714		Lactobacillus_silagei	Glutaric_Acid	1
naringin	PA	-0.829		Lactobacillus_silagei	methionine_1	1
fucose_1	AA	0.657		Lactobacillus_silagei	2-aminoethanethiol	0.829
Allylmalonic_acid	pH	-0.6		Lactobacillus_silagei	lysine	1
Allylmalonic_acid	LA	0.886		Lactobacillus_silagei	DL-Anabasine_1	0.657
Allylmalonic_acid	PA	0.771		Lactobacillus_silagei	catechol	0.943
Neohesperidin	pH	0.714		Lactobacillus_silagei	4-hydroxycinnamic_acid	0.943
Neohesperidin	LA	-0.657		Lactobacillus_silagei	Pipecolinic_acid	0.886
Neohesperidin	PA	-0.6		Lactobacillus_silagei	sucrose	-0.714
sulfuric_acid	pH	-0.943		Lactobacillus_silagei	ribose	0.771
sulfuric_acid	LA	0.943		Lactobacillus_silagei	N-Acetyl-beta-D-mannosamine_4	0.771
sulfuric_acid	PA	1		Lactobacillus_silagei	lauric_acid	-0.6
Sinapyl_alcohol_1	pH	0.6		Lactobacillus_silagei	3-hydroxy-3-methylglutaric_acid	0.886
Sinapyl_alcohol_1	LA	-0.6		Lactobacillus_silagei	guanine_1	0.657
Citramalic_acid	pH	-0.943		Lactobacillus_silagei	Myristic_Acid	-0.771
Citramalic_acid	LA	0.943		Lactobacillus_silagei	tyramine	1
Citramalic_acid	PA	1		Lactobacillus_silagei	L-homoserine_1	0.943
salicin	pH	-0.714		Lactobacillus_silagei	myo-inositol	-0.771
salicin	LA	0.829		Lactobacillus_silagei	N-Methyl-DL-alanine	0.829
salicin	PA	0.771		Lactobacillus_silagei	4-aminobutyric_acid_1	1
Tagatose_2	AA	-0.771		Lactobacillus_silagei	3-(4-hydroxyphenyl)propionic_acid	0.943
Tagatose_2	PA	-0.6		Lactobacillus_silagei	linolenic_acid	0.943
tyrosine_2	AA	-0.886		Lactobacillus_silagei	trehalose	-0.6
D-(glycerol_1-phosphate)	pH	0.886		Lactobacillus_silagei	Phytol	0.886
D-(glycerol_1-phosphate)	LA	-0.829		Lactobacillus_silagei	ornithine_1	1
D-(glycerol_1-phosphate)	PA	-0.943		Lactobacillus_silagei	3-hydroxybutyric_acid	0.886
glutamine_1	pH	0.657		Lactobacillus_silagei	phenylalanine_1	1
glutamine_1	AA	-0.943		Lactobacillus_silagei	oxoproline	0.6
glutamine_1	PA	-0.6		Lactobacillus_silagei	stearic_acid	0.886
d-Glucoheptose_1	AA	0.6		Lactobacillus_silagei	xylitol	0.771
d-Glucoheptose_1	PA	0.714		Lactobacillus_silagei	palmitic_acid	0.886
Linoleic_acid_methyl_ester	pH	0.771		Lactobacillus_buchneri	guaiacol	0.943
Linoleic_acid_methyl_ester	LA	-0.771		Lactobacillus_buchneri	6-Aminopenicillanic_acid_2	0.6
Linoleic_acid_methyl_ester	PA	-0.714		Lactobacillus_buchneri	Phytanic_acid	0.943
Homocystine_1	pH	-0.886		Lactobacillus_buchneri	2-Ketocaproic_acid	1
Homocystine_1	LA	1		Lactobacillus_buchneri	Carbobenzyloxy-L-leucine_degr1	0.886
Homocystine_1	PA	0.943		Lactobacillus_buchneri	D-Glyceric_acid	0.6
phenylethylamine	pH	-1		Lactobacillus_buchneri	shikimic_acid	0.886
phenylethylamine	LA	0.886		Lactobacillus_buchneri	3,5-Dihydroxyphenylglycine_1	0.771
phenylethylamine	AA	0.6		Lactobacillus_buchneri	2-keto-isovaleric_acid_1	0.657
phenylethylamine	PA	0.943		Lactobacillus_buchneri	Menthone_1	0.657
Behenic_acid	pH	0.771		Lactobacillus_buchneri	p-cresol	0.829
Behenic_acid	LA	-0.771		Lactobacillus_buchneri	N-cyclohexylformamide_1	0.829
Behenic_acid	PA	-0.714		Lactobacillus_buchneri	Carbobenzyloxy-L-leucine	0.943
palmitoleic_acid	LA	0.771		Lactobacillus_buchneri	2-Deoxyuridine	0.943
palmitoleic_acid	PA	0.714		Lactobacillus_buchneri	Arachidic_acid	0.943
Isomaltose_2	LA	0.657		Lactobacillus_buchneri	androsterone_1	0.886
Isomaltose_2	PA	0.6		Lactobacillus_buchneri	Adipamide_5	0.657
Glutaric_Acid	pH	-0.943		Lactobacillus_buchneri	tryptophan_1	0.829
Glutaric_Acid	LA	0.943		Lactobacillus_buchneri	5-aminovaleric_acid_lactam	0.886
Glutaric_Acid	PA	1		Lactobacillus_buchneri	o-Hydroxyhippuric_acid_1	0.6
succinate_semialdehyde_2	AA	-0.714		Lactobacillus_buchneri	N-Carbamylglutamate_4	0.657
methionine_1	pH	-0.943		Lactobacillus_buchneri	Acetol_4	0.943
methionine_1	LA	0.943		Lactobacillus_buchneri	glutaraldehyde_2	0.829
methionine_1	PA	1		Lactobacillus_buchneri	3,6-Anhydro-D-galactose_4	0.829
2-aminoethanethiol	pH	-0.771		Lactobacillus_buchneri	4-Methylbenzyl_alcohol	0.886
2-aminoethanethiol	LA	0.771		Lactobacillus_buchneri	spermidine_1	0.771
2-aminoethanethiol	PA	0.829		Lactobacillus_buchneri	nornicotine	0.829
lysine	pH	-0.943		Lactobacillus_buchneri	arachidonic_acid	0.657
lysine	LA	0.943		Lactobacillus_buchneri	arbutin	0.829
lysine	PA	1		Lactobacillus_buchneri	kyotorphin_2	0.943
Saccharic_acid	AA	-0.657		Lactobacillus_buchneri	pantothenic_acid	0.943
DL-Anabasine_1	pH	-0.6		Lactobacillus_buchneri	Lactobionic_Acid_1	-0.943
DL-Anabasine_1	AA	0.6		Lactobacillus_buchneri	cis-gondoic_acid	0.6
DL-Anabasine_1	PA	0.657		Lactobacillus_buchneri	2-ketoadipate_4	0.829
Cerotinic_acid	AA	-0.657		Lactobacillus_buchneri	Stigmasterol	-0.771
catechol	pH	-0.829		Lactobacillus_buchneri	N-Acetylisatin_2	-0.657
catechol	LA	0.886		Lactobacillus_buchneri	Melezitose	-0.886
catechol	PA	0.943		Lactobacillus_buchneri	N-Acetyl-L-glutamic_acid_2	0.943
4-hydroxycinnamic_acid	pH	-0.829		Lactobacillus_buchneri	3-Hydroxypalmitic_acid	0.771
4-hydroxycinnamic_acid	LA	0.886		Lactobacillus_buchneri	Isopropyl-beta-D-thiogalactopyranoside	-0.829
4-hydroxycinnamic_acid	PA	0.943		Lactobacillus_buchneri	2-Methylglutaric_Acid	0.943
Pipecolinic_acid	pH	-0.771		Lactobacillus_buchneri	1,5-Anhydroglucitol	1
Pipecolinic_acid	LA	0.714		Lactobacillus_buchneri	Levoglucosan	0.6
Pipecolinic_acid	PA	0.886		Lactobacillus_buchneri	6-hydroxy_caproic_acid_dimer	1
sucrose	pH	0.771		Lactobacillus_buchneri	naringin	-0.771
sucrose	LA	-0.6		Lactobacillus_buchneri	Allylmalonic_acid	0.6
sucrose	AA	-0.771		Lactobacillus_buchneri	Neohesperidin	-0.657
sucrose	PA	-0.714		Lactobacillus_buchneri	sulfuric_acid	0.943
ribose	pH	-0.714		Lactobacillus_buchneri	Sinapyl_alcohol_1	-0.6
ribose	LA	0.829		Lactobacillus_buchneri	Citramalic_acid	0.943
ribose	PA	0.771		Lactobacillus_buchneri	salicin	0.657
N-Acetyl-beta-D-mannosamine_4	pH	-0.886		Lactobacillus_buchneri	Tagatose_2	-0.657
N-Acetyl-beta-D-mannosamine_4	LA	0.657		Lactobacillus_buchneri	D-(glycerol_1-phosphate)	-1
N-Acetyl-beta-D-mannosamine_4	AA	0.714		Lactobacillus_buchneri	d-Glucoheptose_1	0.657
N-Acetyl-beta-D-mannosamine_4	PA	0.771		Lactobacillus_buchneri	Linoleic_acid_methyl_ester	-0.771
Aconitic_Acid	AA	-0.6		Lactobacillus_buchneri	Homocystine_1	0.829
lauric_acid	PA	-0.6		Lactobacillus_buchneri	phenylethylamine	0.886
3-hydroxy-3-methylglutaric_acid	pH	-0.771		Lactobacillus_buchneri	Behenic_acid	-0.771
3-hydroxy-3-methylglutaric_acid	LA	0.943		Lactobacillus_buchneri	Glutaric_Acid	0.943
3-hydroxy-3-methylglutaric_acid	PA	0.886		Lactobacillus_buchneri	methionine_1	0.943
guanine_1	pH	-0.829		Lactobacillus_buchneri	2-aminoethanethiol	0.943
guanine_1	LA	0.6		Lactobacillus_buchneri	lysine	0.943
guanine_1	PA	0.657		Lactobacillus_buchneri	DL-Anabasine_1	0.6
Myristic_Acid	pH	0.714		Lactobacillus_buchneri	catechol	0.886
Myristic_Acid	PA	-0.771		Lactobacillus_buchneri	4-hydroxycinnamic_acid	0.886
isocitric_acid_1	LA	0.657		Lactobacillus_buchneri	Pipecolinic_acid	0.943
tyramine	pH	-0.943		Lactobacillus_buchneri	sucrose	-0.771
tyramine	LA	0.943		Lactobacillus_buchneri	ribose	0.657
tyramine	PA	1		Lactobacillus_buchneri	N-Acetyl-beta-D-mannosamine_4	0.829
L-homoserine_1	pH	-0.886		Lactobacillus_buchneri	lauric_acid	-0.657
L-homoserine_1	LA	1		Lactobacillus_buchneri	3-hydroxy-3-methylglutaric_acid	0.771
L-homoserine_1	PA	0.943		Lactobacillus_buchneri	Myristic_Acid	-0.829
3,4-dihydroxybenzoic_acid	AA	0.771		Lactobacillus_buchneri	tyramine	0.943
myo-inositol	pH	0.714		Lactobacillus_buchneri	L-homoserine_1	0.829
myo-inositol	LA	-0.829		Lactobacillus_buchneri	myo-inositol	-0.829
myo-inositol	PA	-0.771		Lactobacillus_buchneri	N-Methyl-DL-alanine	0.657
azelaic_acid	AA	0.6		Lactobacillus_buchneri	4-aminobutyric_acid_1	0.943
N-Methyl-DL-alanine	pH	-0.714		Lactobacillus_buchneri	3-(4-hydroxyphenyl)propionic_acid	0.886
N-Methyl-DL-alanine	LA	0.943		Lactobacillus_buchneri	linolenic_acid	0.886
N-Methyl-DL-alanine	PA	0.829		Lactobacillus_buchneri	trehalose	-0.714
4-aminobutyric_acid_1	pH	-0.943		Lactobacillus_buchneri	Phytol	0.771
4-aminobutyric_acid_1	LA	0.943		Lactobacillus_buchneri	ornithine_1	0.943
4-aminobutyric_acid_1	PA	1		Lactobacillus_buchneri	3-hydroxybutyric_acid	0.829
3-(4-hydroxyphenyl)propionic_acid	pH	-0.829		Lactobacillus_buchneri	phenylalanine_1	0.943
3-(4-hydroxyphenyl)propionic_acid	LA	0.886		Lactobacillus_buchneri	oxoproline	0.714
3-(4-hydroxyphenyl)propionic_acid	PA	0.943		Lactobacillus_buchneri	D-Arabitol	-0.6
linolenic_acid	pH	-0.829		Lactobacillus_buchneri	stearic_acid	0.771
linolenic_acid	LA	0.829		Lactobacillus_buchneri	xylitol	0.714
linolenic_acid	PA	0.943		Lactobacillus_buchneri	palmitic_acid	0.771
trehalose	LA	-0.657		Lactobacillus_farciminis	caffeic_acid	0.6
trehalose	PA	-0.6		Lactobacillus_farciminis	glucose-6-phosphate_2	0.714
Phytol	pH	-0.771		Lactobacillus_farciminis	Hesperitin_2	-0.829
Phytol	LA	0.943		Lactobacillus_farciminis	Dehydroabietic_Acid	0.6
Phytol	PA	0.886		Lactobacillus_farciminis	Galactinol_1	-0.6
ornithine_1	pH	-0.943		Lactobacillus_farciminis	Dihydroxyacetone	-0.6
ornithine_1	LA	0.943		Lactobacillus_farciminis	cis-Phytol	0.657
ornithine_1	PA	1		Lactobacillus_farciminis	Ribonic_acid_gamma-lactone	-0.771
3-hydroxybutyric_acid	pH	-0.714		Lactobacillus_farciminis	5-Methoxytryptamine_1	0.771
3-hydroxybutyric_acid	LA	0.771		Lactobacillus_farciminis	glutamine_1	0.6
3-hydroxybutyric_acid	PA	0.886		Lactobacillus_farciminis	phytosphingosine_2	0.657
phenylalanine_1	pH	-0.943		Lactobacillus_farciminis	succinate_semialdehyde_2	0.943
phenylalanine_1	LA	0.943		Lactobacillus_farciminis	Sophorose_1	0.657
phenylalanine_1	PA	1		Lactobacillus_farciminis	L-Malic_acid	0.657
oxoproline	LA	0.657		Lactobacillus_farciminis	3,4-dihydroxycinnamic_acid	0.771
oxoproline	PA	0.6		Lactobacillus_farciminis	gentisic_acid	-0.829
D-Arabitol	pH	0.6		Lactobacillus_farciminis	guanine_1	-0.657
D-Arabitol	AA	-0.657		Lactobacillus_farciminis	3,4-dihydroxybenzoic_acid	-0.886
stearic_acid	pH	-0.771		Lactobacillus_farciminis	ferulic_acid	0.771
stearic_acid	LA	0.943		Lactobacillus_farciminis	glutamic_acid	0.771
stearic_acid	PA	0.886		Lactobacillus_farciminis	trehalose	-0.6
xylitol	pH	-0.829		Lactobacillus_farciminis	oxoproline	0.6
xylitol	LA	0.714		Lactobacillus_parabrevis	2-aminophenol_1	-0.771
xylitol	AA	0.829		Lactobacillus_parabrevis	threo-beta-hyrdoxyaspartate_2	0.657
xylitol	PA	0.771		Lactobacillus_parabrevis	phloroglucinol	-0.886
palmitic_acid	pH	-0.771		Lactobacillus_parabrevis	glucose-6-phosphate_2	0.6
palmitic_acid	LA	0.943		Lactobacillus_parabrevis	1-Methyladenosine_2	0.657
palmitic_acid	PA	0.886		Lactobacillus_parabrevis	Elaidic_acid	-0.829
				Lactobacillus_parabrevis	2-Amino-3-methyl-1-butanol	-0.6
				Lactobacillus_parabrevis	spermidine_1	-0.6
				Lactobacillus_parabrevis	Atropine	-0.771
				Lactobacillus_parabrevis	gly-pro	0.657
				Lactobacillus_parabrevis	Abietic_Acid_2	-0.886
				Lactobacillus_parabrevis	4-aminobenzoic_acid	-0.886
				Lactobacillus_parabrevis	Dihydroxyacetone	-0.714
				Lactobacillus_parabrevis	cis-gondoic_acid	-0.657
				Lactobacillus_parabrevis	creatine_degr	0.714
				Lactobacillus_parabrevis	3-Hydroxypalmitic_acid	-0.6
				Lactobacillus_parabrevis	Androstanediol	-0.771
				Lactobacillus_parabrevis	Levoglucosan	-0.6
				Lactobacillus_parabrevis	naringin	0.6
				Lactobacillus_parabrevis	fucose_1	-0.771
				Lactobacillus_parabrevis	Allylmalonic_acid	-0.657
				Lactobacillus_parabrevis	Ribonic_acid_gamma-lactone	-0.657
				Lactobacillus_parabrevis	salicin	-0.714
				Lactobacillus_parabrevis	lactulose_1	0.657
				Lactobacillus_parabrevis	palmitoleic_acid	-0.6
				Lactobacillus_parabrevis	Glucoheptonic_acid_1	0.657
				Lactobacillus_parabrevis	ribose	-0.714
				Lactobacillus_parabrevis	3-hydroxy-3-methylglutaric_acid	-0.6
				Lactobacillus_parabrevis	isocitric_acid_1	-0.886
				Lactobacillus_parabrevis	azelaic_acid	-0.771
				Lactobacillus_parabrevis	Phytol	-0.6
				Lactobacillus_parabrevis	xylose_1	-0.771
				Lactobacillus_parabrevis	stearic_acid	-0.6
				Lactobacillus_parabrevis	palmitic_acid	-0.6
				Lactobacillus_parafarraginis	guaiacol	0.759
				Lactobacillus_parafarraginis	Phytanic_acid	0.941
				Lactobacillus_parafarraginis	2-Ketocaproic_acid	0.88
				Lactobacillus_parafarraginis	Carbobenzyloxy-L-leucine_degr1	0.941
				Lactobacillus_parafarraginis	phloroglucinol	0.698
				Lactobacillus_parafarraginis	shikimic_acid	0.941
				Lactobacillus_parafarraginis	3,5-Dihydroxyphenylglycine_1	0.759
				Lactobacillus_parafarraginis	2-keto-isovaleric_acid_1	0.698
				Lactobacillus_parafarraginis	Menthone_1	0.698
				Lactobacillus_parafarraginis	p-cresol	0.88
				Lactobacillus_parafarraginis	N-cyclohexylformamide_1	0.82
				Lactobacillus_parafarraginis	Carbobenzyloxy-L-leucine	0.941
				Lactobacillus_parafarraginis	2-Deoxyuridine	0.941
				Lactobacillus_parafarraginis	Arachidic_acid	0.759
				Lactobacillus_parafarraginis	androsterone_1	0.941
				Lactobacillus_parafarraginis	Adipamide_5	0.698
				Lactobacillus_parafarraginis	tryptophan_1	0.82
				Lactobacillus_parafarraginis	5-aminovaleric_acid_lactam	0.941
				Lactobacillus_parafarraginis	Elaidic_acid	0.638
				Lactobacillus_parafarraginis	Acetol_4	0.941
				Lactobacillus_parafarraginis	glutaraldehyde_2	0.82
				Lactobacillus_parafarraginis	3,6-Anhydro-D-galactose_4	0.88
				Lactobacillus_parafarraginis	4-Methylbenzyl_alcohol	0.941
				Lactobacillus_parafarraginis	Dehydroabietic_Acid	-0.638
				Lactobacillus_parafarraginis	spermidine_1	0.88
				Lactobacillus_parafarraginis	nornicotine	0.88
				Lactobacillus_parafarraginis	arachidonic_acid	0.698
				Lactobacillus_parafarraginis	arbutin	0.82
				Lactobacillus_parafarraginis	kyotorphin_2	0.941
				Lactobacillus_parafarraginis	Abietic_Acid_2	0.698
				Lactobacillus_parafarraginis	pantothenic_acid	0.941
				Lactobacillus_parafarraginis	Lactobionic_Acid_1	-0.759
				Lactobacillus_parafarraginis	cis-gondoic_acid	0.698
				Lactobacillus_parafarraginis	2-ketoadipate_4	0.88
				Lactobacillus_parafarraginis	Stigmasterol	-0.759
				Lactobacillus_parafarraginis	N-Acetylisatin_2	-0.698
				Lactobacillus_parafarraginis	Melezitose	-0.941
				Lactobacillus_parafarraginis	N-Acetyl-L-glutamic_acid_2	0.941
				Lactobacillus_parafarraginis	3-Hydroxypalmitic_acid	0.88
				Lactobacillus_parafarraginis	Isopropyl-beta-D-thiogalactopyranoside	-0.698
				Lactobacillus_parafarraginis	2-Methylglutaric_Acid	0.941
				Lactobacillus_parafarraginis	1,5-Anhydroglucitol	0.88
				Lactobacillus_parafarraginis	Levoglucosan	0.88
				Lactobacillus_parafarraginis	6-hydroxy_caproic_acid_dimer	0.88
				Lactobacillus_parafarraginis	naringin	-0.941
				Lactobacillus_parafarraginis	Allylmalonic_acid	0.698
				Lactobacillus_parafarraginis	Neohesperidin	-0.698
				Lactobacillus_parafarraginis	sulfuric_acid	0.941
				Lactobacillus_parafarraginis	Sinapyl_alcohol_1	-0.698
				Lactobacillus_parafarraginis	Citramalic_acid	0.941
				Lactobacillus_parafarraginis	salicin	0.88
				Lactobacillus_parafarraginis	Tagatose_2	-0.759
				Lactobacillus_parafarraginis	D-(glycerol_1-phosphate)	-0.88
				Lactobacillus_parafarraginis	glutamine_1	-0.82
				Lactobacillus_parafarraginis	d-Glucoheptose_1	0.698
				Lactobacillus_parafarraginis	Linoleic_acid_methyl_ester	-0.698
				Lactobacillus_parafarraginis	Homocystine_1	0.88
				Lactobacillus_parafarraginis	phenylethylamine	0.941
				Lactobacillus_parafarraginis	Behenic_acid	-0.698
				Lactobacillus_parafarraginis	Glutaric_Acid	0.941
				Lactobacillus_parafarraginis	methionine_1	0.941
				Lactobacillus_parafarraginis	2-aminoethanethiol	0.759
				Lactobacillus_parafarraginis	lysine	0.941
				Lactobacillus_parafarraginis	catechol	0.941
				Lactobacillus_parafarraginis	4-hydroxycinnamic_acid	0.941
				Lactobacillus_parafarraginis	Pipecolinic_acid	0.759
				Lactobacillus_parafarraginis	sucrose	-0.88
				Lactobacillus_parafarraginis	ribose	0.88
				Lactobacillus_parafarraginis	N-Acetyl-beta-D-mannosamine_4	0.88
				Lactobacillus_parafarraginis	3-hydroxy-3-methylglutaric_acid	0.88
				Lactobacillus_parafarraginis	guanine_1	0.638
				Lactobacillus_parafarraginis	Myristic_Acid	-0.638
				Lactobacillus_parafarraginis	isocitric_acid_1	0.698
				Lactobacillus_parafarraginis	tyramine	0.941
				Lactobacillus_parafarraginis	L-homoserine_1	0.88
				Lactobacillus_parafarraginis	myo-inositol	-0.698
				Lactobacillus_parafarraginis	N-Methyl-DL-alanine	0.698
				Lactobacillus_parafarraginis	4-aminobutyric_acid_1	0.941
				Lactobacillus_parafarraginis	3-(4-hydroxyphenyl)propionic_acid	0.941
				Lactobacillus_parafarraginis	linolenic_acid	0.82
				Lactobacillus_parafarraginis	Phytol	0.88
				Lactobacillus_parafarraginis	ornithine_1	0.941
				Lactobacillus_parafarraginis	3-hydroxybutyric_acid	0.82
				Lactobacillus_parafarraginis	phenylalanine_1	0.941
				Lactobacillus_parafarraginis	stearic_acid	0.88
				Lactobacillus_parafarraginis	xylitol	0.941
				Lactobacillus_parafarraginis	palmitic_acid	0.88
				Lactobacillus_brevis	2-aminophenol_1	-0.771
				Lactobacillus_brevis	threo-beta-hyrdoxyaspartate_2	0.657
				Lactobacillus_brevis	phloroglucinol	-0.886
				Lactobacillus_brevis	glucose-6-phosphate_2	0.6
				Lactobacillus_brevis	1-Methyladenosine_2	0.657
				Lactobacillus_brevis	Elaidic_acid	-0.829
				Lactobacillus_brevis	2-Amino-3-methyl-1-butanol	-0.6
				Lactobacillus_brevis	spermidine_1	-0.6
				Lactobacillus_brevis	Atropine	-0.771
				Lactobacillus_brevis	gly-pro	0.657
				Lactobacillus_brevis	Abietic_Acid_2	-0.886
				Lactobacillus_brevis	4-aminobenzoic_acid	-0.886
				Lactobacillus_brevis	Dihydroxyacetone	-0.714
				Lactobacillus_brevis	cis-gondoic_acid	-0.657
				Lactobacillus_brevis	creatine_degr	0.714
				Lactobacillus_brevis	3-Hydroxypalmitic_acid	-0.6
				Lactobacillus_brevis	Androstanediol	-0.771
				Lactobacillus_brevis	Levoglucosan	-0.6
				Lactobacillus_brevis	naringin	0.6
				Lactobacillus_brevis	fucose_1	-0.771
				Lactobacillus_brevis	Allylmalonic_acid	-0.657
				Lactobacillus_brevis	Ribonic_acid_gamma-lactone	-0.657
				Lactobacillus_brevis	salicin	-0.714
				Lactobacillus_brevis	lactulose_1	0.657
				Lactobacillus_brevis	palmitoleic_acid	-0.6
				Lactobacillus_brevis	Glucoheptonic_acid_1	0.657
				Lactobacillus_brevis	ribose	-0.714
				Lactobacillus_brevis	3-hydroxy-3-methylglutaric_acid	-0.6
				Lactobacillus_brevis	isocitric_acid_1	-0.886
				Lactobacillus_brevis	azelaic_acid	-0.771
				Lactobacillus_brevis	Phytol	-0.6
				Lactobacillus_brevis	xylose_1	-0.771
				Lactobacillus_brevis	stearic_acid	-0.6
				Lactobacillus_brevis	palmitic_acid	-0.6
				Lactobacillus_paralimentarius	2-aminophenol_1	-0.657
				Lactobacillus_paralimentarius	threo-beta-hyrdoxyaspartate_2	0.771
				Lactobacillus_paralimentarius	glucose-6-phosphate_2	0.771
				Lactobacillus_paralimentarius	Elaidic_acid	-0.657
				Lactobacillus_paralimentarius	Hesperitin_2	-0.771
				Lactobacillus_paralimentarius	Dehydroabietic_Acid	0.657
				Lactobacillus_paralimentarius	Dihydroxyacetone	-0.657
				Lactobacillus_paralimentarius	creatine_degr	0.6
				Lactobacillus_paralimentarius	Phenyl_beta-D-glucopyranoside	0.6
				Lactobacillus_paralimentarius	Androstanediol	-0.6
				Lactobacillus_paralimentarius	fucose_1	-0.6
				Lactobacillus_paralimentarius	Ribonic_acid_gamma-lactone	-0.829
				Lactobacillus_paralimentarius	5-Methoxytryptamine_1	0.714
				Lactobacillus_paralimentarius	tyrosine_2	0.6
				Lactobacillus_paralimentarius	glutamine_1	0.714
				Lactobacillus_paralimentarius	phytosphingosine_2	0.771
				Lactobacillus_paralimentarius	succinate_semialdehyde_2	0.886
				Lactobacillus_paralimentarius	3,4-dihydroxycinnamic_acid	0.714
				Lactobacillus_paralimentarius	gentisic_acid	-0.771
				Lactobacillus_paralimentarius	3,4-dihydroxybenzoic_acid	-0.943
				Lactobacillus_paralimentarius	ferulic_acid	0.714
				Lactobacillus_paralimentarius	azelaic_acid	-0.714
				Lactobacillus_paralimentarius	glutamic_acid	0.829
				Lactobacillus_paralimentarius	trehalose	-0.657
				Lactobacillus_paralimentarius	oxoproline	0.657
				Lactobacillus_spicheri	guaiacol	0.829
				Lactobacillus_spicheri	2-aminophenol_1	-0.829
				Lactobacillus_spicheri	2-Ketocaproic_acid	0.657
				Lactobacillus_spicheri	glucose-6-phosphate_2	0.943
				Lactobacillus_spicheri	Arachidic_acid	0.829
				Lactobacillus_spicheri	Hesperitin_2	-0.6
				Lactobacillus_spicheri	Lactobionic_Acid_1	-0.6
				Lactobacillus_spicheri	cis-Phytol	0.6
				Lactobacillus_spicheri	creatine_degr	0.886
				Lactobacillus_spicheri	Isopropyl-beta-D-thiogalactopyranoside	-0.771
				Lactobacillus_spicheri	1,5-Anhydroglucitol	0.657
				Lactobacillus_spicheri	6-hydroxy_caproic_acid_dimer	0.657
				Lactobacillus_spicheri	Ribonic_acid_gamma-lactone	-0.886
				Lactobacillus_spicheri	5-Methoxytryptamine_1	0.829
				Lactobacillus_spicheri	D-(glycerol_1-phosphate)	-0.657
				Lactobacillus_spicheri	Linoleic_acid_methyl_ester	-0.714
				Lactobacillus_spicheri	phytosphingosine_2	0.943
				Lactobacillus_spicheri	Behenic_acid	-0.714
				Lactobacillus_spicheri	succinate_semialdehyde_2	0.657
				Lactobacillus_spicheri	2-aminoethanethiol	0.829
				Lactobacillus_spicheri	Sophorose_1	0.6
				Lactobacillus_spicheri	beta-Mannosylglycerate_1	0.6
				Lactobacillus_spicheri	L-Malic_acid	0.6
				Lactobacillus_spicheri	3,4-dihydroxycinnamic_acid	0.829
				Lactobacillus_spicheri	Pipecolinic_acid	0.6
				Lactobacillus_spicheri	gentisic_acid	-0.771
				Lactobacillus_spicheri	3,4-dihydroxybenzoic_acid	-0.771
				Lactobacillus_spicheri	ferulic_acid	0.829
				Lactobacillus_spicheri	myo-inositol	-0.771
				Lactobacillus_spicheri	glutamic_acid	0.886
				Lactobacillus_spicheri	trehalose	-0.886
				Lactobacillus_spicheri	oxoproline	0.886
				Acinetobacter_junii	guaiacol	-0.6
				Acinetobacter_junii	6-Aminopenicillanic_acid_2	-0.714
				Acinetobacter_junii	caffeic_acid	0.714
				Acinetobacter_junii	Phytanic_acid	-0.829
				Acinetobacter_junii	2-Ketocaproic_acid	-0.771
				Acinetobacter_junii	Carbobenzyloxy-L-leucine_degr1	-0.657
				Acinetobacter_junii	shikimic_acid	-0.657
				Acinetobacter_junii	p-cresol	-0.714
				Acinetobacter_junii	N-cyclohexylformamide_1	-0.6
				Acinetobacter_junii	Carbobenzyloxy-L-leucine	-0.829
				Acinetobacter_junii	2-Deoxyuridine	-0.829
				Acinetobacter_junii	Arachidic_acid	-0.6
				Acinetobacter_junii	androsterone_1	-0.657
				Acinetobacter_junii	tryptophan_1	-0.6
				Acinetobacter_junii	5-aminovaleric_acid_lactam	-0.943
				Acinetobacter_junii	o-Hydroxyhippuric_acid_1	-0.714
				Acinetobacter_junii	N-Carbamylglutamate_4	-0.829
				Acinetobacter_junii	Acetol_4	-0.829
				Acinetobacter_junii	glutaraldehyde_2	-0.6
				Acinetobacter_junii	3,6-Anhydro-D-galactose_4	-0.714
				Acinetobacter_junii	4-Methylbenzyl_alcohol	-0.657
				Acinetobacter_junii	Dehydroabietic_Acid	0.6
				Acinetobacter_junii	Galactinol_1	-0.829
				Acinetobacter_junii	nornicotine	-0.714
				Acinetobacter_junii	arbutin	-0.6
				Acinetobacter_junii	kyotorphin_2	-0.829
				Acinetobacter_junii	pantothenic_acid	-0.829
				Acinetobacter_junii	Lactobionic_Acid_1	0.714
				Acinetobacter_junii	2-ketoadipate_4	-0.714
				Acinetobacter_junii	Melezitose	0.943
				Acinetobacter_junii	N-Acetyl-L-glutamic_acid_2	-0.829
				Acinetobacter_junii	L-dopa_1	-0.6
				Acinetobacter_junii	2-Methylglutaric_Acid	-0.829
				Acinetobacter_junii	1,5-Anhydroglucitol	-0.771
				Acinetobacter_junii	Levoglucosan	-0.6
				Acinetobacter_junii	6-hydroxy_caproic_acid_dimer	-0.771
				Acinetobacter_junii	naringin	0.6
				Acinetobacter_junii	sulfuric_acid	-0.829
				Acinetobacter_junii	Citramalic_acid	-0.829
				Acinetobacter_junii	D-(glycerol_1-phosphate)	0.771
				Acinetobacter_junii	glutamine_1	0.6
				Acinetobacter_junii	Linoleic_acid_methyl_ester	0.6
				Acinetobacter_junii	Homocystine_1	-0.714
				Acinetobacter_junii	phenylethylamine	-0.943
				Acinetobacter_junii	Behenic_acid	0.6
				Acinetobacter_junii	Glutaric_Acid	-0.829
				Acinetobacter_junii	methionine_1	-0.829
				Acinetobacter_junii	2-aminoethanethiol	-0.6
				Acinetobacter_junii	lysine	-0.829
				Acinetobacter_junii	DL-Anabasine_1	-0.714
				Acinetobacter_junii	catechol	-0.657
				Acinetobacter_junii	4-hydroxycinnamic_acid	-0.657
				Acinetobacter_junii	Pipecolinic_acid	-0.714
				Acinetobacter_junii	sucrose	0.657
				Acinetobacter_junii	N-Acetyl-beta-D-mannosamine_4	-0.829
				Acinetobacter_junii	lauric_acid	0.657
				Acinetobacter_junii	guanine_1	-0.943
				Acinetobacter_junii	Myristic_Acid	0.771
				Acinetobacter_junii	tyramine	-0.829
				Acinetobacter_junii	L-homoserine_1	-0.714
				Acinetobacter_junii	4-aminobutyric_acid_1	-0.829
				Acinetobacter_junii	3-(4-hydroxyphenyl)propionic_acid	-0.657
				Acinetobacter_junii	linolenic_acid	-0.771
				Acinetobacter_junii	ornithine_1	-0.829
				Acinetobacter_junii	3-hydroxybutyric_acid	-0.6
				Acinetobacter_junii	phenylalanine_1	-0.829
				Acinetobacter_junii	D-Arabitol	0.771
				Acinetobacter_junii	xylitol	-0.714
				Lactobacillus_plantarum	guaiacol	-0.714
				Lactobacillus_plantarum	Phytanic_acid	-0.886
				Lactobacillus_plantarum	2-Ketocaproic_acid	-0.771
				Lactobacillus_plantarum	Carbobenzyloxy-L-leucine_degr1	-0.943
				Lactobacillus_plantarum	Octadecanol	-0.6
				Lactobacillus_plantarum	phloroglucinol	-0.829
				Lactobacillus_plantarum	shikimic_acid	-0.943
				Lactobacillus_plantarum	3,5-Dihydroxyphenylglycine_1	-0.886
				Lactobacillus_plantarum	2-keto-isovaleric_acid_1	-0.886
				Lactobacillus_plantarum	mucic_acid	-0.886
				Lactobacillus_plantarum	Menthone_1	-0.886
				Lactobacillus_plantarum	p-cresol	-0.943
				Lactobacillus_plantarum	N-cyclohexylformamide_1	-0.829
				Lactobacillus_plantarum	Carbobenzyloxy-L-leucine	-0.886
				Lactobacillus_plantarum	2-Deoxyuridine	-0.886
				Lactobacillus_plantarum	Arachidic_acid	-0.714
				Lactobacillus_plantarum	androsterone_1	-0.943
				Lactobacillus_plantarum	Adipamide_5	-0.6
				Lactobacillus_plantarum	tryptophan_1	-0.829
				Lactobacillus_plantarum	5-aminovaleric_acid_lactam	-0.771
				Lactobacillus_plantarum	Elaidic_acid	-0.6
				Lactobacillus_plantarum	Acetol_4	-0.886
				Lactobacillus_plantarum	glutaraldehyde_2	-0.829
				Lactobacillus_plantarum	3,6-Anhydro-D-galactose_4	-0.943
				Lactobacillus_plantarum	4-Methylbenzyl_alcohol	-0.943
				Lactobacillus_plantarum	spermidine_1	-1
				Lactobacillus_plantarum	Atropine	-0.657
				Lactobacillus_plantarum	N(alpha),N(alpha)-dimethyl-L-histidine	-0.714
				Lactobacillus_plantarum	nornicotine	-0.943
				Lactobacillus_plantarum	arachidonic_acid	-0.886
				Lactobacillus_plantarum	arbutin	-0.829
				Lactobacillus_plantarum	palatinitol_2	-0.714
				Lactobacillus_plantarum	kyotorphin_2	-0.886
				Lactobacillus_plantarum	Abietic_Acid_2	-0.829
				Lactobacillus_plantarum	pantothenic_acid	-0.886
				Lactobacillus_plantarum	Lactobionic_Acid_1	0.657
				Lactobacillus_plantarum	4-aminobenzoic_acid	-0.6
				Lactobacillus_plantarum	cis-gondoic_acid	-0.943
				Lactobacillus_plantarum	2-ketoadipate_4	-0.943
				Lactobacillus_plantarum	Stigmasterol	0.714
				Lactobacillus_plantarum	N-Acetylisatin_2	0.6
				Lactobacillus_plantarum	Melezitose	0.771
				Lactobacillus_plantarum	N-Acetyl-L-glutamic_acid_2	-0.886
				Lactobacillus_plantarum	3-Hydroxypalmitic_acid	-1
				Lactobacillus_plantarum	Isopropyl-beta-D-thiogalactopyranoside	0.771
				Lactobacillus_plantarum	2-Methylglutaric_Acid	-0.886
				Lactobacillus_plantarum	1,5-Anhydroglucitol	-0.771
				Lactobacillus_plantarum	Levoglucosan	-0.829
				Lactobacillus_plantarum	6-hydroxy_caproic_acid_dimer	-0.771
				Lactobacillus_plantarum	naringin	0.886
				Lactobacillus_plantarum	Allylmalonic_acid	-0.943
				Lactobacillus_plantarum	Neohesperidin	0.6
				Lactobacillus_plantarum	sulfuric_acid	-0.886
				Lactobacillus_plantarum	Sinapyl_alcohol_1	0.657
				Lactobacillus_plantarum	Citramalic_acid	-0.886
				Lactobacillus_plantarum	salicin	-0.943
				Lactobacillus_plantarum	Tagatose_2	0.6
				Lactobacillus_plantarum	D-(glycerol_1-phosphate)	0.771
				Lactobacillus_plantarum	glutamine_1	0.6
				Lactobacillus_plantarum	d-Glucoheptose_1	-0.657
				Lactobacillus_plantarum	Linoleic_acid_methyl_ester	0.657
				Lactobacillus_plantarum	Homocystine_1	-0.943
				Lactobacillus_plantarum	phenylethylamine	-0.771
				Lactobacillus_plantarum	Behenic_acid	0.657
				Lactobacillus_plantarum	palmitoleic_acid	-0.829
				Lactobacillus_plantarum	Isomaltose_2	-0.6
				Lactobacillus_plantarum	Glutaric_Acid	-0.886
				Lactobacillus_plantarum	methionine_1	-0.886
				Lactobacillus_plantarum	2-aminoethanethiol	-0.714
				Lactobacillus_plantarum	lysine	-0.886
				Lactobacillus_plantarum	catechol	-0.943
				Lactobacillus_plantarum	4-hydroxycinnamic_acid	-0.943
				Lactobacillus_plantarum	Pipecolinic_acid	-0.657
				Lactobacillus_plantarum	sucrose	0.657
				Lactobacillus_plantarum	ribose	-0.943
				Lactobacillus_plantarum	N-Acetyl-beta-D-mannosamine_4	-0.6
				Lactobacillus_plantarum	3-hydroxy-3-methylglutaric_acid	-1
				Lactobacillus_plantarum	isocitric_acid_1	-0.829
				Lactobacillus_plantarum	tyramine	-0.886
				Lactobacillus_plantarum	L-homoserine_1	-0.943
				Lactobacillus_plantarum	myo-inositol	0.771
				Lactobacillus_plantarum	N-Methyl-DL-alanine	-0.886
				Lactobacillus_plantarum	4-aminobutyric_acid_1	-0.886
				Lactobacillus_plantarum	3-(4-hydroxyphenyl)propionic_acid	-0.943
				Lactobacillus_plantarum	linolenic_acid	-0.771
				Lactobacillus_plantarum	trehalose	0.6
				Lactobacillus_plantarum	Phytol	-1
				Lactobacillus_plantarum	ornithine_1	-0.886
				Lactobacillus_plantarum	3-hydroxybutyric_acid	-0.829
				Lactobacillus_plantarum	phenylalanine_1	-0.886
				Lactobacillus_plantarum	oxoproline	-0.6
				Lactobacillus_plantarum	stearic_acid	-1
				Lactobacillus_plantarum	xylitol	-0.771
				Lactobacillus_plantarum	palmitic_acid	-1
				Lactobacillus_heilongjiangensis	guaiacol	0.6
				Lactobacillus_heilongjiangensis	2-aminophenol_1	-0.6
				Lactobacillus_heilongjiangensis	glucose-6-phosphate_2	0.943
				Lactobacillus_heilongjiangensis	Arachidic_acid	0.6
				Lactobacillus_heilongjiangensis	Hesperitin_2	-0.6
				Lactobacillus_heilongjiangensis	cis-Phytol	0.829
				Lactobacillus_heilongjiangensis	creatine_degr	0.886
				Lactobacillus_heilongjiangensis	Isopropyl-beta-D-thiogalactopyranoside	-0.657
				Lactobacillus_heilongjiangensis	Ribonic_acid_gamma-lactone	-0.829
				Lactobacillus_heilongjiangensis	5-Methoxytryptamine_1	0.886
				Lactobacillus_heilongjiangensis	Linoleic_acid_methyl_ester	-0.6
				Lactobacillus_heilongjiangensis	phytosphingosine_2	0.943
				Lactobacillus_heilongjiangensis	Behenic_acid	-0.6
				Lactobacillus_heilongjiangensis	succinate_semialdehyde_2	0.886
				Lactobacillus_heilongjiangensis	2-aminoethanethiol	0.6
				Lactobacillus_heilongjiangensis	Sophorose_1	0.829
				Lactobacillus_heilongjiangensis	beta-Mannosylglycerate_1	0.657
				Lactobacillus_heilongjiangensis	L-Malic_acid	0.829
				Lactobacillus_heilongjiangensis	3,4-dihydroxycinnamic_acid	0.886
				Lactobacillus_heilongjiangensis	gentisic_acid	-0.943
				Lactobacillus_heilongjiangensis	3,4-dihydroxybenzoic_acid	-0.943
				Lactobacillus_heilongjiangensis	ferulic_acid	0.886
				Lactobacillus_heilongjiangensis	myo-inositol	-0.657
				Lactobacillus_heilongjiangensis	glutamic_acid	1
				Lactobacillus_heilongjiangensis	trehalose	-0.829
				Lactobacillus_heilongjiangensis	oxoproline	0.829
				Brevundimonas_diminuta	6-Aminopenicillanic_acid_2	-0.771
				Brevundimonas_diminuta	alpha-Tocopherol	-0.829
				Brevundimonas_diminuta	prostaglandin_A2_3	0.829
				Brevundimonas_diminuta	o-Hydroxyhippuric_acid_1	-0.771
				Brevundimonas_diminuta	citrulline_2	-0.6
				Brevundimonas_diminuta	Galactinol_1	-0.657
				Brevundimonas_diminuta	3,7,12-Trihydroxycoprostane_2	0.714
				Brevundimonas_diminuta	cis-Phytol	0.943
				Brevundimonas_diminuta	D-galacturonic_acid_2	0.829
				Brevundimonas_diminuta	5-Dihydrocortisol_1	-0.771
				Brevundimonas_diminuta	L-dopa_1	-0.886
				Brevundimonas_diminuta	4-Vinylphenol	0.657
				Brevundimonas_diminuta	3-Hydroxypyridine	-0.829
				Brevundimonas_diminuta	5-Methoxytryptamine_1	0.714
				Brevundimonas_diminuta	2-methylfumarate	-0.657
				Brevundimonas_diminuta	glycolic_acid	-0.6
				Brevundimonas_diminuta	succinate_semialdehyde_2	0.771
				Brevundimonas_diminuta	Sophorose_1	0.943
				Brevundimonas_diminuta	DL-Anabasine_1	-0.771
				Brevundimonas_diminuta	beta-Mannosylglycerate_1	0.771
				Brevundimonas_diminuta	L-Malic_acid	0.943
				Brevundimonas_diminuta	3,4-dihydroxycinnamic_acid	0.714
				Brevundimonas_diminuta	gentisic_acid	-0.829
				Brevundimonas_diminuta	lactic_acid	-0.6
				Brevundimonas_diminuta	lauric_acid	0.6
				Brevundimonas_diminuta	guanine_1	-0.714
				Brevundimonas_diminuta	3,4-dihydroxybenzoic_acid	-0.6
				Brevundimonas_diminuta	ferulic_acid	0.714
				Brevundimonas_diminuta	Itaconic_acid	-0.6
				Brevundimonas_diminuta	glutamic_acid	0.657
				Brevundimonas_diminuta	xylose_1	0.6
				Brevundimonas_diminuta	Pyruvic_acid	-0.829
				Brevundimonas_diminuta	D-Arabitol	0.657
				Lactobacillus_pontis	guaiacol	0.657
				Lactobacillus_pontis	2-aminophenol_1	-0.771
				Lactobacillus_pontis	glucose-6-phosphate_2	1
				Lactobacillus_pontis	Arachidic_acid	0.657
				Lactobacillus_pontis	4-aminobenzoic_acid	-0.6
				Lactobacillus_pontis	cis-Phytol	0.771
				Lactobacillus_pontis	creatine_degr	0.943
				Lactobacillus_pontis	Isopropyl-beta-D-thiogalactopyranoside	-0.6
				Lactobacillus_pontis	Ribonic_acid_gamma-lactone	-0.943
				Lactobacillus_pontis	5-Methoxytryptamine_1	0.943
				Lactobacillus_pontis	phytosphingosine_2	0.886
				Lactobacillus_pontis	succinate_semialdehyde_2	0.771
				Lactobacillus_pontis	2-aminoethanethiol	0.657
				Lactobacillus_pontis	Sophorose_1	0.771
				Lactobacillus_pontis	beta-Mannosylglycerate_1	0.714
				Lactobacillus_pontis	L-Malic_acid	0.771
				Lactobacillus_pontis	3,4-dihydroxycinnamic_acid	0.943
				Lactobacillus_pontis	gentisic_acid	-0.886
				Lactobacillus_pontis	3,4-dihydroxybenzoic_acid	-0.829
				Lactobacillus_pontis	ferulic_acid	0.943
				Lactobacillus_pontis	myo-inositol	-0.6
				Lactobacillus_pontis	glutamic_acid	0.943
				Lactobacillus_pontis	trehalose	-0.771
				Lactobacillus_pontis	oxoproline	0.771
				Lactobacillus_koreensis	2-aminophenol_1	-0.714
				Lactobacillus_koreensis	threo-beta-hyrdoxyaspartate_2	0.829
				Lactobacillus_koreensis	Carbobenzyloxy-L-leucine_degr1	-0.6
				Lactobacillus_koreensis	phloroglucinol	-0.943
				Lactobacillus_koreensis	shikimic_acid	-0.6
				Lactobacillus_koreensis	1-Methyladenosine_2	0.6
				Lactobacillus_koreensis	androsterone_1	-0.6
				Lactobacillus_koreensis	Elaidic_acid	-0.943
				Lactobacillus_koreensis	2-Amino-3-methyl-1-butanol	-0.657
				Lactobacillus_koreensis	4-Methylbenzyl_alcohol	-0.6
				Lactobacillus_koreensis	spermidine_1	-0.657
				Lactobacillus_koreensis	Atropine	-0.6
				Lactobacillus_koreensis	gly-pro	0.6
				Lactobacillus_koreensis	Abietic_Acid_2	-0.943
				Lactobacillus_koreensis	4-aminobenzoic_acid	-0.771
				Lactobacillus_koreensis	Dihydroxyacetone	-0.771
				Lactobacillus_koreensis	cis-gondoic_acid	-0.6
				Lactobacillus_koreensis	3-Hydroxypalmitic_acid	-0.657
				Lactobacillus_koreensis	D-galacturonic_acid_2	-0.6
				Lactobacillus_koreensis	Androstanediol	-0.886
				Lactobacillus_koreensis	Levoglucosan	-0.771
				Lactobacillus_koreensis	naringin	0.771
				Lactobacillus_koreensis	fucose_1	-0.886
				Lactobacillus_koreensis	Allylmalonic_acid	-0.6
				Lactobacillus_koreensis	Ribonic_acid_gamma-lactone	-0.6
				Lactobacillus_koreensis	salicin	-0.829
				Lactobacillus_koreensis	Tagatose_2	0.657
				Lactobacillus_koreensis	glutamine_1	0.771
				Lactobacillus_koreensis	lactulose_1	0.6
				Lactobacillus_koreensis	Glucoheptonic_acid_1	0.6
				Lactobacillus_koreensis	catechol	-0.6
				Lactobacillus_koreensis	4-hydroxycinnamic_acid	-0.6
				Lactobacillus_koreensis	ribose	-0.829
				Lactobacillus_koreensis	Aconitic_Acid	0.714
				Lactobacillus_koreensis	3-hydroxy-3-methylglutaric_acid	-0.657
				Lactobacillus_koreensis	isocitric_acid_1	-0.943
				Lactobacillus_koreensis	azelaic_acid	-0.886
				Lactobacillus_koreensis	3-(4-hydroxyphenyl)propionic_acid	-0.6
				Lactobacillus_koreensis	Phytol	-0.657
				Lactobacillus_koreensis	xylose_1	-0.829
				Lactobacillus_koreensis	stearic_acid	-0.657
				Lactobacillus_koreensis	xylitol	-0.714
				Lactobacillus_koreensis	palmitic_acid	-0.657
				Gammaproteobacteria_unclassified	guaiacol	-0.829
				Gammaproteobacteria_unclassified	6-Aminopenicillanic_acid_2	-0.657
				Gammaproteobacteria_unclassified	Phytanic_acid	-1
				Gammaproteobacteria_unclassified	2-Ketocaproic_acid	-0.943
				Gammaproteobacteria_unclassified	Carbobenzyloxy-L-leucine_degr1	-0.943
				Gammaproteobacteria_unclassified	shikimic_acid	-0.943
				Gammaproteobacteria_unclassified	3,5-Dihydroxyphenylglycine_1	-0.829
				Gammaproteobacteria_unclassified	2-keto-isovaleric_acid_1	-0.829
				Gammaproteobacteria_unclassified	mucic_acid	-0.657
				Gammaproteobacteria_unclassified	Menthone_1	-0.829
				Gammaproteobacteria_unclassified	p-cresol	-0.943
				Gammaproteobacteria_unclassified	N-cyclohexylformamide_1	-0.886
				Gammaproteobacteria_unclassified	Carbobenzyloxy-L-leucine	-1
				Gammaproteobacteria_unclassified	2-Deoxyuridine	-1
				Gammaproteobacteria_unclassified	Arachidic_acid	-0.829
				Gammaproteobacteria_unclassified	androsterone_1	-0.943
				Gammaproteobacteria_unclassified	Adipamide_5	-0.6
				Gammaproteobacteria_unclassified	tryptophan_1	-0.886
				Gammaproteobacteria_unclassified	5-aminovaleric_acid_lactam	-0.943
				Gammaproteobacteria_unclassified	o-Hydroxyhippuric_acid_1	-0.657
				Gammaproteobacteria_unclassified	Acetol_4	-1
				Gammaproteobacteria_unclassified	glutaraldehyde_2	-0.886
				Gammaproteobacteria_unclassified	3,6-Anhydro-D-galactose_4	-0.943
				Gammaproteobacteria_unclassified	4-Methylbenzyl_alcohol	-0.943
				Gammaproteobacteria_unclassified	spermidine_1	-0.886
				Gammaproteobacteria_unclassified	N(alpha),N(alpha)-dimethyl-L-histidine	-0.657
				Gammaproteobacteria_unclassified	nornicotine	-0.943
				Gammaproteobacteria_unclassified	arachidonic_acid	-0.829
				Gammaproteobacteria_unclassified	arbutin	-0.886
				Gammaproteobacteria_unclassified	palatinitol_2	-0.657
				Gammaproteobacteria_unclassified	kyotorphin_2	-1
				Gammaproteobacteria_unclassified	pantothenic_acid	-1
				Gammaproteobacteria_unclassified	Lactobionic_Acid_1	0.886
				Gammaproteobacteria_unclassified	cis-gondoic_acid	-0.771
				Gammaproteobacteria_unclassified	2-ketoadipate_4	-0.943
				Gammaproteobacteria_unclassified	Stigmasterol	0.657
				Gammaproteobacteria_unclassified	N-Acetylisatin_2	0.6
				Gammaproteobacteria_unclassified	Melezitose	0.943
				Gammaproteobacteria_unclassified	N-Acetyl-L-glutamic_acid_2	-1
				Gammaproteobacteria_unclassified	3-Hydroxypalmitic_acid	-0.886
				Gammaproteobacteria_unclassified	Isopropyl-beta-D-thiogalactopyranoside	0.771
				Gammaproteobacteria_unclassified	2-Methylglutaric_Acid	-1
				Gammaproteobacteria_unclassified	1,5-Anhydroglucitol	-0.943
				Gammaproteobacteria_unclassified	Levoglucosan	-0.714
				Gammaproteobacteria_unclassified	6-hydroxy_caproic_acid_dimer	-0.943
				Gammaproteobacteria_unclassified	naringin	0.829
				Gammaproteobacteria_unclassified	Allylmalonic_acid	-0.771
				Gammaproteobacteria_unclassified	Neohesperidin	0.6
				Gammaproteobacteria_unclassified	sulfuric_acid	-1
				Gammaproteobacteria_unclassified	Citramalic_acid	-1
				Gammaproteobacteria_unclassified	salicin	-0.771
				Gammaproteobacteria_unclassified	Tagatose_2	0.6
				Gammaproteobacteria_unclassified	D-(glycerol_1-phosphate)	0.943
				Gammaproteobacteria_unclassified	glutamine_1	0.6
				Gammaproteobacteria_unclassified	d-Glucoheptose_1	-0.714
				Gammaproteobacteria_unclassified	Linoleic_acid_methyl_ester	0.714
				Gammaproteobacteria_unclassified	Homocystine_1	-0.943
				Gammaproteobacteria_unclassified	phenylethylamine	-0.943
				Gammaproteobacteria_unclassified	Behenic_acid	0.714
				Gammaproteobacteria_unclassified	palmitoleic_acid	-0.714
				Gammaproteobacteria_unclassified	Isomaltose_2	-0.6
				Gammaproteobacteria_unclassified	Glutaric_Acid	-1
				Gammaproteobacteria_unclassified	methionine_1	-1
				Gammaproteobacteria_unclassified	2-aminoethanethiol	-0.829
				Gammaproteobacteria_unclassified	lysine	-1
				Gammaproteobacteria_unclassified	DL-Anabasine_1	-0.657
				Gammaproteobacteria_unclassified	catechol	-0.943
				Gammaproteobacteria_unclassified	4-hydroxycinnamic_acid	-0.943
				Gammaproteobacteria_unclassified	Pipecolinic_acid	-0.886
				Gammaproteobacteria_unclassified	sucrose	0.714
				Gammaproteobacteria_unclassified	ribose	-0.771
				Gammaproteobacteria_unclassified	N-Acetyl-beta-D-mannosamine_4	-0.771
				Gammaproteobacteria_unclassified	lauric_acid	0.6
				Gammaproteobacteria_unclassified	3-hydroxy-3-methylglutaric_acid	-0.886
				Gammaproteobacteria_unclassified	guanine_1	-0.657
				Gammaproteobacteria_unclassified	Myristic_Acid	0.771
				Gammaproteobacteria_unclassified	tyramine	-1
				Gammaproteobacteria_unclassified	L-homoserine_1	-0.943
				Gammaproteobacteria_unclassified	myo-inositol	0.771
				Gammaproteobacteria_unclassified	N-Methyl-DL-alanine	-0.829
				Gammaproteobacteria_unclassified	4-aminobutyric_acid_1	-1
				Gammaproteobacteria_unclassified	3-(4-hydroxyphenyl)propionic_acid	-0.943
				Gammaproteobacteria_unclassified	linolenic_acid	-0.943
				Gammaproteobacteria_unclassified	trehalose	0.6
				Gammaproteobacteria_unclassified	Phytol	-0.886
				Gammaproteobacteria_unclassified	ornithine_1	-1
				Gammaproteobacteria_unclassified	3-hydroxybutyric_acid	-0.886
				Gammaproteobacteria_unclassified	phenylalanine_1	-1
				Gammaproteobacteria_unclassified	oxoproline	-0.6
				Gammaproteobacteria_unclassified	stearic_acid	-0.886
				Gammaproteobacteria_unclassified	xylitol	-0.771
				Gammaproteobacteria_unclassified	palmitic_acid	-0.886
				Citrobacter_unclassified	guaiacol	-0.829
				Citrobacter_unclassified	6-Aminopenicillanic_acid_2	-0.657
				Citrobacter_unclassified	Phytanic_acid	-1
				Citrobacter_unclassified	2-Ketocaproic_acid	-0.943
				Citrobacter_unclassified	Carbobenzyloxy-L-leucine_degr1	-0.943
				Citrobacter_unclassified	shikimic_acid	-0.943
				Citrobacter_unclassified	3,5-Dihydroxyphenylglycine_1	-0.829
				Citrobacter_unclassified	2-keto-isovaleric_acid_1	-0.829
				Citrobacter_unclassified	mucic_acid	-0.657
				Citrobacter_unclassified	Menthone_1	-0.829
				Citrobacter_unclassified	p-cresol	-0.943
				Citrobacter_unclassified	N-cyclohexylformamide_1	-0.886
				Citrobacter_unclassified	Carbobenzyloxy-L-leucine	-1
				Citrobacter_unclassified	2-Deoxyuridine	-1
				Citrobacter_unclassified	Arachidic_acid	-0.829
				Citrobacter_unclassified	androsterone_1	-0.943
				Citrobacter_unclassified	Adipamide_5	-0.6
				Citrobacter_unclassified	tryptophan_1	-0.886
				Citrobacter_unclassified	5-aminovaleric_acid_lactam	-0.943
				Citrobacter_unclassified	o-Hydroxyhippuric_acid_1	-0.657
				Citrobacter_unclassified	Acetol_4	-1
				Citrobacter_unclassified	glutaraldehyde_2	-0.886
				Citrobacter_unclassified	3,6-Anhydro-D-galactose_4	-0.943
				Citrobacter_unclassified	4-Methylbenzyl_alcohol	-0.943
				Citrobacter_unclassified	spermidine_1	-0.886
				Citrobacter_unclassified	N(alpha),N(alpha)-dimethyl-L-histidine	-0.657
				Citrobacter_unclassified	nornicotine	-0.943
				Citrobacter_unclassified	arachidonic_acid	-0.829
				Citrobacter_unclassified	arbutin	-0.886
				Citrobacter_unclassified	palatinitol_2	-0.657
				Citrobacter_unclassified	kyotorphin_2	-1
				Citrobacter_unclassified	pantothenic_acid	-1
				Citrobacter_unclassified	Lactobionic_Acid_1	0.886
				Citrobacter_unclassified	cis-gondoic_acid	-0.771
				Citrobacter_unclassified	2-ketoadipate_4	-0.943
				Citrobacter_unclassified	Stigmasterol	0.657
				Citrobacter_unclassified	N-Acetylisatin_2	0.6
				Citrobacter_unclassified	Melezitose	0.943
				Citrobacter_unclassified	N-Acetyl-L-glutamic_acid_2	-1
				Citrobacter_unclassified	3-Hydroxypalmitic_acid	-0.886
				Citrobacter_unclassified	Isopropyl-beta-D-thiogalactopyranoside	0.771
				Citrobacter_unclassified	2-Methylglutaric_Acid	-1
				Citrobacter_unclassified	1,5-Anhydroglucitol	-0.943
				Citrobacter_unclassified	Levoglucosan	-0.714
				Citrobacter_unclassified	6-hydroxy_caproic_acid_dimer	-0.943
				Citrobacter_unclassified	naringin	0.829
				Citrobacter_unclassified	Allylmalonic_acid	-0.771
				Citrobacter_unclassified	Neohesperidin	0.6
				Citrobacter_unclassified	sulfuric_acid	-1
				Citrobacter_unclassified	Citramalic_acid	-1
				Citrobacter_unclassified	salicin	-0.771
				Citrobacter_unclassified	Tagatose_2	0.6
				Citrobacter_unclassified	D-(glycerol_1-phosphate)	0.943
				Citrobacter_unclassified	glutamine_1	0.6
				Citrobacter_unclassified	d-Glucoheptose_1	-0.714
				Citrobacter_unclassified	Linoleic_acid_methyl_ester	0.714
				Citrobacter_unclassified	Homocystine_1	-0.943
				Citrobacter_unclassified	phenylethylamine	-0.943
				Citrobacter_unclassified	Behenic_acid	0.714
				Citrobacter_unclassified	palmitoleic_acid	-0.714
				Citrobacter_unclassified	Isomaltose_2	-0.6
				Citrobacter_unclassified	Glutaric_Acid	-1
				Citrobacter_unclassified	methionine_1	-1
				Citrobacter_unclassified	2-aminoethanethiol	-0.829
				Citrobacter_unclassified	lysine	-1
				Citrobacter_unclassified	DL-Anabasine_1	-0.657
				Citrobacter_unclassified	catechol	-0.943
				Citrobacter_unclassified	4-hydroxycinnamic_acid	-0.943
				Citrobacter_unclassified	Pipecolinic_acid	-0.886
				Citrobacter_unclassified	sucrose	0.714
				Citrobacter_unclassified	ribose	-0.771
				Citrobacter_unclassified	N-Acetyl-beta-D-mannosamine_4	-0.771
				Citrobacter_unclassified	lauric_acid	0.6
				Citrobacter_unclassified	3-hydroxy-3-methylglutaric_acid	-0.886
				Citrobacter_unclassified	guanine_1	-0.657
				Citrobacter_unclassified	Myristic_Acid	0.771
				Citrobacter_unclassified	tyramine	-1
				Citrobacter_unclassified	L-homoserine_1	-0.943
				Citrobacter_unclassified	myo-inositol	0.771
				Citrobacter_unclassified	N-Methyl-DL-alanine	-0.829
				Citrobacter_unclassified	4-aminobutyric_acid_1	-1
				Citrobacter_unclassified	3-(4-hydroxyphenyl)propionic_acid	-0.943
				Citrobacter_unclassified	linolenic_acid	-0.943
				Citrobacter_unclassified	trehalose	0.6
				Citrobacter_unclassified	Phytol	-0.886
				Citrobacter_unclassified	ornithine_1	-1
				Citrobacter_unclassified	3-hydroxybutyric_acid	-0.886
				Citrobacter_unclassified	phenylalanine_1	-1
				Citrobacter_unclassified	oxoproline	-0.6
				Citrobacter_unclassified	stearic_acid	-0.886
				Citrobacter_unclassified	xylitol	-0.771
				Citrobacter_unclassified	palmitic_acid	-0.886
				Acinetobacter_unclassified	guaiacol	-0.714
				Acinetobacter_unclassified	6-Aminopenicillanic_acid_2	-0.657
				Acinetobacter_unclassified	caffeic_acid	0.771
				Acinetobacter_unclassified	Phytanic_acid	-0.771
				Acinetobacter_unclassified	2-Ketocaproic_acid	-0.829
				Acinetobacter_unclassified	Carbobenzyloxy-L-leucine_degr1	-0.6
				Acinetobacter_unclassified	shikimic_acid	-0.6
				Acinetobacter_unclassified	p-cresol	-0.6
				Acinetobacter_unclassified	Carbobenzyloxy-L-leucine	-0.771
				Acinetobacter_unclassified	2-Deoxyuridine	-0.771
				Acinetobacter_unclassified	Arachidic_acid	-0.714
				Acinetobacter_unclassified	androsterone_1	-0.6
				Acinetobacter_unclassified	Adipamide_5	-0.6
				Acinetobacter_unclassified	5-aminovaleric_acid_lactam	-0.886
				Acinetobacter_unclassified	o-Hydroxyhippuric_acid_1	-0.657
				Acinetobacter_unclassified	N-Carbamylglutamate_4	-0.943
				Acinetobacter_unclassified	Acetol_4	-0.771
				Acinetobacter_unclassified	3,6-Anhydro-D-galactose_4	-0.6
				Acinetobacter_unclassified	4-Methylbenzyl_alcohol	-0.6
				Acinetobacter_unclassified	Dehydroabietic_Acid	0.657
				Acinetobacter_unclassified	Galactinol_1	-0.771
				Acinetobacter_unclassified	nornicotine	-0.6
				Acinetobacter_unclassified	kyotorphin_2	-0.771
				Acinetobacter_unclassified	pantothenic_acid	-0.771
				Acinetobacter_unclassified	Lactobionic_Acid_1	0.771
				Acinetobacter_unclassified	2-ketoadipate_4	-0.6
				Acinetobacter_unclassified	N-Acetylisatin_2	0.6
				Acinetobacter_unclassified	Melezitose	0.886
				Acinetobacter_unclassified	N-Acetyl-L-glutamic_acid_2	-0.771
				Acinetobacter_unclassified	Phenyl_beta-D-glucopyranoside	0.6
				Acinetobacter_unclassified	2-Methylglutaric_Acid	-0.771
				Acinetobacter_unclassified	1,5-Anhydroglucitol	-0.829
				Acinetobacter_unclassified	6-hydroxy_caproic_acid_dimer	-0.829
				Acinetobacter_unclassified	Neohesperidin	0.6
				Acinetobacter_unclassified	sulfuric_acid	-0.771
				Acinetobacter_unclassified	Citramalic_acid	-0.771
				Acinetobacter_unclassified	tyrosine_2	0.6
				Acinetobacter_unclassified	D-(glycerol_1-phosphate)	0.829
				Acinetobacter_unclassified	Linoleic_acid_methyl_ester	0.657
				Acinetobacter_unclassified	Homocystine_1	-0.6
				Acinetobacter_unclassified	phenylethylamine	-0.886
				Acinetobacter_unclassified	Behenic_acid	0.657
				Acinetobacter_unclassified	Glutaric_Acid	-0.771
				Acinetobacter_unclassified	methionine_1	-0.771
				Acinetobacter_unclassified	2-aminoethanethiol	-0.714
				Acinetobacter_unclassified	lysine	-0.771
				Acinetobacter_unclassified	DL-Anabasine_1	-0.657
				Acinetobacter_unclassified	catechol	-0.6
				Acinetobacter_unclassified	4-hydroxycinnamic_acid	-0.6
				Acinetobacter_unclassified	Pipecolinic_acid	-0.771
				Acinetobacter_unclassified	sucrose	0.714
				Acinetobacter_unclassified	N-Acetyl-beta-D-mannosamine_4	-0.886
				Acinetobacter_unclassified	lauric_acid	0.714
				Acinetobacter_unclassified	guanine_1	-0.829
				Acinetobacter_unclassified	Myristic_Acid	0.829
				Acinetobacter_unclassified	tyramine	-0.771
				Acinetobacter_unclassified	L-homoserine_1	-0.6
				Acinetobacter_unclassified	4-aminobutyric_acid_1	-0.771
				Acinetobacter_unclassified	3-(4-hydroxyphenyl)propionic_acid	-0.6
				Acinetobacter_unclassified	linolenic_acid	-0.714
				Acinetobacter_unclassified	ornithine_1	-0.771
				Acinetobacter_unclassified	phenylalanine_1	-0.771
				Acinetobacter_unclassified	D-Arabitol	0.829
				Acinetobacter_unclassified	xylitol	-0.657
				Methylobacterium_adhaesivum	6-Aminopenicillanic_acid_2	-0.771
				Methylobacterium_adhaesivum	Phytanic_acid	-0.829
				Methylobacterium_adhaesivum	2-Ketocaproic_acid	-0.714
				Methylobacterium_adhaesivum	Carbobenzyloxy-L-leucine_degr1	-0.771
				Methylobacterium_adhaesivum	D-Glyceric_acid	-0.6
				Methylobacterium_adhaesivum	shikimic_acid	-0.771
				Methylobacterium_adhaesivum	alpha-Tocopherol	-0.829
				Methylobacterium_adhaesivum	3,5-Dihydroxyphenylglycine_1	-0.6
				Methylobacterium_adhaesivum	2-keto-isovaleric_acid_1	-0.829
				Methylobacterium_adhaesivum	mucic_acid	-0.6
				Methylobacterium_adhaesivum	Menthone_1	-0.829
				Methylobacterium_adhaesivum	p-cresol	-0.771
				Methylobacterium_adhaesivum	N-cyclohexylformamide_1	-0.886
				Methylobacterium_adhaesivum	Carbobenzyloxy-L-leucine	-0.829
				Methylobacterium_adhaesivum	prostaglandin_A2_3	0.657
				Methylobacterium_adhaesivum	2-Deoxyuridine	-0.829
				Methylobacterium_adhaesivum	androsterone_1	-0.771
				Methylobacterium_adhaesivum	tryptophan_1	-0.886
				Methylobacterium_adhaesivum	5-aminovaleric_acid_lactam	-0.657
				Methylobacterium_adhaesivum	o-Hydroxyhippuric_acid_1	-0.771
				Methylobacterium_adhaesivum	Acetol_4	-0.829
				Methylobacterium_adhaesivum	glutaraldehyde_2	-0.886
				Methylobacterium_adhaesivum	3,6-Anhydro-D-galactose_4	-0.771
				Methylobacterium_adhaesivum	4-Methylbenzyl_alcohol	-0.771
				Methylobacterium_adhaesivum	spermidine_1	-0.714
				Methylobacterium_adhaesivum	3,7,12-Trihydroxycoprostane_2	0.771
				Methylobacterium_adhaesivum	N(alpha),N(alpha)-dimethyl-L-histidine	-0.714
				Methylobacterium_adhaesivum	nornicotine	-0.771
				Methylobacterium_adhaesivum	arachidonic_acid	-0.829
				Methylobacterium_adhaesivum	arbutin	-0.886
				Methylobacterium_adhaesivum	palatinitol_2	-0.714
				Methylobacterium_adhaesivum	kyotorphin_2	-0.829
				Methylobacterium_adhaesivum	pantothenic_acid	-0.829
				Methylobacterium_adhaesivum	Lactobionic_Acid_1	0.829
				Methylobacterium_adhaesivum	cis-gondoic_acid	-0.771
				Methylobacterium_adhaesivum	2-ketoadipate_4	-0.771
				Methylobacterium_adhaesivum	Melezitose	0.657
				Methylobacterium_adhaesivum	N-Acetyl-L-glutamic_acid_2	-0.829
				Methylobacterium_adhaesivum	3-Hydroxypalmitic_acid	-0.714
				Methylobacterium_adhaesivum	5-Dihydrocortisol_1	-0.771
				Methylobacterium_adhaesivum	L-dopa_1	-0.829
				Methylobacterium_adhaesivum	2-Methylglutaric_Acid	-0.829
				Methylobacterium_adhaesivum	1,5-Anhydroglucitol	-0.714
				Methylobacterium_adhaesivum	6-hydroxy_caproic_acid_dimer	-0.714
				Methylobacterium_adhaesivum	Allylmalonic_acid	-0.771
				Methylobacterium_adhaesivum	3-Hydroxypyridine	-0.829
				Methylobacterium_adhaesivum	sulfuric_acid	-0.829
				Methylobacterium_adhaesivum	Citramalic_acid	-0.829
				Methylobacterium_adhaesivum	D-(glycerol_1-phosphate)	0.714
				Methylobacterium_adhaesivum	d-Glucoheptose_1	-0.771
				Methylobacterium_adhaesivum	2-methylfumarate	-0.714
				Methylobacterium_adhaesivum	Homocystine_1	-0.771
				Methylobacterium_adhaesivum	phenylethylamine	-0.657
				Methylobacterium_adhaesivum	palmitoleic_acid	-0.886
				Methylobacterium_adhaesivum	Isomaltose_2	-0.886
				Methylobacterium_adhaesivum	Glutaric_Acid	-0.829
				Methylobacterium_adhaesivum	methionine_1	-0.829
				Methylobacterium_adhaesivum	lysine	-0.829
				Methylobacterium_adhaesivum	DL-Anabasine_1	-0.771
				Methylobacterium_adhaesivum	catechol	-0.771
				Methylobacterium_adhaesivum	4-hydroxycinnamic_acid	-0.771
				Methylobacterium_adhaesivum	Pipecolinic_acid	-0.829
				Methylobacterium_adhaesivum	lauric_acid	0.657
				Methylobacterium_adhaesivum	3-hydroxy-3-methylglutaric_acid	-0.714
				Methylobacterium_adhaesivum	Myristic_Acid	0.771
				Methylobacterium_adhaesivum	tyramine	-0.829
				Methylobacterium_adhaesivum	L-homoserine_1	-0.771
				Methylobacterium_adhaesivum	N-Methyl-DL-alanine	-0.829
				Methylobacterium_adhaesivum	4-aminobutyric_acid_1	-0.829
				Methylobacterium_adhaesivum	3-(4-hydroxyphenyl)propionic_acid	-0.771
				Methylobacterium_adhaesivum	linolenic_acid	-0.943
				Methylobacterium_adhaesivum	Phytol	-0.714
				Methylobacterium_adhaesivum	ornithine_1	-0.829
				Methylobacterium_adhaesivum	3-hydroxybutyric_acid	-0.886
				Methylobacterium_adhaesivum	phenylalanine_1	-0.829
				Methylobacterium_adhaesivum	Pyruvic_acid	-0.657
				Methylobacterium_adhaesivum	stearic_acid	-0.714
				Methylobacterium_adhaesivum	palmitic_acid	-0.714
				Klebsiella_unclassified	guaiacol	-0.829
				Klebsiella_unclassified	6-Aminopenicillanic_acid_2	-0.657
				Klebsiella_unclassified	Phytanic_acid	-1
				Klebsiella_unclassified	2-Ketocaproic_acid	-0.943
				Klebsiella_unclassified	Carbobenzyloxy-L-leucine_degr1	-0.943
				Klebsiella_unclassified	shikimic_acid	-0.943
				Klebsiella_unclassified	3,5-Dihydroxyphenylglycine_1	-0.829
				Klebsiella_unclassified	2-keto-isovaleric_acid_1	-0.829
				Klebsiella_unclassified	mucic_acid	-0.657
				Klebsiella_unclassified	Menthone_1	-0.829
				Klebsiella_unclassified	p-cresol	-0.943
				Klebsiella_unclassified	N-cyclohexylformamide_1	-0.886
				Klebsiella_unclassified	Carbobenzyloxy-L-leucine	-1
				Klebsiella_unclassified	2-Deoxyuridine	-1
				Klebsiella_unclassified	Arachidic_acid	-0.829
				Klebsiella_unclassified	androsterone_1	-0.943
				Klebsiella_unclassified	Adipamide_5	-0.6
				Klebsiella_unclassified	tryptophan_1	-0.886
				Klebsiella_unclassified	5-aminovaleric_acid_lactam	-0.943
				Klebsiella_unclassified	o-Hydroxyhippuric_acid_1	-0.657
				Klebsiella_unclassified	Acetol_4	-1
				Klebsiella_unclassified	glutaraldehyde_2	-0.886
				Klebsiella_unclassified	3,6-Anhydro-D-galactose_4	-0.943
				Klebsiella_unclassified	4-Methylbenzyl_alcohol	-0.943
				Klebsiella_unclassified	spermidine_1	-0.886
				Klebsiella_unclassified	N(alpha),N(alpha)-dimethyl-L-histidine	-0.657
				Klebsiella_unclassified	nornicotine	-0.943
				Klebsiella_unclassified	arachidonic_acid	-0.829
				Klebsiella_unclassified	arbutin	-0.886
				Klebsiella_unclassified	palatinitol_2	-0.657
				Klebsiella_unclassified	kyotorphin_2	-1
				Klebsiella_unclassified	pantothenic_acid	-1
				Klebsiella_unclassified	Lactobionic_Acid_1	0.886
				Klebsiella_unclassified	cis-gondoic_acid	-0.771
				Klebsiella_unclassified	2-ketoadipate_4	-0.943
				Klebsiella_unclassified	Stigmasterol	0.657
				Klebsiella_unclassified	N-Acetylisatin_2	0.6
				Klebsiella_unclassified	Melezitose	0.943
				Klebsiella_unclassified	N-Acetyl-L-glutamic_acid_2	-1
				Klebsiella_unclassified	3-Hydroxypalmitic_acid	-0.886
				Klebsiella_unclassified	Isopropyl-beta-D-thiogalactopyranoside	0.771
				Klebsiella_unclassified	2-Methylglutaric_Acid	-1
				Klebsiella_unclassified	1,5-Anhydroglucitol	-0.943
				Klebsiella_unclassified	Levoglucosan	-0.714
				Klebsiella_unclassified	6-hydroxy_caproic_acid_dimer	-0.943
				Klebsiella_unclassified	naringin	0.829
				Klebsiella_unclassified	Allylmalonic_acid	-0.771
				Klebsiella_unclassified	Neohesperidin	0.6
				Klebsiella_unclassified	sulfuric_acid	-1
				Klebsiella_unclassified	Citramalic_acid	-1
				Klebsiella_unclassified	salicin	-0.771
				Klebsiella_unclassified	Tagatose_2	0.6
				Klebsiella_unclassified	D-(glycerol_1-phosphate)	0.943
				Klebsiella_unclassified	glutamine_1	0.6
				Klebsiella_unclassified	d-Glucoheptose_1	-0.714
				Klebsiella_unclassified	Linoleic_acid_methyl_ester	0.714
				Klebsiella_unclassified	Homocystine_1	-0.943
				Klebsiella_unclassified	phenylethylamine	-0.943
				Klebsiella_unclassified	Behenic_acid	0.714
				Klebsiella_unclassified	palmitoleic_acid	-0.714
				Klebsiella_unclassified	Isomaltose_2	-0.6
				Klebsiella_unclassified	Glutaric_Acid	-1
				Klebsiella_unclassified	methionine_1	-1
				Klebsiella_unclassified	2-aminoethanethiol	-0.829
				Klebsiella_unclassified	lysine	-1
				Klebsiella_unclassified	DL-Anabasine_1	-0.657
				Klebsiella_unclassified	catechol	-0.943
				Klebsiella_unclassified	4-hydroxycinnamic_acid	-0.943
				Klebsiella_unclassified	Pipecolinic_acid	-0.886
				Klebsiella_unclassified	sucrose	0.714
				Klebsiella_unclassified	ribose	-0.771
				Klebsiella_unclassified	N-Acetyl-beta-D-mannosamine_4	-0.771
				Klebsiella_unclassified	lauric_acid	0.6
				Klebsiella_unclassified	3-hydroxy-3-methylglutaric_acid	-0.886
				Klebsiella_unclassified	guanine_1	-0.657
				Klebsiella_unclassified	Myristic_Acid	0.771
				Klebsiella_unclassified	tyramine	-1
				Klebsiella_unclassified	L-homoserine_1	-0.943
				Klebsiella_unclassified	myo-inositol	0.771
				Klebsiella_unclassified	N-Methyl-DL-alanine	-0.829
				Klebsiella_unclassified	4-aminobutyric_acid_1	-1
				Klebsiella_unclassified	3-(4-hydroxyphenyl)propionic_acid	-0.943
				Klebsiella_unclassified	linolenic_acid	-0.943
				Klebsiella_unclassified	trehalose	0.6
				Klebsiella_unclassified	Phytol	-0.886
				Klebsiella_unclassified	ornithine_1	-1
				Klebsiella_unclassified	3-hydroxybutyric_acid	-0.886
				Klebsiella_unclassified	phenylalanine_1	-1
				Klebsiella_unclassified	oxoproline	-0.6
				Klebsiella_unclassified	stearic_acid	-0.886
				Klebsiella_unclassified	xylitol	-0.771
				Klebsiella_unclassified	palmitic_acid	-0.886
				Enterobacteriaceae_unclassified	guaiacol	-0.771
				Enterobacteriaceae_unclassified	Phytanic_acid	-0.943
				Enterobacteriaceae_unclassified	2-Ketocaproic_acid	-0.829
				Enterobacteriaceae_unclassified	Carbobenzyloxy-L-leucine_degr1	-0.886
				Enterobacteriaceae_unclassified	Octadecanol	-0.657
				Enterobacteriaceae_unclassified	phloroglucinol	-0.657
				Enterobacteriaceae_unclassified	shikimic_acid	-0.886
				Enterobacteriaceae_unclassified	3,5-Dihydroxyphenylglycine_1	-0.943
				Enterobacteriaceae_unclassified	2-keto-isovaleric_acid_1	-0.943
				Enterobacteriaceae_unclassified	mucic_acid	-0.829
				Enterobacteriaceae_unclassified	Menthone_1	-0.943
				Enterobacteriaceae_unclassified	p-cresol	-1
				Enterobacteriaceae_unclassified	N-cyclohexylformamide_1	-0.771
				Enterobacteriaceae_unclassified	Carbobenzyloxy-L-leucine	-0.943
				Enterobacteriaceae_unclassified	2-Deoxyuridine	-0.943
				Enterobacteriaceae_unclassified	Arachidic_acid	-0.771
				Enterobacteriaceae_unclassified	androsterone_1	-0.886
				Enterobacteriaceae_unclassified	Adipamide_5	-0.657
				Enterobacteriaceae_unclassified	tryptophan_1	-0.771
				Enterobacteriaceae_unclassified	5-aminovaleric_acid_lactam	-0.886
				Enterobacteriaceae_unclassified	Acetol_4	-0.943
				Enterobacteriaceae_unclassified	glutaraldehyde_2	-0.771
				Enterobacteriaceae_unclassified	3,6-Anhydro-D-galactose_4	-1
				Enterobacteriaceae_unclassified	4-Methylbenzyl_alcohol	-0.886
				Enterobacteriaceae_unclassified	spermidine_1	-0.943
				Enterobacteriaceae_unclassified	Atropine	-0.6
				Enterobacteriaceae_unclassified	N(alpha),N(alpha)-dimethyl-L-histidine	-0.829
				Enterobacteriaceae_unclassified	nornicotine	-1
				Enterobacteriaceae_unclassified	arachidonic_acid	-0.943
				Enterobacteriaceae_unclassified	arbutin	-0.771
				Enterobacteriaceae_unclassified	palatinitol_2	-0.829
				Enterobacteriaceae_unclassified	kyotorphin_2	-0.943
				Enterobacteriaceae_unclassified	Abietic_Acid_2	-0.657
				Enterobacteriaceae_unclassified	pantothenic_acid	-0.943
				Enterobacteriaceae_unclassified	Lactobionic_Acid_1	0.714
				Enterobacteriaceae_unclassified	cis-gondoic_acid	-0.886
				Enterobacteriaceae_unclassified	2-ketoadipate_4	-1
				Enterobacteriaceae_unclassified	Stigmasterol	0.6
				Enterobacteriaceae_unclassified	N-Acetylisatin_2	0.657
				Enterobacteriaceae_unclassified	Melezitose	0.886
				Enterobacteriaceae_unclassified	N-Acetyl-L-glutamic_acid_2	-0.943
				Enterobacteriaceae_unclassified	3-Hydroxypalmitic_acid	-0.943
				Enterobacteriaceae_unclassified	Isopropyl-beta-D-thiogalactopyranoside	0.829
				Enterobacteriaceae_unclassified	2-Methylglutaric_Acid	-0.943
				Enterobacteriaceae_unclassified	1,5-Anhydroglucitol	-0.829
				Enterobacteriaceae_unclassified	Levoglucosan	-0.771
				Enterobacteriaceae_unclassified	6-hydroxy_caproic_acid_dimer	-0.829
				Enterobacteriaceae_unclassified	naringin	0.771
				Enterobacteriaceae_unclassified	Allylmalonic_acid	-0.886
				Enterobacteriaceae_unclassified	Neohesperidin	0.657
				Enterobacteriaceae_unclassified	sulfuric_acid	-0.943
				Enterobacteriaceae_unclassified	Sinapyl_alcohol_1	0.6
				Enterobacteriaceae_unclassified	Citramalic_acid	-0.943
				Enterobacteriaceae_unclassified	salicin	-0.829
				Enterobacteriaceae_unclassified	D-(glycerol_1-phosphate)	0.829
				Enterobacteriaceae_unclassified	Linoleic_acid_methyl_ester	0.771
				Enterobacteriaceae_unclassified	Homocystine_1	-1
				Enterobacteriaceae_unclassified	phenylethylamine	-0.886
				Enterobacteriaceae_unclassified	Behenic_acid	0.771
				Enterobacteriaceae_unclassified	palmitoleic_acid	-0.771
				Enterobacteriaceae_unclassified	Isomaltose_2	-0.657
				Enterobacteriaceae_unclassified	Glutaric_Acid	-0.943
				Enterobacteriaceae_unclassified	methionine_1	-0.943
				Enterobacteriaceae_unclassified	2-aminoethanethiol	-0.771
				Enterobacteriaceae_unclassified	lysine	-0.943
				Enterobacteriaceae_unclassified	catechol	-0.886
				Enterobacteriaceae_unclassified	4-hydroxycinnamic_acid	-0.886
				Enterobacteriaceae_unclassified	Pipecolinic_acid	-0.714
				Enterobacteriaceae_unclassified	sucrose	0.6
				Enterobacteriaceae_unclassified	ribose	-0.829
				Enterobacteriaceae_unclassified	N-Acetyl-beta-D-mannosamine_4	-0.657
				Enterobacteriaceae_unclassified	3-hydroxy-3-methylglutaric_acid	-0.943
				Enterobacteriaceae_unclassified	guanine_1	-0.6
				Enterobacteriaceae_unclassified	isocitric_acid_1	-0.657
				Enterobacteriaceae_unclassified	tyramine	-0.943
				Enterobacteriaceae_unclassified	L-homoserine_1	-1
				Enterobacteriaceae_unclassified	myo-inositol	0.829
				Enterobacteriaceae_unclassified	N-Methyl-DL-alanine	-0.943
				Enterobacteriaceae_unclassified	4-aminobutyric_acid_1	-0.943
				Enterobacteriaceae_unclassified	3-(4-hydroxyphenyl)propionic_acid	-0.886
				Enterobacteriaceae_unclassified	linolenic_acid	-0.829
				Enterobacteriaceae_unclassified	trehalose	0.657
				Enterobacteriaceae_unclassified	Phytol	-0.943
				Enterobacteriaceae_unclassified	ornithine_1	-0.943
				Enterobacteriaceae_unclassified	3-hydroxybutyric_acid	-0.771
				Enterobacteriaceae_unclassified	phenylalanine_1	-0.943
				Enterobacteriaceae_unclassified	oxoproline	-0.657
				Enterobacteriaceae_unclassified	stearic_acid	-0.943
				Enterobacteriaceae_unclassified	xylitol	-0.714
				Enterobacteriaceae_unclassified	palmitic_acid	-0.943
				Rahnella_sp._Y9602	guaiacol	-0.829
				Rahnella_sp._Y9602	6-Aminopenicillanic_acid_2	-0.657
				Rahnella_sp._Y9602	Phytanic_acid	-1
				Rahnella_sp._Y9602	2-Ketocaproic_acid	-0.943
				Rahnella_sp._Y9602	Carbobenzyloxy-L-leucine_degr1	-0.943
				Rahnella_sp._Y9602	shikimic_acid	-0.943
				Rahnella_sp._Y9602	3,5-Dihydroxyphenylglycine_1	-0.829
				Rahnella_sp._Y9602	2-keto-isovaleric_acid_1	-0.829
				Rahnella_sp._Y9602	mucic_acid	-0.657
				Rahnella_sp._Y9602	Menthone_1	-0.829
				Rahnella_sp._Y9602	p-cresol	-0.943
				Rahnella_sp._Y9602	N-cyclohexylformamide_1	-0.886
				Rahnella_sp._Y9602	Carbobenzyloxy-L-leucine	-1
				Rahnella_sp._Y9602	2-Deoxyuridine	-1
				Rahnella_sp._Y9602	Arachidic_acid	-0.829
				Rahnella_sp._Y9602	androsterone_1	-0.943
				Rahnella_sp._Y9602	Adipamide_5	-0.6
				Rahnella_sp._Y9602	tryptophan_1	-0.886
				Rahnella_sp._Y9602	5-aminovaleric_acid_lactam	-0.943
				Rahnella_sp._Y9602	o-Hydroxyhippuric_acid_1	-0.657
				Rahnella_sp._Y9602	Acetol_4	-1
				Rahnella_sp._Y9602	glutaraldehyde_2	-0.886
				Rahnella_sp._Y9602	3,6-Anhydro-D-galactose_4	-0.943
				Rahnella_sp._Y9602	4-Methylbenzyl_alcohol	-0.943
				Rahnella_sp._Y9602	spermidine_1	-0.886
				Rahnella_sp._Y9602	N(alpha),N(alpha)-dimethyl-L-histidine	-0.657
				Rahnella_sp._Y9602	nornicotine	-0.943
				Rahnella_sp._Y9602	arachidonic_acid	-0.829
				Rahnella_sp._Y9602	arbutin	-0.886
				Rahnella_sp._Y9602	palatinitol_2	-0.657
				Rahnella_sp._Y9602	kyotorphin_2	-1
				Rahnella_sp._Y9602	pantothenic_acid	-1
				Rahnella_sp._Y9602	Lactobionic_Acid_1	0.886
				Rahnella_sp._Y9602	cis-gondoic_acid	-0.771
				Rahnella_sp._Y9602	2-ketoadipate_4	-0.943
				Rahnella_sp._Y9602	Stigmasterol	0.657
				Rahnella_sp._Y9602	N-Acetylisatin_2	0.6
				Rahnella_sp._Y9602	Melezitose	0.943
				Rahnella_sp._Y9602	N-Acetyl-L-glutamic_acid_2	-1
				Rahnella_sp._Y9602	3-Hydroxypalmitic_acid	-0.886
				Rahnella_sp._Y9602	Isopropyl-beta-D-thiogalactopyranoside	0.771
				Rahnella_sp._Y9602	2-Methylglutaric_Acid	-1
				Rahnella_sp._Y9602	1,5-Anhydroglucitol	-0.943
				Rahnella_sp._Y9602	Levoglucosan	-0.714
				Rahnella_sp._Y9602	6-hydroxy_caproic_acid_dimer	-0.943
				Rahnella_sp._Y9602	naringin	0.829
				Rahnella_sp._Y9602	Allylmalonic_acid	-0.771
				Rahnella_sp._Y9602	Neohesperidin	0.6
				Rahnella_sp._Y9602	sulfuric_acid	-1
				Rahnella_sp._Y9602	Citramalic_acid	-1
				Rahnella_sp._Y9602	salicin	-0.771
				Rahnella_sp._Y9602	Tagatose_2	0.6
				Rahnella_sp._Y9602	D-(glycerol_1-phosphate)	0.943
				Rahnella_sp._Y9602	glutamine_1	0.6
				Rahnella_sp._Y9602	d-Glucoheptose_1	-0.714
				Rahnella_sp._Y9602	Linoleic_acid_methyl_ester	0.714
				Rahnella_sp._Y9602	Homocystine_1	-0.943
				Rahnella_sp._Y9602	phenylethylamine	-0.943
				Rahnella_sp._Y9602	Behenic_acid	0.714
				Rahnella_sp._Y9602	palmitoleic_acid	-0.714
				Rahnella_sp._Y9602	Isomaltose_2	-0.6
				Rahnella_sp._Y9602	Glutaric_Acid	-1
				Rahnella_sp._Y9602	methionine_1	-1
				Rahnella_sp._Y9602	2-aminoethanethiol	-0.829
				Rahnella_sp._Y9602	lysine	-1
				Rahnella_sp._Y9602	DL-Anabasine_1	-0.657
				Rahnella_sp._Y9602	catechol	-0.943
				Rahnella_sp._Y9602	4-hydroxycinnamic_acid	-0.943
				Rahnella_sp._Y9602	Pipecolinic_acid	-0.886
				Rahnella_sp._Y9602	sucrose	0.714
				Rahnella_sp._Y9602	ribose	-0.771
				Rahnella_sp._Y9602	N-Acetyl-beta-D-mannosamine_4	-0.771
				Rahnella_sp._Y9602	lauric_acid	0.6
				Rahnella_sp._Y9602	3-hydroxy-3-methylglutaric_acid	-0.886
				Rahnella_sp._Y9602	guanine_1	-0.657
				Rahnella_sp._Y9602	Myristic_Acid	0.771
				Rahnella_sp._Y9602	tyramine	-1
				Rahnella_sp._Y9602	L-homoserine_1	-0.943
				Rahnella_sp._Y9602	myo-inositol	0.771
				Rahnella_sp._Y9602	N-Methyl-DL-alanine	-0.829
				Rahnella_sp._Y9602	4-aminobutyric_acid_1	-1
				Rahnella_sp._Y9602	3-(4-hydroxyphenyl)propionic_acid	-0.943
				Rahnella_sp._Y9602	linolenic_acid	-0.943
				Rahnella_sp._Y9602	trehalose	0.6
				Rahnella_sp._Y9602	Phytol	-0.886
				Rahnella_sp._Y9602	ornithine_1	-1
				Rahnella_sp._Y9602	3-hydroxybutyric_acid	-0.886
				Rahnella_sp._Y9602	phenylalanine_1	-1
				Rahnella_sp._Y9602	oxoproline	-0.6
				Rahnella_sp._Y9602	stearic_acid	-0.886
				Rahnella_sp._Y9602	xylitol	-0.771
				Rahnella_sp._Y9602	palmitic_acid	-0.886
				Delftia_unclassified	Octadecanol	-0.771
				Delftia_unclassified	alpha-Tocopherol	-0.714
				Delftia_unclassified	2-keto-isovaleric_acid_1	-0.714
				Delftia_unclassified	Menthone_1	-0.714
				Delftia_unclassified	prostaglandin_A2_3	0.771
				Delftia_unclassified	citrulline_2	-0.829
				Delftia_unclassified	3,7,12-Trihydroxycoprostane_2	0.657
				Delftia_unclassified	Atropine	-0.6
				Delftia_unclassified	N(alpha),N(alpha)-dimethyl-L-histidine	-0.829
				Delftia_unclassified	arachidonic_acid	-0.714
				Delftia_unclassified	palatinitol_2	-0.829
				Delftia_unclassified	cis-Phytol	0.714
				Delftia_unclassified	D-galacturonic_acid_2	0.6
				Delftia_unclassified	5-Dihydrocortisol_1	-1
				Delftia_unclassified	L-dopa_1	-0.943
				Delftia_unclassified	4-Vinylphenol	0.6
				Delftia_unclassified	3-Hydroxypyridine	-0.714
				Delftia_unclassified	2-methylfumarate	-0.943
				Delftia_unclassified	glycolic_acid	-0.886
				Delftia_unclassified	palmitoleic_acid	-0.657
				Delftia_unclassified	Isomaltose_2	-0.771
				Delftia_unclassified	Sophorose_1	0.714
				Delftia_unclassified	Saccharic_acid	-0.657
				Delftia_unclassified	beta-Mannosylglycerate_1	0.657
				Delftia_unclassified	L-Malic_acid	0.714
				Delftia_unclassified	lactic_acid	-0.829
				Delftia_unclassified	Aconitic_Acid	-0.6
				Delftia_unclassified	guanine_1	-0.6
				Delftia_unclassified	Itaconic_acid	-0.714
				Delftia_unclassified	N-Methyl-DL-alanine	-0.714
				Delftia_unclassified	linolenic_acid	-0.6
				Delftia_unclassified	Pyruvic_acid	-0.771
				Lactobacillus_unclassified	guaiacol	0.829
				Lactobacillus_unclassified	2-aminophenol_1	-0.829
				Lactobacillus_unclassified	2-Ketocaproic_acid	0.657
				Lactobacillus_unclassified	glucose-6-phosphate_2	0.943
				Lactobacillus_unclassified	Arachidic_acid	0.829
				Lactobacillus_unclassified	Hesperitin_2	-0.6
				Lactobacillus_unclassified	Lactobionic_Acid_1	-0.6
				Lactobacillus_unclassified	cis-Phytol	0.6
				Lactobacillus_unclassified	creatine_degr	0.886
				Lactobacillus_unclassified	Isopropyl-beta-D-thiogalactopyranoside	-0.771
				Lactobacillus_unclassified	1,5-Anhydroglucitol	0.657
				Lactobacillus_unclassified	6-hydroxy_caproic_acid_dimer	0.657
				Lactobacillus_unclassified	Ribonic_acid_gamma-lactone	-0.886
				Lactobacillus_unclassified	5-Methoxytryptamine_1	0.829
				Lactobacillus_unclassified	D-(glycerol_1-phosphate)	-0.657
				Lactobacillus_unclassified	Linoleic_acid_methyl_ester	-0.714
				Lactobacillus_unclassified	phytosphingosine_2	0.943
				Lactobacillus_unclassified	Behenic_acid	-0.714
				Lactobacillus_unclassified	succinate_semialdehyde_2	0.657
				Lactobacillus_unclassified	2-aminoethanethiol	0.829
				Lactobacillus_unclassified	Sophorose_1	0.6
				Lactobacillus_unclassified	beta-Mannosylglycerate_1	0.6
				Lactobacillus_unclassified	L-Malic_acid	0.6
				Lactobacillus_unclassified	3,4-dihydroxycinnamic_acid	0.829
				Lactobacillus_unclassified	Pipecolinic_acid	0.6
				Lactobacillus_unclassified	gentisic_acid	-0.771
				Lactobacillus_unclassified	3,4-dihydroxybenzoic_acid	-0.771
				Lactobacillus_unclassified	ferulic_acid	0.829
				Lactobacillus_unclassified	myo-inositol	-0.771
				Lactobacillus_unclassified	glutamic_acid	0.886
				Lactobacillus_unclassified	trehalose	-0.886
				Lactobacillus_unclassified	oxoproline	0.886
				Klebsiella_sp._M5al	guaiacol	-0.829
				Klebsiella_sp._M5al	6-Aminopenicillanic_acid_2	-0.657
				Klebsiella_sp._M5al	Phytanic_acid	-1
				Klebsiella_sp._M5al	2-Ketocaproic_acid	-0.943
				Klebsiella_sp._M5al	Carbobenzyloxy-L-leucine_degr1	-0.943
				Klebsiella_sp._M5al	shikimic_acid	-0.943
				Klebsiella_sp._M5al	3,5-Dihydroxyphenylglycine_1	-0.829
				Klebsiella_sp._M5al	2-keto-isovaleric_acid_1	-0.829
				Klebsiella_sp._M5al	mucic_acid	-0.657
				Klebsiella_sp._M5al	Menthone_1	-0.829
				Klebsiella_sp._M5al	p-cresol	-0.943
				Klebsiella_sp._M5al	N-cyclohexylformamide_1	-0.886
				Klebsiella_sp._M5al	Carbobenzyloxy-L-leucine	-1
				Klebsiella_sp._M5al	2-Deoxyuridine	-1
				Klebsiella_sp._M5al	Arachidic_acid	-0.829
				Klebsiella_sp._M5al	androsterone_1	-0.943
				Klebsiella_sp._M5al	Adipamide_5	-0.6
				Klebsiella_sp._M5al	tryptophan_1	-0.886
				Klebsiella_sp._M5al	5-aminovaleric_acid_lactam	-0.943
				Klebsiella_sp._M5al	o-Hydroxyhippuric_acid_1	-0.657
				Klebsiella_sp._M5al	Acetol_4	-1
				Klebsiella_sp._M5al	glutaraldehyde_2	-0.886
				Klebsiella_sp._M5al	3,6-Anhydro-D-galactose_4	-0.943
				Klebsiella_sp._M5al	4-Methylbenzyl_alcohol	-0.943
				Klebsiella_sp._M5al	spermidine_1	-0.886
				Klebsiella_sp._M5al	N(alpha),N(alpha)-dimethyl-L-histidine	-0.657
				Klebsiella_sp._M5al	nornicotine	-0.943
				Klebsiella_sp._M5al	arachidonic_acid	-0.829
				Klebsiella_sp._M5al	arbutin	-0.886
				Klebsiella_sp._M5al	palatinitol_2	-0.657
				Klebsiella_sp._M5al	kyotorphin_2	-1
				Klebsiella_sp._M5al	pantothenic_acid	-1
				Klebsiella_sp._M5al	Lactobionic_Acid_1	0.886
				Klebsiella_sp._M5al	cis-gondoic_acid	-0.771
				Klebsiella_sp._M5al	2-ketoadipate_4	-0.943
				Klebsiella_sp._M5al	Stigmasterol	0.657
				Klebsiella_sp._M5al	N-Acetylisatin_2	0.6
				Klebsiella_sp._M5al	Melezitose	0.943
				Klebsiella_sp._M5al	N-Acetyl-L-glutamic_acid_2	-1
				Klebsiella_sp._M5al	3-Hydroxypalmitic_acid	-0.886
				Klebsiella_sp._M5al	Isopropyl-beta-D-thiogalactopyranoside	0.771
				Klebsiella_sp._M5al	2-Methylglutaric_Acid	-1
				Klebsiella_sp._M5al	1,5-Anhydroglucitol	-0.943
				Klebsiella_sp._M5al	Levoglucosan	-0.714
				Klebsiella_sp._M5al	6-hydroxy_caproic_acid_dimer	-0.943
				Klebsiella_sp._M5al	naringin	0.829
				Klebsiella_sp._M5al	Allylmalonic_acid	-0.771
				Klebsiella_sp._M5al	Neohesperidin	0.6
				Klebsiella_sp._M5al	sulfuric_acid	-1
				Klebsiella_sp._M5al	Citramalic_acid	-1
				Klebsiella_sp._M5al	salicin	-0.771
				Klebsiella_sp._M5al	Tagatose_2	0.6
				Klebsiella_sp._M5al	D-(glycerol_1-phosphate)	0.943
				Klebsiella_sp._M5al	glutamine_1	0.6
				Klebsiella_sp._M5al	d-Glucoheptose_1	-0.714
				Klebsiella_sp._M5al	Linoleic_acid_methyl_ester	0.714
				Klebsiella_sp._M5al	Homocystine_1	-0.943
				Klebsiella_sp._M5al	phenylethylamine	-0.943
				Klebsiella_sp._M5al	Behenic_acid	0.714
				Klebsiella_sp._M5al	palmitoleic_acid	-0.714
				Klebsiella_sp._M5al	Isomaltose_2	-0.6
				Klebsiella_sp._M5al	Glutaric_Acid	-1
				Klebsiella_sp._M5al	methionine_1	-1
				Klebsiella_sp._M5al	2-aminoethanethiol	-0.829
				Klebsiella_sp._M5al	lysine	-1
				Klebsiella_sp._M5al	DL-Anabasine_1	-0.657
				Klebsiella_sp._M5al	catechol	-0.943
				Klebsiella_sp._M5al	4-hydroxycinnamic_acid	-0.943
				Klebsiella_sp._M5al	Pipecolinic_acid	-0.886
				Klebsiella_sp._M5al	sucrose	0.714
				Klebsiella_sp._M5al	ribose	-0.771
				Klebsiella_sp._M5al	N-Acetyl-beta-D-mannosamine_4	-0.771
				Klebsiella_sp._M5al	lauric_acid	0.6
				Klebsiella_sp._M5al	3-hydroxy-3-methylglutaric_acid	-0.886
				Klebsiella_sp._M5al	guanine_1	-0.657
				Klebsiella_sp._M5al	Myristic_Acid	0.771
				Klebsiella_sp._M5al	tyramine	-1
				Klebsiella_sp._M5al	L-homoserine_1	-0.943
				Klebsiella_sp._M5al	myo-inositol	0.771
				Klebsiella_sp._M5al	N-Methyl-DL-alanine	-0.829
				Klebsiella_sp._M5al	4-aminobutyric_acid_1	-1
				Klebsiella_sp._M5al	3-(4-hydroxyphenyl)propionic_acid	-0.943
				Klebsiella_sp._M5al	linolenic_acid	-0.943
				Klebsiella_sp._M5al	trehalose	0.6
				Klebsiella_sp._M5al	Phytol	-0.886
				Klebsiella_sp._M5al	ornithine_1	-1
				Klebsiella_sp._M5al	3-hydroxybutyric_acid	-0.886
				Klebsiella_sp._M5al	phenylalanine_1	-1
				Klebsiella_sp._M5al	oxoproline	-0.6
				Klebsiella_sp._M5al	stearic_acid	-0.886
				Klebsiella_sp._M5al	xylitol	-0.771
				Klebsiella_sp._M5al	palmitic_acid	-0.886
				Lactobacillus_coryniformis	2-aminophenol_1	-0.657
				Lactobacillus_coryniformis	phloroglucinol	-0.714
				Lactobacillus_coryniformis	glucose-6-phosphate_2	0.657
				Lactobacillus_coryniformis	Elaidic_acid	-0.771
				Lactobacillus_coryniformis	N-Carbamylglutamate_4	0.6
				Lactobacillus_coryniformis	Atropine	-0.714
				Lactobacillus_coryniformis	Abietic_Acid_2	-0.714
				Lactobacillus_coryniformis	4-aminobenzoic_acid	-0.771
				Lactobacillus_coryniformis	cis-gondoic_acid	-0.6
				Lactobacillus_coryniformis	creatine_degr	0.829
				Lactobacillus_coryniformis	Androstanediol	-0.714
				Lactobacillus_coryniformis	fucose_1	-0.714
				Lactobacillus_coryniformis	Allylmalonic_acid	-0.6
				Lactobacillus_coryniformis	Ribonic_acid_gamma-lactone	-0.6
				Lactobacillus_coryniformis	d-Glucoheptose_1	-0.6
				Lactobacillus_coryniformis	palmitoleic_acid	-0.657
				Lactobacillus_coryniformis	isocitric_acid_1	-0.714
				Lactobacillus_coryniformis	azelaic_acid	-0.6
				Lactobacillus_coryniformis	glutamic_acid	0.6
				Lactobacillus_coryniformis	xylose_1	-0.6
				Aureimonas_unclassified	guaiacol	-0.771
				Aureimonas_unclassified	Phytanic_acid	-0.943
				Aureimonas_unclassified	2-Ketocaproic_acid	-0.829
				Aureimonas_unclassified	Carbobenzyloxy-L-leucine_degr1	-0.886
				Aureimonas_unclassified	Octadecanol	-0.657
				Aureimonas_unclassified	phloroglucinol	-0.657
				Aureimonas_unclassified	shikimic_acid	-0.886
				Aureimonas_unclassified	3,5-Dihydroxyphenylglycine_1	-0.943
				Aureimonas_unclassified	2-keto-isovaleric_acid_1	-0.943
				Aureimonas_unclassified	mucic_acid	-0.829
				Aureimonas_unclassified	Menthone_1	-0.943
				Aureimonas_unclassified	p-cresol	-1
				Aureimonas_unclassified	N-cyclohexylformamide_1	-0.771
				Aureimonas_unclassified	Carbobenzyloxy-L-leucine	-0.943
				Aureimonas_unclassified	2-Deoxyuridine	-0.943
				Aureimonas_unclassified	Arachidic_acid	-0.771
				Aureimonas_unclassified	androsterone_1	-0.886
				Aureimonas_unclassified	Adipamide_5	-0.657
				Aureimonas_unclassified	tryptophan_1	-0.771
				Aureimonas_unclassified	5-aminovaleric_acid_lactam	-0.886
				Aureimonas_unclassified	Acetol_4	-0.943
				Aureimonas_unclassified	glutaraldehyde_2	-0.771
				Aureimonas_unclassified	3,6-Anhydro-D-galactose_4	-1
				Aureimonas_unclassified	4-Methylbenzyl_alcohol	-0.886
				Aureimonas_unclassified	spermidine_1	-0.943
				Aureimonas_unclassified	Atropine	-0.6
				Aureimonas_unclassified	N(alpha),N(alpha)-dimethyl-L-histidine	-0.829
				Aureimonas_unclassified	nornicotine	-1
				Aureimonas_unclassified	arachidonic_acid	-0.943
				Aureimonas_unclassified	arbutin	-0.771
				Aureimonas_unclassified	palatinitol_2	-0.829
				Aureimonas_unclassified	kyotorphin_2	-0.943
				Aureimonas_unclassified	Abietic_Acid_2	-0.657
				Aureimonas_unclassified	pantothenic_acid	-0.943
				Aureimonas_unclassified	Lactobionic_Acid_1	0.714
				Aureimonas_unclassified	cis-gondoic_acid	-0.886
				Aureimonas_unclassified	2-ketoadipate_4	-1
				Aureimonas_unclassified	Stigmasterol	0.6
				Aureimonas_unclassified	N-Acetylisatin_2	0.657
				Aureimonas_unclassified	Melezitose	0.886
				Aureimonas_unclassified	N-Acetyl-L-glutamic_acid_2	-0.943
				Aureimonas_unclassified	3-Hydroxypalmitic_acid	-0.943
				Aureimonas_unclassified	Isopropyl-beta-D-thiogalactopyranoside	0.829
				Aureimonas_unclassified	2-Methylglutaric_Acid	-0.943
				Aureimonas_unclassified	1,5-Anhydroglucitol	-0.829
				Aureimonas_unclassified	Levoglucosan	-0.771
				Aureimonas_unclassified	6-hydroxy_caproic_acid_dimer	-0.829
				Aureimonas_unclassified	naringin	0.771
				Aureimonas_unclassified	Allylmalonic_acid	-0.886
				Aureimonas_unclassified	Neohesperidin	0.657
				Aureimonas_unclassified	sulfuric_acid	-0.943
				Aureimonas_unclassified	Sinapyl_alcohol_1	0.6
				Aureimonas_unclassified	Citramalic_acid	-0.943
				Aureimonas_unclassified	salicin	-0.829
				Aureimonas_unclassified	D-(glycerol_1-phosphate)	0.829
				Aureimonas_unclassified	Linoleic_acid_methyl_ester	0.771
				Aureimonas_unclassified	Homocystine_1	-1
				Aureimonas_unclassified	phenylethylamine	-0.886
				Aureimonas_unclassified	Behenic_acid	0.771
				Aureimonas_unclassified	palmitoleic_acid	-0.771
				Aureimonas_unclassified	Isomaltose_2	-0.657
				Aureimonas_unclassified	Glutaric_Acid	-0.943
				Aureimonas_unclassified	methionine_1	-0.943
				Aureimonas_unclassified	2-aminoethanethiol	-0.771
				Aureimonas_unclassified	lysine	-0.943
				Aureimonas_unclassified	catechol	-0.886
				Aureimonas_unclassified	4-hydroxycinnamic_acid	-0.886
				Aureimonas_unclassified	Pipecolinic_acid	-0.714
				Aureimonas_unclassified	sucrose	0.6
				Aureimonas_unclassified	ribose	-0.829
				Aureimonas_unclassified	N-Acetyl-beta-D-mannosamine_4	-0.657
				Aureimonas_unclassified	3-hydroxy-3-methylglutaric_acid	-0.943
				Aureimonas_unclassified	guanine_1	-0.6
				Aureimonas_unclassified	isocitric_acid_1	-0.657
				Aureimonas_unclassified	tyramine	-0.943
				Aureimonas_unclassified	L-homoserine_1	-1
				Aureimonas_unclassified	myo-inositol	0.829
				Aureimonas_unclassified	N-Methyl-DL-alanine	-0.943
				Aureimonas_unclassified	4-aminobutyric_acid_1	-0.943
				Aureimonas_unclassified	3-(4-hydroxyphenyl)propionic_acid	-0.886
				Aureimonas_unclassified	linolenic_acid	-0.829
				Aureimonas_unclassified	trehalose	0.657
				Aureimonas_unclassified	Phytol	-0.943
				Aureimonas_unclassified	ornithine_1	-0.943
				Aureimonas_unclassified	3-hydroxybutyric_acid	-0.771
				Aureimonas_unclassified	phenylalanine_1	-0.943
				Aureimonas_unclassified	oxoproline	-0.657
				Aureimonas_unclassified	stearic_acid	-0.943
				Aureimonas_unclassified	xylitol	-0.714
				Aureimonas_unclassified	palmitic_acid	-0.943
				Lactobacillus_pantheris	guaiacol	0.82
				Lactobacillus_pantheris	2-aminophenol_1	-0.698
				Lactobacillus_pantheris	2-Ketocaproic_acid	0.638
				Lactobacillus_pantheris	glucose-6-phosphate_2	0.941
				Lactobacillus_pantheris	Arachidic_acid	0.82
				Lactobacillus_pantheris	Hesperitin_2	-0.698
				Lactobacillus_pantheris	Stigmasterol	-0.698
				Lactobacillus_pantheris	cis-Phytol	0.759
				Lactobacillus_pantheris	creatine_degr	0.82
				Lactobacillus_pantheris	Isopropyl-beta-D-thiogalactopyranoside	-0.759
				Lactobacillus_pantheris	1,5-Anhydroglucitol	0.638
				Lactobacillus_pantheris	4-Vinylphenol	0.698
				Lactobacillus_pantheris	6-hydroxy_caproic_acid_dimer	0.638
				Lactobacillus_pantheris	Ribonic_acid_gamma-lactone	-0.88
				Lactobacillus_pantheris	5-Methoxytryptamine_1	0.941
				Lactobacillus_pantheris	D-(glycerol_1-phosphate)	-0.638
				Lactobacillus_pantheris	Linoleic_acid_methyl_ester	-0.638
				Lactobacillus_pantheris	phytosphingosine_2	0.88
				Lactobacillus_pantheris	Behenic_acid	-0.638
				Lactobacillus_pantheris	succinate_semialdehyde_2	0.759
				Lactobacillus_pantheris	2-aminoethanethiol	0.82
				Lactobacillus_pantheris	Sophorose_1	0.759
				Lactobacillus_pantheris	beta-Mannosylglycerate_1	0.82
				Lactobacillus_pantheris	L-Malic_acid	0.759
				Lactobacillus_pantheris	3,4-dihydroxycinnamic_acid	0.941
				Lactobacillus_pantheris	gentisic_acid	-0.88
				Lactobacillus_pantheris	3,4-dihydroxybenzoic_acid	-0.759
				Lactobacillus_pantheris	ferulic_acid	0.941
				Lactobacillus_pantheris	myo-inositol	-0.759
				Lactobacillus_pantheris	glutamic_acid	0.88
				Lactobacillus_pantheris	trehalose	-0.88
				Lactobacillus_pantheris	oxoproline	0.88
				Enterobacterales_unclassified	guaiacol	-0.829
				Enterobacterales_unclassified	6-Aminopenicillanic_acid_2	-0.657
				Enterobacterales_unclassified	Phytanic_acid	-1
				Enterobacterales_unclassified	2-Ketocaproic_acid	-0.943
				Enterobacterales_unclassified	Carbobenzyloxy-L-leucine_degr1	-0.943
				Enterobacterales_unclassified	shikimic_acid	-0.943
				Enterobacterales_unclassified	3,5-Dihydroxyphenylglycine_1	-0.829
				Enterobacterales_unclassified	2-keto-isovaleric_acid_1	-0.829
				Enterobacterales_unclassified	mucic_acid	-0.657
				Enterobacterales_unclassified	Menthone_1	-0.829
				Enterobacterales_unclassified	p-cresol	-0.943
				Enterobacterales_unclassified	N-cyclohexylformamide_1	-0.886
				Enterobacterales_unclassified	Carbobenzyloxy-L-leucine	-1
				Enterobacterales_unclassified	2-Deoxyuridine	-1
				Enterobacterales_unclassified	Arachidic_acid	-0.829
				Enterobacterales_unclassified	androsterone_1	-0.943
				Enterobacterales_unclassified	Adipamide_5	-0.6
				Enterobacterales_unclassified	tryptophan_1	-0.886
				Enterobacterales_unclassified	5-aminovaleric_acid_lactam	-0.943
				Enterobacterales_unclassified	o-Hydroxyhippuric_acid_1	-0.657
				Enterobacterales_unclassified	Acetol_4	-1
				Enterobacterales_unclassified	glutaraldehyde_2	-0.886
				Enterobacterales_unclassified	3,6-Anhydro-D-galactose_4	-0.943
				Enterobacterales_unclassified	4-Methylbenzyl_alcohol	-0.943
				Enterobacterales_unclassified	spermidine_1	-0.886
				Enterobacterales_unclassified	N(alpha),N(alpha)-dimethyl-L-histidine	-0.657
				Enterobacterales_unclassified	nornicotine	-0.943
				Enterobacterales_unclassified	arachidonic_acid	-0.829
				Enterobacterales_unclassified	arbutin	-0.886
				Enterobacterales_unclassified	palatinitol_2	-0.657
				Enterobacterales_unclassified	kyotorphin_2	-1
				Enterobacterales_unclassified	pantothenic_acid	-1
				Enterobacterales_unclassified	Lactobionic_Acid_1	0.886
				Enterobacterales_unclassified	cis-gondoic_acid	-0.771
				Enterobacterales_unclassified	2-ketoadipate_4	-0.943
				Enterobacterales_unclassified	Stigmasterol	0.657
				Enterobacterales_unclassified	N-Acetylisatin_2	0.6
				Enterobacterales_unclassified	Melezitose	0.943
				Enterobacterales_unclassified	N-Acetyl-L-glutamic_acid_2	-1
				Enterobacterales_unclassified	3-Hydroxypalmitic_acid	-0.886
				Enterobacterales_unclassified	Isopropyl-beta-D-thiogalactopyranoside	0.771
				Enterobacterales_unclassified	2-Methylglutaric_Acid	-1
				Enterobacterales_unclassified	1,5-Anhydroglucitol	-0.943
				Enterobacterales_unclassified	Levoglucosan	-0.714
				Enterobacterales_unclassified	6-hydroxy_caproic_acid_dimer	-0.943
				Enterobacterales_unclassified	naringin	0.829
				Enterobacterales_unclassified	Allylmalonic_acid	-0.771
				Enterobacterales_unclassified	Neohesperidin	0.6
				Enterobacterales_unclassified	sulfuric_acid	-1
				Enterobacterales_unclassified	Citramalic_acid	-1
				Enterobacterales_unclassified	salicin	-0.771
				Enterobacterales_unclassified	Tagatose_2	0.6
				Enterobacterales_unclassified	D-(glycerol_1-phosphate)	0.943
				Enterobacterales_unclassified	glutamine_1	0.6
				Enterobacterales_unclassified	d-Glucoheptose_1	-0.714
				Enterobacterales_unclassified	Linoleic_acid_methyl_ester	0.714
				Enterobacterales_unclassified	Homocystine_1	-0.943
				Enterobacterales_unclassified	phenylethylamine	-0.943
				Enterobacterales_unclassified	Behenic_acid	0.714
				Enterobacterales_unclassified	palmitoleic_acid	-0.714
				Enterobacterales_unclassified	Isomaltose_2	-0.6
				Enterobacterales_unclassified	Glutaric_Acid	-1
				Enterobacterales_unclassified	methionine_1	-1
				Enterobacterales_unclassified	2-aminoethanethiol	-0.829
				Enterobacterales_unclassified	lysine	-1
				Enterobacterales_unclassified	DL-Anabasine_1	-0.657
				Enterobacterales_unclassified	catechol	-0.943
				Enterobacterales_unclassified	4-hydroxycinnamic_acid	-0.943
				Enterobacterales_unclassified	Pipecolinic_acid	-0.886
				Enterobacterales_unclassified	sucrose	0.714
				Enterobacterales_unclassified	ribose	-0.771
				Enterobacterales_unclassified	N-Acetyl-beta-D-mannosamine_4	-0.771
				Enterobacterales_unclassified	lauric_acid	0.6
				Enterobacterales_unclassified	3-hydroxy-3-methylglutaric_acid	-0.886
				Enterobacterales_unclassified	guanine_1	-0.657
				Enterobacterales_unclassified	Myristic_Acid	0.771
				Enterobacterales_unclassified	tyramine	-1
				Enterobacterales_unclassified	L-homoserine_1	-0.943
				Enterobacterales_unclassified	myo-inositol	0.771
				Enterobacterales_unclassified	N-Methyl-DL-alanine	-0.829
				Enterobacterales_unclassified	4-aminobutyric_acid_1	-1
				Enterobacterales_unclassified	3-(4-hydroxyphenyl)propionic_acid	-0.943
				Enterobacterales_unclassified	linolenic_acid	-0.943
				Enterobacterales_unclassified	trehalose	0.6
				Enterobacterales_unclassified	Phytol	-0.886
				Enterobacterales_unclassified	ornithine_1	-1
				Enterobacterales_unclassified	3-hydroxybutyric_acid	-0.886
				Enterobacterales_unclassified	phenylalanine_1	-1
				Enterobacterales_unclassified	oxoproline	-0.6
				Enterobacterales_unclassified	stearic_acid	-0.886
				Enterobacterales_unclassified	xylitol	-0.771
				Enterobacterales_unclassified	palmitic_acid	-0.886
				Lactobacillus_zymae	guaiacol	0.6
				Lactobacillus_zymae	2-aminophenol_1	-0.714
				Lactobacillus_zymae	glucose-6-phosphate_2	0.943
				Lactobacillus_zymae	Arachidic_acid	0.6
				Lactobacillus_zymae	Atropine	-0.6
				Lactobacillus_zymae	4-aminobenzoic_acid	-0.657
				Lactobacillus_zymae	cis-Phytol	0.714
				Lactobacillus_zymae	creatine_degr	1
				Lactobacillus_zymae	Ribonic_acid_gamma-lactone	-0.829
				Lactobacillus_zymae	5-Methoxytryptamine_1	0.829
				Lactobacillus_zymae	Linoleic_acid_methyl_ester	-0.6
				Lactobacillus_zymae	phytosphingosine_2	0.829
				Lactobacillus_zymae	Behenic_acid	-0.6
				Lactobacillus_zymae	succinate_semialdehyde_2	0.6
				Lactobacillus_zymae	2-aminoethanethiol	0.6
				Lactobacillus_zymae	Sophorose_1	0.714
				Lactobacillus_zymae	beta-Mannosylglycerate_1	0.6
				Lactobacillus_zymae	L-Malic_acid	0.714
				Lactobacillus_zymae	3,4-dihydroxycinnamic_acid	0.829
				Lactobacillus_zymae	gentisic_acid	-0.771
				Lactobacillus_zymae	3,4-dihydroxybenzoic_acid	-0.714
				Lactobacillus_zymae	ferulic_acid	0.829
				Lactobacillus_zymae	glutamic_acid	0.886
				Lactobacillus_zymae	trehalose	-0.657
				Lactobacillus_zymae	oxoproline	0.657
				Lactobacillus_futsaii	2-aminophenol_1	-0.829
				Lactobacillus_futsaii	threo-beta-hyrdoxyaspartate_2	0.714
				Lactobacillus_futsaii	glucose-6-phosphate_2	0.829
				Lactobacillus_futsaii	1-Methyladenosine_2	0.6
				Lactobacillus_futsaii	Elaidic_acid	-0.6
				Lactobacillus_futsaii	Hesperitin_2	-0.714
				Lactobacillus_futsaii	2-Amino-3-methyl-1-butanol	-0.657
				Lactobacillus_futsaii	gly-pro	0.6
				Lactobacillus_futsaii	4-aminobenzoic_acid	-0.6
				Lactobacillus_futsaii	Dihydroxyacetone	-0.829
				Lactobacillus_futsaii	creatine_degr	0.657
				Lactobacillus_futsaii	Ribonic_acid_gamma-lactone	-0.943
				Lactobacillus_futsaii	5-Methoxytryptamine_1	0.771
				Lactobacillus_futsaii	glutamine_1	0.6
				Lactobacillus_futsaii	phytosphingosine_2	0.714
				Lactobacillus_futsaii	lactulose_1	0.6
				Lactobacillus_futsaii	Glucoheptonic_acid_1	0.6
				Lactobacillus_futsaii	succinate_semialdehyde_2	0.771
				Lactobacillus_futsaii	3,4-dihydroxycinnamic_acid	0.771
				Lactobacillus_futsaii	gentisic_acid	-0.714
				Lactobacillus_futsaii	3,4-dihydroxybenzoic_acid	-0.829
				Lactobacillus_futsaii	ferulic_acid	0.771
				Lactobacillus_futsaii	azelaic_acid	-0.771
				Lactobacillus_futsaii	glutamic_acid	0.771
				Lactobacillus_futsaii	trehalose	-0.6
				Lactobacillus_futsaii	oxoproline	0.6
				Agrobacterium_sp._H13-3	guaiacol	-0.812
				Agrobacterium_sp._H13-3	Phytanic_acid	-0.899
				Agrobacterium_sp._H13-3	2-Ketocaproic_acid	-0.812
				Agrobacterium_sp._H13-3	2,4,6-Trihydroxybenzophenone	-0.609
				Agrobacterium_sp._H13-3	Carbobenzyloxy-L-leucine_degr1	-0.841
				Agrobacterium_sp._H13-3	Octadecanol	-0.638
				Agrobacterium_sp._H13-3	phloroglucinol	-0.638
				Agrobacterium_sp._H13-3	shikimic_acid	-0.841
				Agrobacterium_sp._H13-3	3,5-Dihydroxyphenylglycine_1	-0.986
				Agrobacterium_sp._H13-3	2-keto-isovaleric_acid_1	-0.928
				Agrobacterium_sp._H13-3	mucic_acid	-0.87
				Agrobacterium_sp._H13-3	Menthone_1	-0.928
				Agrobacterium_sp._H13-3	p-cresol	-0.986
				Agrobacterium_sp._H13-3	N-cyclohexylformamide_1	-0.696
				Agrobacterium_sp._H13-3	Carbobenzyloxy-L-leucine	-0.899
				Agrobacterium_sp._H13-3	2-Deoxyuridine	-0.899
				Agrobacterium_sp._H13-3	Arachidic_acid	-0.812
				Agrobacterium_sp._H13-3	androsterone_1	-0.841
				Agrobacterium_sp._H13-3	Adipamide_5	-0.725
				Agrobacterium_sp._H13-3	tryptophan_1	-0.696
				Agrobacterium_sp._H13-3	5-aminovaleric_acid_lactam	-0.841
				Agrobacterium_sp._H13-3	Acetol_4	-0.899
				Agrobacterium_sp._H13-3	glutaraldehyde_2	-0.696
				Agrobacterium_sp._H13-3	3,6-Anhydro-D-galactose_4	-0.986
				Agrobacterium_sp._H13-3	4-Methylbenzyl_alcohol	-0.841
				Agrobacterium_sp._H13-3	spermidine_1	-0.928
				Agrobacterium_sp._H13-3	N(alpha),N(alpha)-dimethyl-L-histidine	-0.812
				Agrobacterium_sp._H13-3	nornicotine	-0.986
				Agrobacterium_sp._H13-3	arachidonic_acid	-0.928
				Agrobacterium_sp._H13-3	arbutin	-0.696
				Agrobacterium_sp._H13-3	palatinitol_2	-0.812
				Agrobacterium_sp._H13-3	kyotorphin_2	-0.899
				Agrobacterium_sp._H13-3	Abietic_Acid_2	-0.638
				Agrobacterium_sp._H13-3	pantothenic_acid	-0.899
				Agrobacterium_sp._H13-3	Lactobionic_Acid_1	0.667
				Agrobacterium_sp._H13-3	cis-gondoic_acid	-0.87
				Agrobacterium_sp._H13-3	2-ketoadipate_4	-0.986
				Agrobacterium_sp._H13-3	Stigmasterol	0.638
				Agrobacterium_sp._H13-3	N-Acetylisatin_2	0.725
				Agrobacterium_sp._H13-3	2-deoxy-D-glucose_1	-0.609
				Agrobacterium_sp._H13-3	Melezitose	0.841
				Agrobacterium_sp._H13-3	N-Acetyl-L-glutamic_acid_2	-0.899
				Agrobacterium_sp._H13-3	3-Hydroxypalmitic_acid	-0.928
				Agrobacterium_sp._H13-3	Isopropyl-beta-D-thiogalactopyranoside	0.899
				Agrobacterium_sp._H13-3	2-Methylglutaric_Acid	-0.899
				Agrobacterium_sp._H13-3	1,5-Anhydroglucitol	-0.812
				Agrobacterium_sp._H13-3	Levoglucosan	-0.754
				Agrobacterium_sp._H13-3	6-hydroxy_caproic_acid_dimer	-0.812
				Agrobacterium_sp._H13-3	naringin	0.725
				Agrobacterium_sp._H13-3	Allylmalonic_acid	-0.87
				Agrobacterium_sp._H13-3	Neohesperidin	0.725
				Agrobacterium_sp._H13-3	sulfuric_acid	-0.899
				Agrobacterium_sp._H13-3	Sinapyl_alcohol_1	0.667
				Agrobacterium_sp._H13-3	Citramalic_acid	-0.899
				Agrobacterium_sp._H13-3	salicin	-0.812
				Agrobacterium_sp._H13-3	D-(glycerol_1-phosphate)	0.812
				Agrobacterium_sp._H13-3	Linoleic_acid_methyl_ester	0.841
				Agrobacterium_sp._H13-3	Homocystine_1	-0.986
				Agrobacterium_sp._H13-3	phenylethylamine	-0.841
				Agrobacterium_sp._H13-3	Behenic_acid	0.841
				Agrobacterium_sp._H13-3	palmitoleic_acid	-0.725
				Agrobacterium_sp._H13-3	Isomaltose_2	-0.638
				Agrobacterium_sp._H13-3	Glutaric_Acid	-0.899
				Agrobacterium_sp._H13-3	methionine_1	-0.899
				Agrobacterium_sp._H13-3	2-aminoethanethiol	-0.812
				Agrobacterium_sp._H13-3	lysine	-0.899
				Agrobacterium_sp._H13-3	catechol	-0.841
				Agrobacterium_sp._H13-3	4-hydroxycinnamic_acid	-0.841
				Agrobacterium_sp._H13-3	Pipecolinic_acid	-0.667
				Agrobacterium_sp._H13-3	ribose	-0.812
				Agrobacterium_sp._H13-3	N-Acetyl-beta-D-mannosamine_4	-0.638
				Agrobacterium_sp._H13-3	3-hydroxy-3-methylglutaric_acid	-0.928
				Agrobacterium_sp._H13-3	isocitric_acid_1	-0.638
				Agrobacterium_sp._H13-3	tyramine	-0.899
				Agrobacterium_sp._H13-3	L-homoserine_1	-0.986
				Agrobacterium_sp._H13-3	myo-inositol	0.899
				Agrobacterium_sp._H13-3	N-Methyl-DL-alanine	-0.928
				Agrobacterium_sp._H13-3	4-aminobutyric_acid_1	-0.899
				Agrobacterium_sp._H13-3	3-(4-hydroxyphenyl)propionic_acid	-0.841
				Agrobacterium_sp._H13-3	linolenic_acid	-0.754
				Agrobacterium_sp._H13-3	trehalose	0.754
				Agrobacterium_sp._H13-3	Phytol	-0.928
				Agrobacterium_sp._H13-3	ornithine_1	-0.899
				Agrobacterium_sp._H13-3	3-hydroxybutyric_acid	-0.696
				Agrobacterium_sp._H13-3	phenylalanine_1	-0.899
				Agrobacterium_sp._H13-3	oxoproline	-0.754
				Agrobacterium_sp._H13-3	stearic_acid	-0.928
				Agrobacterium_sp._H13-3	xylitol	-0.667
				Agrobacterium_sp._H13-3	palmitic_acid	-0.928
				uncultured_Bacillus_sp.	2-aminophenol_1	-0.714
				uncultured_Bacillus_sp.	threo-beta-hyrdoxyaspartate_2	0.829
				uncultured_Bacillus_sp.	Carbobenzyloxy-L-leucine_degr1	-0.6
				uncultured_Bacillus_sp.	phloroglucinol	-0.943
				uncultured_Bacillus_sp.	shikimic_acid	-0.6
				uncultured_Bacillus_sp.	1-Methyladenosine_2	0.6
				uncultured_Bacillus_sp.	androsterone_1	-0.6
				uncultured_Bacillus_sp.	Elaidic_acid	-0.943
				uncultured_Bacillus_sp.	2-Amino-3-methyl-1-butanol	-0.657
				uncultured_Bacillus_sp.	4-Methylbenzyl_alcohol	-0.6
				uncultured_Bacillus_sp.	spermidine_1	-0.657
				uncultured_Bacillus_sp.	Atropine	-0.6
				uncultured_Bacillus_sp.	gly-pro	0.6
				uncultured_Bacillus_sp.	Abietic_Acid_2	-0.943
				uncultured_Bacillus_sp.	4-aminobenzoic_acid	-0.771
				uncultured_Bacillus_sp.	Dihydroxyacetone	-0.771
				uncultured_Bacillus_sp.	cis-gondoic_acid	-0.6
				uncultured_Bacillus_sp.	3-Hydroxypalmitic_acid	-0.657
				uncultured_Bacillus_sp.	D-galacturonic_acid_2	-0.6
				uncultured_Bacillus_sp.	Androstanediol	-0.886
				uncultured_Bacillus_sp.	Levoglucosan	-0.771
				uncultured_Bacillus_sp.	naringin	0.771
				uncultured_Bacillus_sp.	fucose_1	-0.886
				uncultured_Bacillus_sp.	Allylmalonic_acid	-0.6
				uncultured_Bacillus_sp.	Ribonic_acid_gamma-lactone	-0.6
				uncultured_Bacillus_sp.	salicin	-0.829
				uncultured_Bacillus_sp.	Tagatose_2	0.657
				uncultured_Bacillus_sp.	glutamine_1	0.771
				uncultured_Bacillus_sp.	lactulose_1	0.6
				uncultured_Bacillus_sp.	Glucoheptonic_acid_1	0.6
				uncultured_Bacillus_sp.	catechol	-0.6
				uncultured_Bacillus_sp.	4-hydroxycinnamic_acid	-0.6
				uncultured_Bacillus_sp.	ribose	-0.829
				uncultured_Bacillus_sp.	Aconitic_Acid	0.714
				uncultured_Bacillus_sp.	3-hydroxy-3-methylglutaric_acid	-0.657
				uncultured_Bacillus_sp.	isocitric_acid_1	-0.943
				uncultured_Bacillus_sp.	azelaic_acid	-0.886
				uncultured_Bacillus_sp.	3-(4-hydroxyphenyl)propionic_acid	-0.6
				uncultured_Bacillus_sp.	Phytol	-0.657
				uncultured_Bacillus_sp.	xylose_1	-0.829
				uncultured_Bacillus_sp.	stearic_acid	-0.657
				uncultured_Bacillus_sp.	xylitol	-0.714
				uncultured_Bacillus_sp.	palmitic_acid	-0.657
				Sphingomonas_unclassified	guaiacol	-0.943
				Sphingomonas_unclassified	6-Aminopenicillanic_acid_2	-0.6
				Sphingomonas_unclassified	Phytanic_acid	-0.943
				Sphingomonas_unclassified	2-Ketocaproic_acid	-1
				Sphingomonas_unclassified	Carbobenzyloxy-L-leucine_degr1	-0.886
				Sphingomonas_unclassified	D-Glyceric_acid	-0.6
				Sphingomonas_unclassified	shikimic_acid	-0.886
				Sphingomonas_unclassified	3,5-Dihydroxyphenylglycine_1	-0.771
				Sphingomonas_unclassified	2-keto-isovaleric_acid_1	-0.657
				Sphingomonas_unclassified	Menthone_1	-0.657
				Sphingomonas_unclassified	p-cresol	-0.829
				Sphingomonas_unclassified	N-cyclohexylformamide_1	-0.829
				Sphingomonas_unclassified	Carbobenzyloxy-L-leucine	-0.943
				Sphingomonas_unclassified	2-Deoxyuridine	-0.943
				Sphingomonas_unclassified	Arachidic_acid	-0.943
				Sphingomonas_unclassified	androsterone_1	-0.886
				Sphingomonas_unclassified	Adipamide_5	-0.657
				Sphingomonas_unclassified	tryptophan_1	-0.829
				Sphingomonas_unclassified	5-aminovaleric_acid_lactam	-0.886
				Sphingomonas_unclassified	o-Hydroxyhippuric_acid_1	-0.6
				Sphingomonas_unclassified	N-Carbamylglutamate_4	-0.657
				Sphingomonas_unclassified	Acetol_4	-0.943
				Sphingomonas_unclassified	glutaraldehyde_2	-0.829
				Sphingomonas_unclassified	3,6-Anhydro-D-galactose_4	-0.829
				Sphingomonas_unclassified	4-Methylbenzyl_alcohol	-0.886
				Sphingomonas_unclassified	spermidine_1	-0.771
				Sphingomonas_unclassified	nornicotine	-0.829
				Sphingomonas_unclassified	arachidonic_acid	-0.657
				Sphingomonas_unclassified	arbutin	-0.829
				Sphingomonas_unclassified	kyotorphin_2	-0.943
				Sphingomonas_unclassified	pantothenic_acid	-0.943
[truncated: 859 more rows]

## Sheet: B
Spearman correlation coefficients of that between microbiota, well-predicted metabolites and variables of fermentation quality in corn silage inoculated with L. buchneri (Fig. 6a). The absolute Spearman coefficient value > 0.6 is shown.
compound_vs_quallity				species_vs_compound				species_vs_quality
metabolites	fermentation_quality	correlation_coefficients		taxa	metabolites	correlation_coefficients		taxa	fermentation quality	correlation_coefficients
guaiacol	pH	-0.754		Lactobacillus_acetotolerans	Octadecanol	0.778		Lactobacillus_acetotolerans	pH	-0.857
guaiacol	PA	0.657		Lactobacillus_acetotolerans	glucose-6-phosphate_2	0.845		Lactobacillus_acetotolerans	PA	0.845
2-aminophenol_1	AA	-0.829		Lactobacillus_acetotolerans	p-cresol	0.845		Lactobacillus_silagei	pH	-0.986
6-Aminopenicillanic_acid_2	pH	-0.638		Lactobacillus_acetotolerans	Carbobenzyloxy-L-leucine	0.845		Lactobacillus_silagei	LA	0.714
6-Aminopenicillanic_acid_2	AA	0.6		Lactobacillus_acetotolerans	prostaglandin_A2_3	-0.845		Lactobacillus_silagei	PA	1
6-Aminopenicillanic_acid_2	PA	0.657		Lactobacillus_acetotolerans	tryptophan_1	0.845		Lactobacillus_farciminis	LA	0.657
Phytanic_acid	pH	-0.783		Lactobacillus_acetotolerans	Elaidic_acid	0.778		Lactobacillus_parabrevis	AA	-0.714
Phytanic_acid	PA	0.714		Lactobacillus_acetotolerans	o-Hydroxyhippuric_acid_1	0.676		Lactobacillus_parafarraginis	pH	-0.667
2-Ketocaproic_acid	AA	-0.657		Lactobacillus_acetotolerans	Acetol_4	0.845		Lactobacillus_parafarraginis	PA	0.714
threo-beta-hyrdoxyaspartate_2	AA	-0.771		Lactobacillus_acetotolerans	3,6-Anhydro-D-galactose_4	0.845		Lactobacillus_brevis	AA	-0.943
Carbobenzyloxy-L-leucine_degr1	pH	-0.696		Lactobacillus_acetotolerans	Dehydroabietic_Acid	-0.778		Lactobacillus_odoratitofui	pH	-0.899
Carbobenzyloxy-L-leucine_degr1	LA	0.943		Lactobacillus_acetotolerans	gly-pro	-0.676		Lactobacillus_odoratitofui	LA	0.6
Carbobenzyloxy-L-leucine_degr1	PA	0.771		Lactobacillus_acetotolerans	kyotorphin_2	0.845		Lactobacillus_odoratitofui	PA	0.943
Octadecanol	pH	-0.609		Lactobacillus_acetotolerans	pantothenic_acid	0.676		Acinetobacter_junii	pH	0.899
Octadecanol	PA	0.657		Lactobacillus_acetotolerans	Lactobionic_Acid_1	-0.778		Acinetobacter_junii	LA	-0.6
D-Glyceric_acid	pH	-0.754		Lactobacillus_acetotolerans	2-ketoadipate_4	-0.845		Acinetobacter_junii	PA	-0.943
D-Glyceric_acid	LA	0.886		Lactobacillus_acetotolerans	cis-Phytol	-0.676		Lactobacillus_plantarum	pH	0.928
D-Glyceric_acid	PA	0.829		Lactobacillus_acetotolerans	3-Hydroxypalmitic_acid	0.778		Lactobacillus_plantarum	LA	-0.771
phloroglucinol	AA	0.657		Lactobacillus_acetotolerans	Phenyl_beta-D-glucopyranoside	-0.778		Lactobacillus_plantarum	AA	-0.6
glucose-6-phosphate_2	pH	-0.986		Lactobacillus_acetotolerans	D-galacturonic_acid_2	0.778		Lactobacillus_plantarum	PA	-0.943
glucose-6-phosphate_2	LA	0.714		Lactobacillus_acetotolerans	Androstanediol	-0.778		Brevundimonas_diminuta	pH	0.899
glucose-6-phosphate_2	PA	1		Lactobacillus_acetotolerans	naringin	-0.845		Brevundimonas_diminuta	PA	-0.829
3,5-Dihydroxyphenylglycine_1	LA	0.6		Lactobacillus_acetotolerans	Allylmalonic_acid	0.676		Lactobacillus_koreensis	AA	-0.714
2-keto-isovaleric_acid_1	pH	-0.609		Lactobacillus_acetotolerans	sulfuric_acid	0.676		Gammaproteobacteria_unclassified	pH	0.986
2-keto-isovaleric_acid_1	LA	0.829		Lactobacillus_acetotolerans	Citramalic_acid	0.676		Gammaproteobacteria_unclassified	LA	-0.714
2-keto-isovaleric_acid_1	PA	0.714		Lactobacillus_acetotolerans	5-Methoxytryptamine_1	-0.778		Gammaproteobacteria_unclassified	PA	-1
p-cresol	pH	-0.638		Lactobacillus_acetotolerans	tyrosine_2	-0.778		Citrobacter_unclassified	pH	0.986
p-cresol	PA	0.6		Lactobacillus_acetotolerans	glutamine_1	-0.845		Citrobacter_unclassified	LA	-0.714
1-Methyladenosine_2	pH	-0.638		Lactobacillus_acetotolerans	Linoleic_acid_methyl_ester	-0.778		Citrobacter_unclassified	PA	-1
1-Methyladenosine_2	LA	0.829		Lactobacillus_acetotolerans	2-methylfumarate	0.778		Acinetobacter_unclassified	pH	0.899
1-Methyladenosine_2	PA	0.657		Lactobacillus_acetotolerans	Homocystine_1	0.676		Acinetobacter_unclassified	LA	-0.771
N-cyclohexylformamide_1	LA	0.886		Lactobacillus_acetotolerans	phenylethylamine	0.845		Acinetobacter_unclassified	AA	-0.6
N-cyclohexylformamide_1	PA	0.6		Lactobacillus_acetotolerans	glycolic_acid	-0.845		Acinetobacter_unclassified	PA	-0.943
Carbobenzyloxy-L-leucine	pH	-0.928		Lactobacillus_acetotolerans	Isomaltose_2	-0.845		Methylobacterium_adhaesivum	pH	0.986
Carbobenzyloxy-L-leucine	LA	0.771		Lactobacillus_acetotolerans	succinate_semialdehyde_2	-0.778		Methylobacterium_adhaesivum	LA	-0.714
Carbobenzyloxy-L-leucine	AA	0.6		Lactobacillus_acetotolerans	methionine_1	0.845		Methylobacterium_adhaesivum	PA	-1
Carbobenzyloxy-L-leucine	PA	0.943		Lactobacillus_acetotolerans	lysine	0.845		Klebsiella_unclassified	pH	0.986
prostaglandin_A2_3	pH	0.638		Lactobacillus_acetotolerans	Saccharic_acid	0.778		Klebsiella_unclassified	LA	-0.714
prostaglandin_A2_3	PA	-0.6		Lactobacillus_acetotolerans	DL-Anabasine_1	0.845		Klebsiella_unclassified	PA	-1
2-Deoxyuridine	AA	0.943		Lactobacillus_acetotolerans	beta-Mannosylglycerate_1	0.778		Enterobacteriaceae_unclassified	pH	0.986
Arachidic_acid	pH	0.725		Lactobacillus_acetotolerans	catechol	0.676		Enterobacteriaceae_unclassified	LA	-0.714
Arachidic_acid	LA	-0.6		Lactobacillus_acetotolerans	L-Malic_acid	-0.778		Enterobacteriaceae_unclassified	PA	-1
Arachidic_acid	PA	-0.657		Lactobacillus_acetotolerans	sucrose	-0.778		Lactobacillus_xiangfangensis	pH	0.638
androsterone_1	pH	-0.812		Lactobacillus_acetotolerans	lactic_acid	-0.676		Lactobacillus_xiangfangensis	AA	-0.6
androsterone_1	LA	0.657		Lactobacillus_acetotolerans	Aconitic_Acid	0.845		Lactobacillus_xiangfangensis	PA	-0.657
androsterone_1	AA	0.657		Lactobacillus_acetotolerans	lauric_acid	-0.845		Unclassified	pH	0.812
androsterone_1	PA	0.829		Lactobacillus_acetotolerans	Myristic_Acid	-0.778		Unclassified	PA	-0.714
tryptophan_1	pH	-0.754		Lactobacillus_acetotolerans	isocitric_acid_1	-0.778		Chryseobacterium_unclassified	pH	0.986
tryptophan_1	PA	0.657		Lactobacillus_acetotolerans	tyramine	0.778		Chryseobacterium_unclassified	PA	-0.943
5-aminovaleric_acid_lactam	LA	0.771		Lactobacillus_acetotolerans	L-homoserine_1	0.845		Rahnella_sp._Y9602	pH	0.899
o-Hydroxyhippuric_acid_1	pH	-0.667		Lactobacillus_acetotolerans	ferulic_acid	0.778		Rahnella_sp._Y9602	LA	-0.771
Hesperitin_2	pH	0.725		Lactobacillus_acetotolerans	Itaconic_acid	0.778		Rahnella_sp._Y9602	AA	-0.6
Hesperitin_2	LA	-0.6		Lactobacillus_acetotolerans	glutamic_acid	0.845		Rahnella_sp._Y9602	PA	-0.943
Hesperitin_2	PA	-0.657		Lactobacillus_acetotolerans	ornithine_1	0.676		Delftia_unclassified	pH	0.812
N-Carbamylglutamate_4	AA	0.714		Lactobacillus_acetotolerans	phenylalanine_1	0.845		Delftia_unclassified	PA	-0.771
Acetol_4	pH	-0.986		Lactobacillus_acetotolerans	oxoproline	0.845		Lactobacillus_unclassified	AA	-0.6
Acetol_4	LA	0.714		Lactobacillus_silagei	guaiacol	0.657		Lactobacillus_panis	pH	-0.928
Acetol_4	PA	1		Lactobacillus_silagei	6-Aminopenicillanic_acid_2	0.657		Lactobacillus_panis	LA	0.771
glutaraldehyde_2	pH	-0.696		Lactobacillus_silagei	Phytanic_acid	0.714		Lactobacillus_panis	PA	0.943
glutaraldehyde_2	LA	0.943		Lactobacillus_silagei	Carbobenzyloxy-L-leucine_degr1	0.771		Klebsiella_sp._M5al	pH	0.986
glutaraldehyde_2	PA	0.771		Lactobacillus_silagei	Octadecanol	0.657		Klebsiella_sp._M5al	LA	-0.714
3,6-Anhydro-D-galactose_4	pH	-0.986		Lactobacillus_silagei	D-Glyceric_acid	0.829		Klebsiella_sp._M5al	PA	-1
3,6-Anhydro-D-galactose_4	LA	0.714		Lactobacillus_silagei	glucose-6-phosphate_2	1		Xanthomonadaceae_unclassified	pH	0.838
3,6-Anhydro-D-galactose_4	PA	1		Lactobacillus_silagei	2-keto-isovaleric_acid_1	0.714		Xanthomonadaceae_unclassified	PA	-0.754
4-Methylbenzyl_alcohol	pH	-0.696		Lactobacillus_silagei	p-cresol	0.6		Aureimonas_unclassified	pH	0.899
4-Methylbenzyl_alcohol	LA	0.943		Lactobacillus_silagei	1-Methyladenosine_2	0.657		Aureimonas_unclassified	LA	-0.771
4-Methylbenzyl_alcohol	PA	0.771		Lactobacillus_silagei	N-cyclohexylformamide_1	0.6		Aureimonas_unclassified	AA	-0.6
Dehydroabietic_Acid	pH	0.638		Lactobacillus_silagei	Carbobenzyloxy-L-leucine	0.943		Aureimonas_unclassified	PA	-0.943
Dehydroabietic_Acid	LA	-0.657		Lactobacillus_silagei	prostaglandin_A2_3	-0.6		Enterobacterales_unclassified	pH	0.986
Dehydroabietic_Acid	PA	-0.714		Lactobacillus_silagei	Arachidic_acid	-0.657		Enterobacterales_unclassified	LA	-0.714
citrulline_2	LA	0.6		Lactobacillus_silagei	androsterone_1	0.829		Enterobacterales_unclassified	PA	-1
Galactinol_1	AA	0.771		Lactobacillus_silagei	tryptophan_1	0.657		Lactobacillus_zymae	AA	-0.6
3,7,12-Trihydroxycoprostane_2	PA	0.6		Lactobacillus_silagei	Hesperitin_2	-0.657		bacterium_BYJ5-1	pH	0.899
nornicotine	pH	-0.667		Lactobacillus_silagei	Acetol_4	1		bacterium_BYJ5-1	PA	-0.829
nornicotine	PA	0.6		Lactobacillus_silagei	glutaraldehyde_2	0.771		Lactobacillus_sp._Marseille-P3825	pH	-0.664
arbutin	LA	-0.6		Lactobacillus_silagei	3,6-Anhydro-D-galactose_4	1		Lactobacillus_sp._Marseille-P3825	AA	0.655
arbutin	AA	-0.943		Lactobacillus_silagei	4-Methylbenzyl_alcohol	0.771		Lactobacillus_sp._Marseille-P3825	PA	0.655
kyotorphin_2	pH	-0.986		Lactobacillus_silagei	Dehydroabietic_Acid	-0.714		Agrobacterium_larrymoorei	pH	0.899
kyotorphin_2	LA	0.714		Lactobacillus_silagei	3,7,12-Trihydroxycoprostane_2	0.6		Agrobacterium_larrymoorei	LA	-0.771
kyotorphin_2	PA	1		Lactobacillus_silagei	nornicotine	0.6		Agrobacterium_larrymoorei	AA	-0.6
Abietic_Acid_2	AA	-0.714		Lactobacillus_silagei	kyotorphin_2	1		Agrobacterium_larrymoorei	PA	-0.943
pantothenic_acid	pH	-0.899		Lactobacillus_silagei	pantothenic_acid	0.943		Agrobacterium_sp._H13-3	pH	0.986
pantothenic_acid	LA	0.771		Lactobacillus_silagei	Lactobionic_Acid_1	-0.714		Agrobacterium_sp._H13-3	LA	-0.714
pantothenic_acid	AA	0.6		Lactobacillus_silagei	2-ketoadipate_4	-0.6		Agrobacterium_sp._H13-3	PA	-1
pantothenic_acid	PA	0.943		Lactobacillus_silagei	Stigmasterol	-0.714		Sphingomonas_unclassified	pH	0.754
Lactobionic_Acid_1	pH	0.638		Lactobacillus_silagei	N-Acetylisatin_2	-0.714		Sphingomonas_unclassified	LA	-0.886
Lactobionic_Acid_1	LA	-0.657		Lactobacillus_silagei	cis-Phytol	-0.943		Sphingomonas_unclassified	PA	-0.829
Lactobionic_Acid_1	PA	-0.714		Lactobacillus_silagei	Melezitose	-0.771		Methylobacterium_unclassified	pH	0.986
2-ketoadipate_4	PA	-0.6		Lactobacillus_silagei	3-Hydroxypalmitic_acid	0.943		Methylobacterium_unclassified	LA	-0.714
Stigmasterol	pH	0.783		Lactobacillus_silagei	Phenyl_beta-D-glucopyranoside	-0.714		Methylobacterium_unclassified	PA	-1
Stigmasterol	PA	-0.714		Lactobacillus_silagei	D-galacturonic_acid_2	0.943		Ochrobactrum_unclassified	pH	0.986
N-Acetylisatin_2	pH	0.783		Lactobacillus_silagei	Androstanediol	-0.771		Ochrobactrum_unclassified	LA	-0.714
N-Acetylisatin_2	PA	-0.714		Lactobacillus_silagei	Isopropyl-beta-D-thiogalactopyranoside	-0.714		Ochrobactrum_unclassified	PA	-1
cis-Phytol	pH	0.899		Lactobacillus_silagei	naringin	-0.943		Achromobacter_unclassified	pH	0.986
cis-Phytol	LA	-0.771		Lactobacillus_silagei	Allylmalonic_acid	0.943		Achromobacter_unclassified	LA	-0.714
cis-Phytol	AA	-0.6		Lactobacillus_silagei	sulfuric_acid	0.829		Achromobacter_unclassified	PA	-1
cis-Phytol	PA	-0.943		Lactobacillus_silagei	Citramalic_acid	0.943		Serratia_unclassified	pH	0.928
Melezitose	pH	0.754		Lactobacillus_silagei	5-Methoxytryptamine_1	-0.714		Serratia_unclassified	LA	-0.771
Melezitose	LA	-0.714		Lactobacillus_silagei	tyrosine_2	-0.714		Serratia_unclassified	AA	-0.6
Melezitose	AA	-0.829		Lactobacillus_silagei	glutamine_1	-0.6		Serratia_unclassified	PA	-0.943
Melezitose	PA	-0.771		Lactobacillus_silagei	Linoleic_acid_methyl_ester	-0.771		Rhizobiales_unclassified	pH	0.899
N-Acetyl-L-glutamic_acid_2	LA	0.771		Lactobacillus_silagei	2-methylfumarate	0.714		Rhizobiales_unclassified	LA	-0.6
3-Hydroxypalmitic_acid	pH	-0.928		Lactobacillus_silagei	Homocystine_1	0.829		Rhizobiales_unclassified	PA	-0.943
3-Hydroxypalmitic_acid	LA	0.771		Lactobacillus_silagei	phenylethylamine	0.6
3-Hydroxypalmitic_acid	PA	0.943		Lactobacillus_silagei	lactulose_1	0.714
Phenyl_beta-D-glucopyranoside	pH	0.638		Lactobacillus_silagei	glycolic_acid	-0.6
Phenyl_beta-D-glucopyranoside	LA	-0.657		Lactobacillus_silagei	palmitoleic_acid	0.714
Phenyl_beta-D-glucopyranoside	PA	-0.714		Lactobacillus_silagei	Isomaltose_2	-0.943
D-galacturonic_acid_2	pH	-0.928		Lactobacillus_silagei	Glutaric_Acid	0.771
D-galacturonic_acid_2	LA	0.771		Lactobacillus_silagei	Glucoheptonic_acid_1	0.6
D-galacturonic_acid_2	PA	0.943		Lactobacillus_silagei	methionine_1	1
Androstanediol	pH	0.725		Lactobacillus_silagei	lysine	1
Androstanediol	LA	-0.771		Lactobacillus_silagei	Sophorose_1	0.6
Androstanediol	PA	-0.771		Lactobacillus_silagei	Saccharic_acid	0.943
5-Dihydrocortisol_1	LA	-0.6		Lactobacillus_silagei	DL-Anabasine_1	0.657
5-Dihydrocortisol_1	AA	-0.771		Lactobacillus_silagei	beta-Mannosylglycerate_1	0.771
Isopropyl-beta-D-thiogalactopyranoside	pH	0.783		Lactobacillus_silagei	4-hydroxycinnamic_acid	0.829
Isopropyl-beta-D-thiogalactopyranoside	PA	-0.714		Lactobacillus_silagei	sucrose	-0.886
L-dopa_1	AA	-0.6		Lactobacillus_silagei	lactic_acid	-0.714
4-Vinylphenol	LA	0.829		Lactobacillus_silagei	Aconitic_Acid	0.943
Levoglucosan	LA	-0.6		Lactobacillus_silagei	lauric_acid	-0.829
Levoglucosan	AA	-0.771		Lactobacillus_silagei	3-hydroxy-3-methylglutaric_acid	0.771
naringin	pH	0.928		Lactobacillus_silagei	Myristic_Acid	-0.943
naringin	LA	-0.771		Lactobacillus_silagei	tyramine	0.6
naringin	AA	-0.6		Lactobacillus_silagei	L-homoserine_1	1
naringin	PA	-0.943		Lactobacillus_silagei	ferulic_acid	0.886
Allylmalonic_acid	pH	-0.899		Lactobacillus_silagei	azelaic_acid	-0.771
Allylmalonic_acid	LA	0.771		Lactobacillus_silagei	Itaconic_acid	0.714
Allylmalonic_acid	AA	0.6		Lactobacillus_silagei	4-aminobutyric_acid_1	0.714
Allylmalonic_acid	PA	0.943		Lactobacillus_silagei	glutamic_acid	0.657
sulfuric_acid	pH	-0.899		Lactobacillus_silagei	ornithine_1	0.943
sulfuric_acid	PA	0.829		Lactobacillus_silagei	phenylalanine_1	1
Sinapyl_alcohol_1	AA	0.771		Lactobacillus_silagei	oxoproline	0.943
Citramalic_acid	pH	-0.899		Lactobacillus_buchneri	3-Hydroxynorvaline_2	-0.829
Citramalic_acid	LA	0.771		Lactobacillus_buchneri	2,4,6-Trihydroxybenzophenone	0.6
Citramalic_acid	AA	0.6		Lactobacillus_buchneri	alpha-Tocopherol	-0.657
Citramalic_acid	PA	0.943		Lactobacillus_buchneri	Menthone_1	-0.714
5-Methoxytryptamine_1	pH	0.638		Lactobacillus_buchneri	o-Hydroxyhippuric_acid_1	-0.6
5-Methoxytryptamine_1	LA	-0.657		Lactobacillus_buchneri	Dehydroabietic_Acid	-0.657
5-Methoxytryptamine_1	PA	-0.714		Lactobacillus_buchneri	citrulline_2	0.657
salicin	AA	-0.943		Lactobacillus_buchneri	spermidine_1	-0.829
tyrosine_2	pH	0.638		Lactobacillus_buchneri	arachidonic_acid	-0.829
tyrosine_2	LA	-0.657		Lactobacillus_buchneri	Lactobionic_Acid_1	-0.657
tyrosine_2	PA	-0.714		Lactobacillus_buchneri	Dihydroxyacetone	0.6
glutamine_1	PA	-0.6		Lactobacillus_buchneri	cis-gondoic_acid	-0.886
Linoleic_acid_methyl_ester	pH	0.696		Lactobacillus_buchneri	Phenyl_beta-D-glucopyranoside	-0.657
Linoleic_acid_methyl_ester	LA	-0.6		Lactobacillus_buchneri	L-dopa_1	0.771
Linoleic_acid_methyl_ester	PA	-0.771		Lactobacillus_buchneri	2-Methylglutaric_Acid	0.6
2-methylfumarate	pH	-0.754		Lactobacillus_buchneri	1,5-Anhydroglucitol	0.829
2-methylfumarate	PA	0.714		Lactobacillus_buchneri	cytidine-monophosphate_degr_prod	-0.6
Homocystine_1	pH	-0.899		Lactobacillus_buchneri	4-Vinylphenol	0.771
Homocystine_1	PA	0.829		Lactobacillus_buchneri	3-Hydroxypyridine	0.6
phenylethylamine	pH	-0.638		Lactobacillus_buchneri	Ribonic_acid_gamma-lactone	0.829
phenylethylamine	PA	0.6		Lactobacillus_buchneri	5-Methoxytryptamine_1	-0.657
lactulose_1	pH	-0.667		Lactobacillus_buchneri	tyrosine_2	-0.657
lactulose_1	LA	0.771		Lactobacillus_buchneri	Linoleic_acid_methyl_ester	-0.6
lactulose_1	AA	0.6		Lactobacillus_buchneri	phytosphingosine_2	0.6
lactulose_1	PA	0.714		Lactobacillus_buchneri	Cerotinic_acid	-0.6
Behenic_acid	AA	0.771		Lactobacillus_buchneri	catechol	-0.6
glycolic_acid	pH	0.696		Lactobacillus_buchneri	Pipecolinic_acid	-0.771
glycolic_acid	PA	-0.6		Lactobacillus_buchneri	gentisic_acid	-0.829
palmitoleic_acid	pH	-0.783		Lactobacillus_buchneri	ribose	0.657
palmitoleic_acid	PA	0.714		Lactobacillus_buchneri	guanine_1	0.6
Isomaltose_2	pH	0.899		Lactobacillus_buchneri	xylose_1	0.714
Isomaltose_2	LA	-0.6		Lactobacillus_buchneri	stearic_acid	0.714
Isomaltose_2	PA	-0.943		Lactobacillus_buchneri	xylitol	0.714
Glutaric_Acid	pH	-0.696		Lactobacillus_farciminis	Carbobenzyloxy-L-leucine_degr1	0.6
Glutaric_Acid	LA	0.943		Lactobacillus_farciminis	3,5-Dihydroxyphenylglycine_1	0.714
Glutaric_Acid	PA	0.771		Lactobacillus_farciminis	mucic_acid	0.771
Glucoheptonic_acid_1	LA	0.886		Lactobacillus_farciminis	1-Methyladenosine_2	0.714
Glucoheptonic_acid_1	PA	0.6		Lactobacillus_farciminis	N-cyclohexylformamide_1	0.771
methionine_1	pH	-0.986		Lactobacillus_farciminis	5-aminovaleric_acid_lactam	0.714
methionine_1	LA	0.714		Lactobacillus_farciminis	glutaraldehyde_2	0.6
methionine_1	PA	1		Lactobacillus_farciminis	4-Methylbenzyl_alcohol	0.6
lysine	pH	-0.986		Lactobacillus_farciminis	gly-pro	0.6
lysine	LA	0.714		Lactobacillus_farciminis	Dihydroxyacetone	0.657
lysine	PA	1		Lactobacillus_farciminis	2-deoxy-D-glucose_1	0.886
Sophorose_1	LA	0.771		Lactobacillus_farciminis	N-Acetyl-L-glutamic_acid_2	0.714
Sophorose_1	AA	0.657		Lactobacillus_farciminis	2-Methylglutaric_Acid	0.886
Sophorose_1	PA	0.6		Lactobacillus_farciminis	1,5-Anhydroglucitol	0.771
Saccharic_acid	pH	-0.928		Lactobacillus_farciminis	4-Vinylphenol	0.714
Saccharic_acid	LA	0.771		Lactobacillus_farciminis	3-Hydroxypyridine	0.886
Saccharic_acid	PA	0.943		Lactobacillus_farciminis	Ribonic_acid_gamma-lactone	0.886
DL-Anabasine_1	pH	-0.754		Lactobacillus_farciminis	d-Glucoheptose_1	0.657
DL-Anabasine_1	PA	0.657		Lactobacillus_farciminis	Glutaric_Acid	0.6
beta-Mannosylglycerate_1	pH	-0.725		Lactobacillus_farciminis	Glucoheptonic_acid_1	0.771
beta-Mannosylglycerate_1	LA	0.771		Lactobacillus_farciminis	2-aminoethanethiol	0.771
beta-Mannosylglycerate_1	PA	0.771		Lactobacillus_farciminis	ribose	0.943
catechol	pH	-0.667		Lactobacillus_farciminis	N-Acetyl-beta-D-mannosamine_4	0.657
4-hydroxycinnamic_acid	pH	-0.783		Lactobacillus_farciminis	3-hydroxy-3-methylglutaric_acid	0.6
4-hydroxycinnamic_acid	LA	0.886		Lactobacillus_farciminis	N-Methyl-DL-alanine	0.771
4-hydroxycinnamic_acid	PA	0.829		Lactobacillus_farciminis	3-(4-hydroxyphenyl)propionic_acid	0.943
Pipecolinic_acid	AA	0.6		Lactobacillus_farciminis	3-hydroxybutyric_acid	0.714
sucrose	pH	0.87		Lactobacillus_farciminis	xylitol	0.771
sucrose	LA	-0.829		Lactobacillus_farciminis	palmitic_acid	0.714
sucrose	PA	-0.886		Lactobacillus_parabrevis	2-aminophenol_1	0.771
lactic_acid	pH	0.609		Lactobacillus_parabrevis	caffeic_acid	0.886
lactic_acid	LA	-0.657		Lactobacillus_parabrevis	threo-beta-hyrdoxyaspartate_2	0.886
lactic_acid	AA	-0.714		Lactobacillus_parabrevis	shikimic_acid	0.657
lactic_acid	PA	-0.714		Lactobacillus_parabrevis	p-cresol	-0.886
ribose	LA	0.6		Lactobacillus_parabrevis	Carbobenzyloxy-L-leucine	-0.657
Aconitic_Acid	pH	-0.899		Lactobacillus_parabrevis	prostaglandin_A2_3	0.886
Aconitic_Acid	LA	0.6		Lactobacillus_parabrevis	N-Carbamylglutamate_4	-0.714
Aconitic_Acid	PA	0.943		Lactobacillus_parabrevis	Dehydroabietic_Acid	0.657
lauric_acid	pH	0.899		Lactobacillus_parabrevis	Galactinol_1	-0.6
lauric_acid	PA	-0.829		Lactobacillus_parabrevis	gly-pro	0.829
3-hydroxy-3-methylglutaric_acid	pH	-0.696		Lactobacillus_parabrevis	arbutin	0.829
3-hydroxy-3-methylglutaric_acid	LA	0.943		Lactobacillus_parabrevis	Lactobionic_Acid_1	0.657
3-hydroxy-3-methylglutaric_acid	PA	0.771		Lactobacillus_parabrevis	2-ketoadipate_4	0.886
Myristic_Acid	pH	0.928		Lactobacillus_parabrevis	2-deoxy-D-glucose_1	0.6
Myristic_Acid	LA	-0.771		Lactobacillus_parabrevis	Phenyl_beta-D-glucopyranoside	0.657
Myristic_Acid	PA	-0.943		Lactobacillus_parabrevis	Androstanediol	0.714
tyramine	pH	-0.696		Lactobacillus_parabrevis	5-Dihydrocortisol_1	0.6
tyramine	PA	0.6		Lactobacillus_parabrevis	Levoglucosan	0.6
L-homoserine_1	pH	-0.986		Lactobacillus_parabrevis	naringin	0.657
L-homoserine_1	LA	0.714		Lactobacillus_parabrevis	Sinapyl_alcohol_1	-0.6
L-homoserine_1	PA	1		Lactobacillus_parabrevis	5-Methoxytryptamine_1	0.657
3,4-dihydroxybenzoic_acid	AA	-0.771		Lactobacillus_parabrevis	Tagatose_2	0.886
ferulic_acid	pH	-0.87		Lactobacillus_parabrevis	tyrosine_2	0.657
ferulic_acid	LA	0.829		Lactobacillus_parabrevis	D-(glycerol_1-phosphate)	0.886
ferulic_acid	PA	0.886		Lactobacillus_parabrevis	glutamine_1	0.886
myo-inositol	AA	0.771		Lactobacillus_parabrevis	phytosphingosine_2	-0.6
azelaic_acid	pH	0.812		Lactobacillus_parabrevis	phenylethylamine	-0.886
azelaic_acid	PA	-0.771		Lactobacillus_parabrevis	Behenic_acid	-0.6
Itaconic_acid	pH	-0.754		Lactobacillus_parabrevis	glycolic_acid	0.6
Itaconic_acid	PA	0.714		Lactobacillus_parabrevis	succinate_semialdehyde_2	0.6
4-aminobutyric_acid_1	pH	-0.667		Lactobacillus_parabrevis	beta-Mannosylglycerate_1	-0.714
4-aminobutyric_acid_1	LA	0.771		Lactobacillus_parabrevis	lactic_acid	0.714
4-aminobutyric_acid_1	AA	0.6		Lactobacillus_parabrevis	guanine_1	-0.771
4-aminobutyric_acid_1	PA	0.714		Lactobacillus_parabrevis	isocitric_acid_1	0.657
3-(4-hydroxyphenyl)propionic_acid	LA	0.6		Lactobacillus_parabrevis	3,4-dihydroxybenzoic_acid	0.6
glutamic_acid	pH	-0.638		Lactobacillus_parabrevis	myo-inositol	-0.6
glutamic_acid	AA	0.6		Lactobacillus_parabrevis	glutamic_acid	-0.943
glutamic_acid	PA	0.657		Lactobacillus_parabrevis	oxoproline	-0.657
trehalose	AA	0.714		Lactobacillus_parafarraginis	Octadecanol	0.943
Phytol	AA	-0.714		Lactobacillus_parafarraginis	glucose-6-phosphate_2	0.714
ornithine_1	pH	-0.899		Lactobacillus_parafarraginis	mucic_acid	-0.6
ornithine_1	LA	0.771		Lactobacillus_parafarraginis	Carbobenzyloxy-L-leucine	0.6
ornithine_1	AA	0.6		Lactobacillus_parafarraginis	tryptophan_1	0.6
ornithine_1	PA	0.943		Lactobacillus_parafarraginis	Elaidic_acid	0.886
3-hydroxybutyric_acid	LA	0.771		Lactobacillus_parafarraginis	Acetol_4	0.714
phenylalanine_1	pH	-0.986		Lactobacillus_parafarraginis	3,6-Anhydro-D-galactose_4	0.714
phenylalanine_1	LA	0.714		Lactobacillus_parafarraginis	Dehydroabietic_Acid	-0.771
phenylalanine_1	PA	1		Lactobacillus_parafarraginis	3,7,12-Trihydroxycoprostane_2	0.771
oxoproline	pH	-0.928		Lactobacillus_parafarraginis	gly-pro	-0.657
oxoproline	LA	0.771		Lactobacillus_parafarraginis	kyotorphin_2	0.714
oxoproline	AA	0.6		Lactobacillus_parafarraginis	pantothenic_acid	0.6
oxoproline	PA	0.943		Lactobacillus_parafarraginis	Lactobionic_Acid_1	-0.771
Pyruvic_acid	AA	-0.829		Lactobacillus_parafarraginis	2-ketoadipate_4	-0.771
stearic_acid	AA	-0.771		Lactobacillus_parafarraginis	cis-Phytol	-0.6
palmitic_acid	LA	0.6		Lactobacillus_parafarraginis	3-Hydroxypalmitic_acid	0.657
				Lactobacillus_parafarraginis	Phenyl_beta-D-glucopyranoside	-0.771
				Lactobacillus_parafarraginis	D-galacturonic_acid_2	0.657
				Lactobacillus_parafarraginis	Androstanediol	-0.6
				Lactobacillus_parafarraginis	6-hydroxy_caproic_acid_dimer	0.829
				Lactobacillus_parafarraginis	naringin	-0.6
				Lactobacillus_parafarraginis	fucose_1	0.657
				Lactobacillus_parafarraginis	Allylmalonic_acid	0.6
				Lactobacillus_parafarraginis	Neohesperidin	-0.771
				Lactobacillus_parafarraginis	Citramalic_acid	0.6
				Lactobacillus_parafarraginis	5-Methoxytryptamine_1	-0.771
				Lactobacillus_parafarraginis	tyrosine_2	-0.771
				Lactobacillus_parafarraginis	glutamine_1	-0.771
				Lactobacillus_parafarraginis	Linoleic_acid_methyl_ester	-0.886
				Lactobacillus_parafarraginis	2-methylfumarate	0.771
				Lactobacillus_parafarraginis	Isomaltose_2	-0.886
				Lactobacillus_parafarraginis	succinate_semialdehyde_2	-0.657
				Lactobacillus_parafarraginis	methionine_1	0.714
				Lactobacillus_parafarraginis	lysine	0.714
				Lactobacillus_parafarraginis	Saccharic_acid	0.657
				Lactobacillus_parafarraginis	DL-Anabasine_1	0.6
				Lactobacillus_parafarraginis	beta-Mannosylglycerate_1	0.6
				Lactobacillus_parafarraginis	L-Malic_acid	-0.771
				Lactobacillus_parafarraginis	3,4-dihydroxycinnamic_acid	-0.771
				Lactobacillus_parafarraginis	lactic_acid	-0.714
				Lactobacillus_parafarraginis	Aconitic_Acid	0.886
				Lactobacillus_parafarraginis	lauric_acid	-0.657
				Lactobacillus_parafarraginis	Myristic_Acid	-0.657
				Lactobacillus_parafarraginis	isocitric_acid_1	-0.771
				Lactobacillus_parafarraginis	L-homoserine_1	0.714
				Lactobacillus_parafarraginis	Itaconic_acid	0.771
				Lactobacillus_parafarraginis	glutamic_acid	0.6
				Lactobacillus_parafarraginis	ornithine_1	0.6
				Lactobacillus_parafarraginis	phenylalanine_1	0.714
				Lactobacillus_parafarraginis	oxoproline	0.6
				Lactobacillus_brevis	2-aminophenol_1	0.771
				Lactobacillus_brevis	caffeic_acid	0.657
				Lactobacillus_brevis	2-Ketocaproic_acid	0.771
				Lactobacillus_brevis	threo-beta-hyrdoxyaspartate_2	0.829
				Lactobacillus_brevis	shikimic_acid	0.6
				Lactobacillus_brevis	p-cresol	-0.6
				Lactobacillus_brevis	prostaglandin_A2_3	0.6
				Lactobacillus_brevis	2-Deoxyuridine	-0.829
				Lactobacillus_brevis	N-Carbamylglutamate_4	-0.771
				Lactobacillus_brevis	2-Amino-3-methyl-1-butanol	-0.6
				Lactobacillus_brevis	Galactinol_1	-0.829
				Lactobacillus_brevis	arbutin	0.886
				Lactobacillus_brevis	4-aminobenzoic_acid	0.6
				Lactobacillus_brevis	Dihydroxyacetone	0.657
				Lactobacillus_brevis	Melezitose	0.657
				Lactobacillus_brevis	5-Dihydrocortisol_1	0.657
				Lactobacillus_brevis	2-Methylglutaric_Acid	0.6
				Lactobacillus_brevis	Levoglucosan	0.657
				Lactobacillus_brevis	3-Hydroxypyridine	0.6
				Lactobacillus_brevis	Sinapyl_alcohol_1	-0.829
				Lactobacillus_brevis	salicin	0.829
				Lactobacillus_brevis	Tagatose_2	0.657
				Lactobacillus_brevis	D-(glycerol_1-phosphate)	0.714
				Lactobacillus_brevis	d-Glucoheptose_1	0.6
				Lactobacillus_brevis	phenylethylamine	-0.6
				Lactobacillus_brevis	Behenic_acid	-0.829
				Lactobacillus_brevis	2-aminoethanethiol	0.657
				Lactobacillus_brevis	lactic_acid	0.6
				Lactobacillus_brevis	N-Acetyl-beta-D-mannosamine_4	0.6
				Lactobacillus_brevis	3,4-dihydroxybenzoic_acid	0.829
				Lactobacillus_brevis	myo-inositol	-0.829
				Lactobacillus_brevis	N-Methyl-DL-alanine	0.657
				Lactobacillus_brevis	glutamic_acid	-0.657
				Lactobacillus_brevis	Phytol	0.6
				Lactobacillus_brevis	Pyruvic_acid	0.771
				Lactobacillus_brevis	stearic_acid	0.714
				Lactobacillus_brevis	xylitol	0.714
				Lactobacillus_paralimentarius	2-aminophenol_1	0.657
				Lactobacillus_paralimentarius	caffeic_acid	0.886
				Lactobacillus_paralimentarius	threo-beta-hyrdoxyaspartate_2	0.829
				Lactobacillus_paralimentarius	shikimic_acid	0.6
				Lactobacillus_paralimentarius	mucic_acid	0.714
				Lactobacillus_paralimentarius	p-cresol	-0.714
				Lactobacillus_paralimentarius	prostaglandin_A2_3	0.714
				Lactobacillus_paralimentarius	5-aminovaleric_acid_lactam	0.657
				Lactobacillus_paralimentarius	Elaidic_acid	-0.714
				Lactobacillus_paralimentarius	Dehydroabietic_Acid	0.6
				Lactobacillus_paralimentarius	N(alpha),N(alpha)-dimethyl-L-histidine	0.657
				Lactobacillus_paralimentarius	gly-pro	1
				Lactobacillus_paralimentarius	palatinitol_2	0.6
				Lactobacillus_paralimentarius	Lactobionic_Acid_1	0.6
				Lactobacillus_paralimentarius	2-ketoadipate_4	0.886
				Lactobacillus_paralimentarius	2-deoxy-D-glucose_1	0.886
				Lactobacillus_paralimentarius	N-Acetyl-L-glutamic_acid_2	0.657
				Lactobacillus_paralimentarius	creatine_degr	0.714
				Lactobacillus_paralimentarius	Phenyl_beta-D-glucopyranoside	0.6
				Lactobacillus_paralimentarius	2-Methylglutaric_Acid	0.6
				Lactobacillus_paralimentarius	3-Hydroxypyridine	0.6
				Lactobacillus_paralimentarius	5-Methoxytryptamine_1	0.6
				Lactobacillus_paralimentarius	Tagatose_2	0.886
				Lactobacillus_paralimentarius	tyrosine_2	0.6
				Lactobacillus_paralimentarius	D-(glycerol_1-phosphate)	0.714
				Lactobacillus_paralimentarius	glutamine_1	0.886
				Lactobacillus_paralimentarius	d-Glucoheptose_1	0.6
				Lactobacillus_paralimentarius	phenylethylamine	-0.714
				Lactobacillus_paralimentarius	succinate_semialdehyde_2	0.771
				Lactobacillus_paralimentarius	2-aminoethanethiol	0.657
				Lactobacillus_paralimentarius	L-Malic_acid	0.657
				Lactobacillus_paralimentarius	lactic_acid	0.6
				Lactobacillus_paralimentarius	N-Acetyl-beta-D-mannosamine_4	0.6
				Lactobacillus_paralimentarius	guanine_1	-0.771
				Lactobacillus_paralimentarius	isocitric_acid_1	0.829
				Lactobacillus_paralimentarius	N-Methyl-DL-alanine	0.657
				Lactobacillus_paralimentarius	3-(4-hydroxyphenyl)propionic_acid	0.714
				Lactobacillus_paralimentarius	glutamic_acid	-0.771
				Lactobacillus_paralimentarius	linolenic_acid	-0.714
				Lactobacillus_paralimentarius	3-hydroxybutyric_acid	0.657
				Lactobacillus_odoratitofui	6-Aminopenicillanic_acid_2	0.6
				Lactobacillus_odoratitofui	Carbobenzyloxy-L-leucine_degr1	0.714
				Lactobacillus_odoratitofui	Octadecanol	0.829
				Lactobacillus_odoratitofui	D-Glyceric_acid	0.771
				Lactobacillus_odoratitofui	glucose-6-phosphate_2	0.943
				Lactobacillus_odoratitofui	2-keto-isovaleric_acid_1	0.771
				Lactobacillus_odoratitofui	Carbobenzyloxy-L-leucine	0.829
				Lactobacillus_odoratitofui	androsterone_1	0.714
				Lactobacillus_odoratitofui	tryptophan_1	0.6
				Lactobacillus_odoratitofui	Elaidic_acid	0.657
				Lactobacillus_odoratitofui	Acetol_4	0.943
				Lactobacillus_odoratitofui	glutaraldehyde_2	0.714
				Lactobacillus_odoratitofui	3,6-Anhydro-D-galactose_4	0.943
				Lactobacillus_odoratitofui	4-Methylbenzyl_alcohol	0.714
				Lactobacillus_odoratitofui	Dehydroabietic_Acid	-0.771
				Lactobacillus_odoratitofui	citrulline_2	0.657
				Lactobacillus_odoratitofui	3,7,12-Trihydroxycoprostane_2	0.771
				Lactobacillus_odoratitofui	kyotorphin_2	0.943
				Lactobacillus_odoratitofui	pantothenic_acid	0.886
				Lactobacillus_odoratitofui	Lactobionic_Acid_1	-0.771
				Lactobacillus_odoratitofui	2-ketoadipate_4	-0.657
				Lactobacillus_odoratitofui	cis-Phytol	-0.886
				Lactobacillus_odoratitofui	Melezitose	-0.6
				Lactobacillus_odoratitofui	3-Hydroxypalmitic_acid	0.886
				Lactobacillus_odoratitofui	Phenyl_beta-D-glucopyranoside	-0.771
				Lactobacillus_odoratitofui	D-galacturonic_acid_2	0.886
				Lactobacillus_odoratitofui	Androstanediol	-0.714
				Lactobacillus_odoratitofui	6-hydroxy_caproic_acid_dimer	0.714
				Lactobacillus_odoratitofui	naringin	-0.829
				Lactobacillus_odoratitofui	Allylmalonic_acid	0.886
				Lactobacillus_odoratitofui	sulfuric_acid	0.657
				Lactobacillus_odoratitofui	Citramalic_acid	0.886
				Lactobacillus_odoratitofui	5-Methoxytryptamine_1	-0.771
				Lactobacillus_odoratitofui	tyrosine_2	-0.771
				Lactobacillus_odoratitofui	glutamine_1	-0.657
				Lactobacillus_odoratitofui	Linoleic_acid_methyl_ester	-0.886
				Lactobacillus_odoratitofui	2-methylfumarate	0.771
				Lactobacillus_odoratitofui	Homocystine_1	0.657
				Lactobacillus_odoratitofui	lactulose_1	0.6
				Lactobacillus_odoratitofui	Isomaltose_2	-1
				Lactobacillus_odoratitofui	Glutaric_Acid	0.714
				Lactobacillus_odoratitofui	methionine_1	0.943
				Lactobacillus_odoratitofui	lysine	0.943
				Lactobacillus_odoratitofui	Sophorose_1	0.657
				Lactobacillus_odoratitofui	Saccharic_acid	0.886
				Lactobacillus_odoratitofui	DL-Anabasine_1	0.6
				Lactobacillus_odoratitofui	beta-Mannosylglycerate_1	0.714
				Lactobacillus_odoratitofui	4-hydroxycinnamic_acid	0.771
				Lactobacillus_odoratitofui	sucrose	-0.771
				Lactobacillus_odoratitofui	lactic_acid	-0.771
				Lactobacillus_odoratitofui	Aconitic_Acid	1
				Lactobacillus_odoratitofui	lauric_acid	-0.771
				Lactobacillus_odoratitofui	3-hydroxy-3-methylglutaric_acid	0.714
				Lactobacillus_odoratitofui	Myristic_Acid	-0.886
				Lactobacillus_odoratitofui	L-homoserine_1	0.943
				Lactobacillus_odoratitofui	ferulic_acid	0.771
				Lactobacillus_odoratitofui	azelaic_acid	-0.6
				Lactobacillus_odoratitofui	Itaconic_acid	0.771
				Lactobacillus_odoratitofui	4-aminobutyric_acid_1	0.6
				Lactobacillus_odoratitofui	glutamic_acid	0.6
				Lactobacillus_odoratitofui	ornithine_1	0.886
				Lactobacillus_odoratitofui	phenylalanine_1	0.943
				Lactobacillus_odoratitofui	oxoproline	0.829
				Lactobacillus_spicheri	2-Ketocaproic_acid	0.714
				Lactobacillus_spicheri	2,4,6-Trihydroxybenzophenone	0.6
				Lactobacillus_spicheri	shikimic_acid	0.771
				Lactobacillus_spicheri	3,5-Dihydroxyphenylglycine_1	0.886
				Lactobacillus_spicheri	2-keto-isovaleric_acid_1	0.6
				Lactobacillus_spicheri	1-Methyladenosine_2	0.714
				Lactobacillus_spicheri	N-cyclohexylformamide_1	0.657
				Lactobacillus_spicheri	2-Amino-3-methyl-1-butanol	-0.6
				Lactobacillus_spicheri	citrulline_2	0.829
				Lactobacillus_spicheri	Dihydroxyacetone	0.943
				Lactobacillus_spicheri	2-deoxy-D-glucose_1	0.714
				Lactobacillus_spicheri	L-dopa_1	0.6
				Lactobacillus_spicheri	2-Methylglutaric_Acid	0.943
				Lactobacillus_spicheri	1,5-Anhydroglucitol	0.886
				Lactobacillus_spicheri	3-Hydroxypyridine	0.943
				Lactobacillus_spicheri	Ribonic_acid_gamma-lactone	0.771
				Lactobacillus_spicheri	d-Glucoheptose_1	0.771
				Lactobacillus_spicheri	Glucoheptonic_acid_1	0.657
				Lactobacillus_spicheri	2-aminoethanethiol	0.829
				Lactobacillus_spicheri	4-hydroxycinnamic_acid	0.6
				Lactobacillus_spicheri	Pipecolinic_acid	-0.6
				Lactobacillus_spicheri	ribose	0.829
				Lactobacillus_spicheri	N-Acetyl-beta-D-mannosamine_4	0.771
				Lactobacillus_spicheri	N-Methyl-DL-alanine	0.829
				Lactobacillus_spicheri	3-(4-hydroxyphenyl)propionic_acid	0.886
				Lactobacillus_spicheri	stearic_acid	0.714
				Lactobacillus_spicheri	xylitol	1
				Lactobacillus_spicheri	palmitic_acid	0.886
				Acinetobacter_junii	6-Aminopenicillanic_acid_2	-0.6
				Acinetobacter_junii	Carbobenzyloxy-L-leucine_degr1	-0.714
				Acinetobacter_junii	Octadecanol	-0.829
				Acinetobacter_junii	D-Glyceric_acid	-0.771
				Acinetobacter_junii	glucose-6-phosphate_2	-0.943
				Acinetobacter_junii	2-keto-isovaleric_acid_1	-0.771
				Acinetobacter_junii	Carbobenzyloxy-L-leucine	-0.829
				Acinetobacter_junii	androsterone_1	-0.714
				Acinetobacter_junii	tryptophan_1	-0.6
				Acinetobacter_junii	Elaidic_acid	-0.657
				Acinetobacter_junii	Acetol_4	-0.943
				Acinetobacter_junii	glutaraldehyde_2	-0.714
				Acinetobacter_junii	3,6-Anhydro-D-galactose_4	-0.943
				Acinetobacter_junii	4-Methylbenzyl_alcohol	-0.714
				Acinetobacter_junii	Dehydroabietic_Acid	0.771
				Acinetobacter_junii	citrulline_2	-0.657
				Acinetobacter_junii	3,7,12-Trihydroxycoprostane_2	-0.771
				Acinetobacter_junii	kyotorphin_2	-0.943
				Acinetobacter_junii	pantothenic_acid	-0.886
				Acinetobacter_junii	Lactobionic_Acid_1	0.771
				Acinetobacter_junii	2-ketoadipate_4	0.657
				Acinetobacter_junii	cis-Phytol	0.886
				Acinetobacter_junii	Melezitose	0.6
				Acinetobacter_junii	3-Hydroxypalmitic_acid	-0.886
				Acinetobacter_junii	Phenyl_beta-D-glucopyranoside	0.771
				Acinetobacter_junii	D-galacturonic_acid_2	-0.886
				Acinetobacter_junii	Androstanediol	0.714
				Acinetobacter_junii	6-hydroxy_caproic_acid_dimer	-0.714
				Acinetobacter_junii	naringin	0.829
				Acinetobacter_junii	Allylmalonic_acid	-0.886
				Acinetobacter_junii	sulfuric_acid	-0.657
				Acinetobacter_junii	Citramalic_acid	-0.886
				Acinetobacter_junii	5-Methoxytryptamine_1	0.771
				Acinetobacter_junii	tyrosine_2	0.771
				Acinetobacter_junii	glutamine_1	0.657
				Acinetobacter_junii	Linoleic_acid_methyl_ester	0.886
				Acinetobacter_junii	2-methylfumarate	-0.771
				Acinetobacter_junii	Homocystine_1	-0.657
				Acinetobacter_junii	lactulose_1	-0.6
				Acinetobacter_junii	Isomaltose_2	1
				Acinetobacter_junii	Glutaric_Acid	-0.714
				Acinetobacter_junii	methionine_1	-0.943
				Acinetobacter_junii	lysine	-0.943
				Acinetobacter_junii	Sophorose_1	-0.657
				Acinetobacter_junii	Saccharic_acid	-0.886
				Acinetobacter_junii	DL-Anabasine_1	-0.6
				Acinetobacter_junii	beta-Mannosylglycerate_1	-0.714
				Acinetobacter_junii	4-hydroxycinnamic_acid	-0.771
				Acinetobacter_junii	sucrose	0.771
				Acinetobacter_junii	lactic_acid	0.771
				Acinetobacter_junii	Aconitic_Acid	-1
				Acinetobacter_junii	lauric_acid	0.771
				Acinetobacter_junii	3-hydroxy-3-methylglutaric_acid	-0.714
				Acinetobacter_junii	Myristic_Acid	0.886
				Acinetobacter_junii	L-homoserine_1	-0.943
				Acinetobacter_junii	ferulic_acid	-0.771
				Acinetobacter_junii	azelaic_acid	0.6
				Acinetobacter_junii	Itaconic_acid	-0.771
				Acinetobacter_junii	4-aminobutyric_acid_1	-0.6
				Acinetobacter_junii	glutamic_acid	-0.6
				Acinetobacter_junii	ornithine_1	-0.886
				Acinetobacter_junii	phenylalanine_1	-0.943
				Acinetobacter_junii	oxoproline	-0.829
				Lactobacillus_plantarum	guaiacol	-0.6
				Lactobacillus_plantarum	2-aminophenol_1	0.6
				Lactobacillus_plantarum	Phytanic_acid	-0.657
				Lactobacillus_plantarum	Carbobenzyloxy-L-leucine_degr1	-0.714
				Lactobacillus_plantarum	D-Glyceric_acid	-0.771
				Lactobacillus_plantarum	glucose-6-phosphate_2	-0.943
				Lactobacillus_plantarum	2-keto-isovaleric_acid_1	-0.6
				Lactobacillus_plantarum	p-cresol	-0.771
				Lactobacillus_plantarum	1-Methyladenosine_2	-0.6
				Lactobacillus_plantarum	Carbobenzyloxy-L-leucine	-1
				Lactobacillus_plantarum	prostaglandin_A2_3	0.771
				Lactobacillus_plantarum	2-Deoxyuridine	-0.657
				Lactobacillus_plantarum	Arachidic_acid	0.714
				Lactobacillus_plantarum	androsterone_1	-0.771
				Lactobacillus_plantarum	tryptophan_1	-0.6
				Lactobacillus_plantarum	Hesperitin_2	0.714
				Lactobacillus_plantarum	Acetol_4	-0.943
				Lactobacillus_plantarum	glutaraldehyde_2	-0.714
				Lactobacillus_plantarum	3,6-Anhydro-D-galactose_4	-0.943
				Lactobacillus_plantarum	4-Methylbenzyl_alcohol	-0.714
				Lactobacillus_plantarum	Dehydroabietic_Acid	0.771
				Lactobacillus_plantarum	arbutin	0.714
				Lactobacillus_plantarum	kyotorphin_2	-0.943
				Lactobacillus_plantarum	pantothenic_acid	-0.886
				Lactobacillus_plantarum	Lactobionic_Acid_1	0.771
				Lactobacillus_plantarum	2-ketoadipate_4	0.714
				Lactobacillus_plantarum	Stigmasterol	0.657
				Lactobacillus_plantarum	N-Acetylisatin_2	0.657
				Lactobacillus_plantarum	cis-Phytol	0.886
				Lactobacillus_plantarum	Melezitose	0.829
				Lactobacillus_plantarum	3-Hydroxypalmitic_acid	-0.886
				Lactobacillus_plantarum	Phenyl_beta-D-glucopyranoside	0.771
				Lactobacillus_plantarum	D-galacturonic_acid_2	-0.886
				Lactobacillus_plantarum	Androstanediol	0.886
				Lactobacillus_plantarum	Isopropyl-beta-D-thiogalactopyranoside	0.657
				Lactobacillus_plantarum	naringin	1
				Lactobacillus_plantarum	Allylmalonic_acid	-0.886
				Lactobacillus_plantarum	sulfuric_acid	-0.771
				Lactobacillus_plantarum	Citramalic_acid	-0.886
				Lactobacillus_plantarum	5-Methoxytryptamine_1	0.771
				Lactobacillus_plantarum	salicin	0.657
				Lactobacillus_plantarum	tyrosine_2	0.771
				Lactobacillus_plantarum	glutamine_1	0.714
				Lactobacillus_plantarum	Linoleic_acid_methyl_ester	0.714
				Lactobacillus_plantarum	Homocystine_1	-0.771
				Lactobacillus_plantarum	phenylethylamine	-0.771
				Lactobacillus_plantarum	lactulose_1	-0.657
				Lactobacillus_plantarum	glycolic_acid	0.657
				Lactobacillus_plantarum	palmitoleic_acid	-0.657
				Lactobacillus_plantarum	Isomaltose_2	0.829
				Lactobacillus_plantarum	Glutaric_Acid	-0.714
				Lactobacillus_plantarum	methionine_1	-0.943
				Lactobacillus_plantarum	lysine	-0.943
				Lactobacillus_plantarum	Sophorose_1	-0.657
				Lactobacillus_plantarum	Saccharic_acid	-0.886
				Lactobacillus_plantarum	DL-Anabasine_1	-0.6
				Lactobacillus_plantarum	beta-Mannosylglycerate_1	-0.886
				Lactobacillus_plantarum	4-hydroxycinnamic_acid	-0.771
				Lactobacillus_plantarum	sucrose	0.943
				Lactobacillus_plantarum	lactic_acid	0.771
				Lactobacillus_plantarum	Aconitic_Acid	-0.829
				Lactobacillus_plantarum	lauric_acid	0.714
				Lactobacillus_plantarum	3-hydroxy-3-methylglutaric_acid	-0.714
				Lactobacillus_plantarum	Myristic_Acid	0.886
				Lactobacillus_plantarum	L-homoserine_1	-0.943
				Lactobacillus_plantarum	ferulic_acid	-0.943
				Lactobacillus_plantarum	azelaic_acid	0.714
				Lactobacillus_plantarum	4-aminobutyric_acid_1	-0.657
				Lactobacillus_plantarum	glutamic_acid	-0.829
				Lactobacillus_plantarum	ornithine_1	-0.886
				Lactobacillus_plantarum	phenylalanine_1	-0.943
				Lactobacillus_plantarum	oxoproline	-1
				Lactobacillus_heilongjiangensis	2-aminophenol_1	0.657
				Lactobacillus_heilongjiangensis	caffeic_acid	0.886
				Lactobacillus_heilongjiangensis	threo-beta-hyrdoxyaspartate_2	0.829
				Lactobacillus_heilongjiangensis	shikimic_acid	0.6
				Lactobacillus_heilongjiangensis	mucic_acid	0.714
				Lactobacillus_heilongjiangensis	p-cresol	-0.714
				Lactobacillus_heilongjiangensis	prostaglandin_A2_3	0.714
				Lactobacillus_heilongjiangensis	5-aminovaleric_acid_lactam	0.657
				Lactobacillus_heilongjiangensis	Elaidic_acid	-0.714
				Lactobacillus_heilongjiangensis	Dehydroabietic_Acid	0.6
				Lactobacillus_heilongjiangensis	N(alpha),N(alpha)-dimethyl-L-histidine	0.657
				Lactobacillus_heilongjiangensis	gly-pro	1
				Lactobacillus_heilongjiangensis	palatinitol_2	0.6
				Lactobacillus_heilongjiangensis	Lactobionic_Acid_1	0.6
				Lactobacillus_heilongjiangensis	2-ketoadipate_4	0.886
				Lactobacillus_heilongjiangensis	2-deoxy-D-glucose_1	0.886
				Lactobacillus_heilongjiangensis	N-Acetyl-L-glutamic_acid_2	0.657
				Lactobacillus_heilongjiangensis	creatine_degr	0.714
				Lactobacillus_heilongjiangensis	Phenyl_beta-D-glucopyranoside	0.6
				Lactobacillus_heilongjiangensis	2-Methylglutaric_Acid	0.6
				Lactobacillus_heilongjiangensis	3-Hydroxypyridine	0.6
				Lactobacillus_heilongjiangensis	5-Methoxytryptamine_1	0.6
				Lactobacillus_heilongjiangensis	Tagatose_2	0.886
				Lactobacillus_heilongjiangensis	tyrosine_2	0.6
				Lactobacillus_heilongjiangensis	D-(glycerol_1-phosphate)	0.714
				Lactobacillus_heilongjiangensis	glutamine_1	0.886
				Lactobacillus_heilongjiangensis	d-Glucoheptose_1	0.6
				Lactobacillus_heilongjiangensis	phenylethylamine	-0.714
				Lactobacillus_heilongjiangensis	succinate_semialdehyde_2	0.771
				Lactobacillus_heilongjiangensis	2-aminoethanethiol	0.657
				Lactobacillus_heilongjiangensis	L-Malic_acid	0.657
				Lactobacillus_heilongjiangensis	lactic_acid	0.6
				Lactobacillus_heilongjiangensis	N-Acetyl-beta-D-mannosamine_4	0.6
				Lactobacillus_heilongjiangensis	guanine_1	-0.771
				Lactobacillus_heilongjiangensis	isocitric_acid_1	0.829
				Lactobacillus_heilongjiangensis	N-Methyl-DL-alanine	0.657
				Lactobacillus_heilongjiangensis	3-(4-hydroxyphenyl)propionic_acid	0.714
				Lactobacillus_heilongjiangensis	glutamic_acid	-0.771
				Lactobacillus_heilongjiangensis	linolenic_acid	-0.714
				Lactobacillus_heilongjiangensis	3-hydroxybutyric_acid	0.657
				Brevundimonas_diminuta	guaiacol	-0.771
				Brevundimonas_diminuta	Phytanic_acid	-0.771
				Brevundimonas_diminuta	Octadecanol	-0.6
				Brevundimonas_diminuta	glucose-6-phosphate_2	-0.829
				Brevundimonas_diminuta	alpha-Tocopherol	-0.771
				Brevundimonas_diminuta	p-cresol	-0.6
				Brevundimonas_diminuta	Carbobenzyloxy-L-leucine	-0.714
				Brevundimonas_diminuta	prostaglandin_A2_3	0.6
				Brevundimonas_diminuta	Arachidic_acid	0.657
				Brevundimonas_diminuta	androsterone_1	-0.6
				Brevundimonas_diminuta	tryptophan_1	-0.943
				Brevundimonas_diminuta	o-Hydroxyhippuric_acid_1	-0.886
				Brevundimonas_diminuta	Hesperitin_2	0.657
				Brevundimonas_diminuta	Acetol_4	-0.829
				Brevundimonas_diminuta	3,6-Anhydro-D-galactose_4	-0.829
				Brevundimonas_diminuta	spermidine_1	-0.657
				Brevundimonas_diminuta	Atropine	-0.771
				Brevundimonas_diminuta	nornicotine	-0.6
				Brevundimonas_diminuta	kyotorphin_2	-0.829
				Brevundimonas_diminuta	pantothenic_acid	-0.657
				Brevundimonas_diminuta	4-aminobenzoic_acid	-0.6
				Brevundimonas_diminuta	Stigmasterol	0.771
				Brevundimonas_diminuta	N-Acetylisatin_2	0.771
				Brevundimonas_diminuta	cis-Phytol	0.657
				Brevundimonas_diminuta	3-Hydroxypalmitic_acid	-0.771
				Brevundimonas_diminuta	D-galacturonic_acid_2	-0.771
				Brevundimonas_diminuta	Isopropyl-beta-D-thiogalactopyranoside	0.771
				Brevundimonas_diminuta	naringin	0.714
				Brevundimonas_diminuta	Allylmalonic_acid	-0.657
				Brevundimonas_diminuta	sulfuric_acid	-0.886
				Brevundimonas_diminuta	Citramalic_acid	-0.657
				Brevundimonas_diminuta	2-methylfumarate	-0.886
				Brevundimonas_diminuta	Homocystine_1	-0.886
				Brevundimonas_diminuta	phenylethylamine	-0.6
				Brevundimonas_diminuta	glycolic_acid	0.829
				Brevundimonas_diminuta	palmitoleic_acid	-0.771
				Brevundimonas_diminuta	Isomaltose_2	0.771
				Brevundimonas_diminuta	methionine_1	-0.829
				Brevundimonas_diminuta	lysine	-0.829
				Brevundimonas_diminuta	Saccharic_acid	-0.771
				Brevundimonas_diminuta	DL-Anabasine_1	-0.943
				Brevundimonas_diminuta	catechol	-0.886
				Brevundimonas_diminuta	L-Malic_acid	0.657
				Brevundimonas_diminuta	sucrose	0.657
				Brevundimonas_diminuta	gentisic_acid	-0.657
				Brevundimonas_diminuta	Aconitic_Acid	-0.771
				Brevundimonas_diminuta	lauric_acid	1
				Brevundimonas_diminuta	Myristic_Acid	0.771
				Brevundimonas_diminuta	tyramine	-0.886
				Brevundimonas_diminuta	L-homoserine_1	-0.829
				Brevundimonas_diminuta	ferulic_acid	-0.657
				Brevundimonas_diminuta	azelaic_acid	0.714
				Brevundimonas_diminuta	Itaconic_acid	-0.886
				Brevundimonas_diminuta	ornithine_1	-0.657
				Brevundimonas_diminuta	phenylalanine_1	-0.829
				Brevundimonas_diminuta	oxoproline	-0.714
				Lactobacillus_pontis	2-Ketocaproic_acid	0.714
				Lactobacillus_pontis	2,4,6-Trihydroxybenzophenone	0.6
				Lactobacillus_pontis	shikimic_acid	0.771
				Lactobacillus_pontis	3,5-Dihydroxyphenylglycine_1	0.886
				Lactobacillus_pontis	2-keto-isovaleric_acid_1	0.6
				Lactobacillus_pontis	1-Methyladenosine_2	0.714
				Lactobacillus_pontis	N-cyclohexylformamide_1	0.657
				Lactobacillus_pontis	2-Amino-3-methyl-1-butanol	-0.6
				Lactobacillus_pontis	citrulline_2	0.829
				Lactobacillus_pontis	Dihydroxyacetone	0.943
				Lactobacillus_pontis	2-deoxy-D-glucose_1	0.714
				Lactobacillus_pontis	L-dopa_1	0.6
				Lactobacillus_pontis	2-Methylglutaric_Acid	0.943
				Lactobacillus_pontis	1,5-Anhydroglucitol	0.886
				Lactobacillus_pontis	3-Hydroxypyridine	0.943
				Lactobacillus_pontis	Ribonic_acid_gamma-lactone	0.771
				Lactobacillus_pontis	d-Glucoheptose_1	0.771
				Lactobacillus_pontis	Glucoheptonic_acid_1	0.657
				Lactobacillus_pontis	2-aminoethanethiol	0.829
				Lactobacillus_pontis	4-hydroxycinnamic_acid	0.6
				Lactobacillus_pontis	Pipecolinic_acid	-0.6
				Lactobacillus_pontis	ribose	0.829
				Lactobacillus_pontis	N-Acetyl-beta-D-mannosamine_4	0.771
				Lactobacillus_pontis	N-Methyl-DL-alanine	0.829
				Lactobacillus_pontis	3-(4-hydroxyphenyl)propionic_acid	0.886
				Lactobacillus_pontis	stearic_acid	0.714
				Lactobacillus_pontis	xylitol	1
				Lactobacillus_pontis	palmitic_acid	0.886
				Lactobacillus_koreensis	2-aminophenol_1	0.771
				Lactobacillus_koreensis	caffeic_acid	0.886
				Lactobacillus_koreensis	threo-beta-hyrdoxyaspartate_2	0.886
				Lactobacillus_koreensis	shikimic_acid	0.657
				Lactobacillus_koreensis	p-cresol	-0.886
				Lactobacillus_koreensis	Carbobenzyloxy-L-leucine	-0.657
				Lactobacillus_koreensis	prostaglandin_A2_3	0.886
				Lactobacillus_koreensis	N-Carbamylglutamate_4	-0.714
				Lactobacillus_koreensis	Dehydroabietic_Acid	0.657
				Lactobacillus_koreensis	Galactinol_1	-0.6
				Lactobacillus_koreensis	gly-pro	0.829
				Lactobacillus_koreensis	arbutin	0.829
				Lactobacillus_koreensis	Lactobionic_Acid_1	0.657
				Lactobacillus_koreensis	2-ketoadipate_4	0.886
				Lactobacillus_koreensis	2-deoxy-D-glucose_1	0.6
				Lactobacillus_koreensis	Phenyl_beta-D-glucopyranoside	0.657
				Lactobacillus_koreensis	Androstanediol	0.714
				Lactobacillus_koreensis	5-Dihydrocortisol_1	0.6
				Lactobacillus_koreensis	Levoglucosan	0.6
				Lactobacillus_koreensis	naringin	0.657
				Lactobacillus_koreensis	Sinapyl_alcohol_1	-0.6
				Lactobacillus_koreensis	5-Methoxytryptamine_1	0.657
				Lactobacillus_koreensis	Tagatose_2	0.886
				Lactobacillus_koreensis	tyrosine_2	0.657
				Lactobacillus_koreensis	D-(glycerol_1-phosphate)	0.886
				Lactobacillus_koreensis	glutamine_1	0.886
				Lactobacillus_koreensis	phytosphingosine_2	-0.6
				Lactobacillus_koreensis	phenylethylamine	-0.886
				Lactobacillus_koreensis	Behenic_acid	-0.6
				Lactobacillus_koreensis	glycolic_acid	0.6
				Lactobacillus_koreensis	succinate_semialdehyde_2	0.6
				Lactobacillus_koreensis	beta-Mannosylglycerate_1	-0.714
				Lactobacillus_koreensis	lactic_acid	0.714
				Lactobacillus_koreensis	guanine_1	-0.771
				Lactobacillus_koreensis	isocitric_acid_1	0.657
				Lactobacillus_koreensis	3,4-dihydroxybenzoic_acid	0.6
				Lactobacillus_koreensis	myo-inositol	-0.6
				Lactobacillus_koreensis	glutamic_acid	-0.943
				Lactobacillus_koreensis	oxoproline	-0.657
				Gammaproteobacteria_unclassified	guaiacol	-0.657
				Gammaproteobacteria_unclassified	6-Aminopenicillanic_acid_2	-0.657
				Gammaproteobacteria_unclassified	Phytanic_acid	-0.714
				Gammaproteobacteria_unclassified	Carbobenzyloxy-L-leucine_degr1	-0.771
				Gammaproteobacteria_unclassified	Octadecanol	-0.657
				Gammaproteobacteria_unclassified	D-Glyceric_acid	-0.829
				Gammaproteobacteria_unclassified	glucose-6-phosphate_2	-1
				Gammaproteobacteria_unclassified	2-keto-isovaleric_acid_1	-0.714
				Gammaproteobacteria_unclassified	p-cresol	-0.6
				Gammaproteobacteria_unclassified	1-Methyladenosine_2	-0.657
				Gammaproteobacteria_unclassified	N-cyclohexylformamide_1	-0.6
				Gammaproteobacteria_unclassified	Carbobenzyloxy-L-leucine	-0.943
				Gammaproteobacteria_unclassified	prostaglandin_A2_3	0.6
				Gammaproteobacteria_unclassified	Arachidic_acid	0.657
				Gammaproteobacteria_unclassified	androsterone_1	-0.829
				Gammaproteobacteria_unclassified	tryptophan_1	-0.657
				Gammaproteobacteria_unclassified	Hesperitin_2	0.657
				Gammaproteobacteria_unclassified	Acetol_4	-1
				Gammaproteobacteria_unclassified	glutaraldehyde_2	-0.771
				Gammaproteobacteria_unclassified	3,6-Anhydro-D-galactose_4	-1
				Gammaproteobacteria_unclassified	4-Methylbenzyl_alcohol	-0.771
				Gammaproteobacteria_unclassified	Dehydroabietic_Acid	0.714
				Gammaproteobacteria_unclassified	3,7,12-Trihydroxycoprostane_2	-0.6
				Gammaproteobacteria_unclassified	nornicotine	-0.6
				Gammaproteobacteria_unclassified	kyotorphin_2	-1
				Gammaproteobacteria_unclassified	pantothenic_acid	-0.943
				Gammaproteobacteria_unclassified	Lactobionic_Acid_1	0.714
				Gammaproteobacteria_unclassified	2-ketoadipate_4	0.6
				Gammaproteobacteria_unclassified	Stigmasterol	0.714
				Gammaproteobacteria_unclassified	N-Acetylisatin_2	0.714
				Gammaproteobacteria_unclassified	cis-Phytol	0.943
				Gammaproteobacteria_unclassified	Melezitose	0.771
				Gammaproteobacteria_unclassified	3-Hydroxypalmitic_acid	-0.943
				Gammaproteobacteria_unclassified	Phenyl_beta-D-glucopyranoside	0.714
				Gammaproteobacteria_unclassified	D-galacturonic_acid_2	-0.943
				Gammaproteobacteria_unclassified	Androstanediol	0.771
				Gammaproteobacteria_unclassified	Isopropyl-beta-D-thiogalactopyranoside	0.714
				Gammaproteobacteria_unclassified	naringin	0.943
				Gammaproteobacteria_unclassified	Allylmalonic_acid	-0.943
				Gammaproteobacteria_unclassified	sulfuric_acid	-0.829
				Gammaproteobacteria_unclassified	Citramalic_acid	-0.943
				Gammaproteobacteria_unclassified	5-Methoxytryptamine_1	0.714
				Gammaproteobacteria_unclassified	tyrosine_2	0.714
				Gammaproteobacteria_unclassified	glutamine_1	0.6
				Gammaproteobacteria_unclassified	Linoleic_acid_methyl_ester	0.771
				Gammaproteobacteria_unclassified	2-methylfumarate	-0.714
				Gammaproteobacteria_unclassified	Homocystine_1	-0.829
				Gammaproteobacteria_unclassified	phenylethylamine	-0.6
				Gammaproteobacteria_unclassified	lactulose_1	-0.714
				Gammaproteobacteria_unclassified	glycolic_acid	0.6
				Gammaproteobacteria_unclassified	palmitoleic_acid	-0.714
				Gammaproteobacteria_unclassified	Isomaltose_2	0.943
				Gammaproteobacteria_unclassified	Glutaric_Acid	-0.771
				Gammaproteobacteria_unclassified	Glucoheptonic_acid_1	-0.6
				Gammaproteobacteria_unclassified	methionine_1	-1
				Gammaproteobacteria_unclassified	lysine	-1
				Gammaproteobacteria_unclassified	Sophorose_1	-0.6
				Gammaproteobacteria_unclassified	Saccharic_acid	-0.943
				Gammaproteobacteria_unclassified	DL-Anabasine_1	-0.657
				Gammaproteobacteria_unclassified	beta-Mannosylglycerate_1	-0.771
				Gammaproteobacteria_unclassified	4-hydroxycinnamic_acid	-0.829
				Gammaproteobacteria_unclassified	sucrose	0.886
				Gammaproteobacteria_unclassified	lactic_acid	0.714
				Gammaproteobacteria_unclassified	Aconitic_Acid	-0.943
				Gammaproteobacteria_unclassified	lauric_acid	0.829
				Gammaproteobacteria_unclassified	3-hydroxy-3-methylglutaric_acid	-0.771
				Gammaproteobacteria_unclassified	Myristic_Acid	0.943
				Gammaproteobacteria_unclassified	tyramine	-0.6
				Gammaproteobacteria_unclassified	L-homoserine_1	-1
				Gammaproteobacteria_unclassified	ferulic_acid	-0.886
				Gammaproteobacteria_unclassified	azelaic_acid	0.771
				Gammaproteobacteria_unclassified	Itaconic_acid	-0.714
				Gammaproteobacteria_unclassified	4-aminobutyric_acid_1	-0.714
				Gammaproteobacteria_unclassified	glutamic_acid	-0.657
				Gammaproteobacteria_unclassified	ornithine_1	-0.943
				Gammaproteobacteria_unclassified	phenylalanine_1	-1
				Gammaproteobacteria_unclassified	oxoproline	-0.943
				Citrobacter_unclassified	guaiacol	-0.657
				Citrobacter_unclassified	6-Aminopenicillanic_acid_2	-0.657
				Citrobacter_unclassified	Phytanic_acid	-0.714
				Citrobacter_unclassified	Carbobenzyloxy-L-leucine_degr1	-0.771
				Citrobacter_unclassified	Octadecanol	-0.657
				Citrobacter_unclassified	D-Glyceric_acid	-0.829
				Citrobacter_unclassified	glucose-6-phosphate_2	-1
				Citrobacter_unclassified	2-keto-isovaleric_acid_1	-0.714
				Citrobacter_unclassified	p-cresol	-0.6
				Citrobacter_unclassified	1-Methyladenosine_2	-0.657
				Citrobacter_unclassified	N-cyclohexylformamide_1	-0.6
				Citrobacter_unclassified	Carbobenzyloxy-L-leucine	-0.943
				Citrobacter_unclassified	prostaglandin_A2_3	0.6
				Citrobacter_unclassified	Arachidic_acid	0.657
				Citrobacter_unclassified	androsterone_1	-0.829
				Citrobacter_unclassified	tryptophan_1	-0.657
				Citrobacter_unclassified	Hesperitin_2	0.657
				Citrobacter_unclassified	Acetol_4	-1
				Citrobacter_unclassified	glutaraldehyde_2	-0.771
				Citrobacter_unclassified	3,6-Anhydro-D-galactose_4	-1
				Citrobacter_unclassified	4-Methylbenzyl_alcohol	-0.771
				Citrobacter_unclassified	Dehydroabietic_Acid	0.714
				Citrobacter_unclassified	3,7,12-Trihydroxycoprostane_2	-0.6
				Citrobacter_unclassified	nornicotine	-0.6
				Citrobacter_unclassified	kyotorphin_2	-1
				Citrobacter_unclassified	pantothenic_acid	-0.943
				Citrobacter_unclassified	Lactobionic_Acid_1	0.714
				Citrobacter_unclassified	2-ketoadipate_4	0.6
				Citrobacter_unclassified	Stigmasterol	0.714
				Citrobacter_unclassified	N-Acetylisatin_2	0.714
				Citrobacter_unclassified	cis-Phytol	0.943
				Citrobacter_unclassified	Melezitose	0.771
				Citrobacter_unclassified	3-Hydroxypalmitic_acid	-0.943
				Citrobacter_unclassified	Phenyl_beta-D-glucopyranoside	0.714
				Citrobacter_unclassified	D-galacturonic_acid_2	-0.943
				Citrobacter_unclassified	Androstanediol	0.771
				Citrobacter_unclassified	Isopropyl-beta-D-thiogalactopyranoside	0.714
				Citrobacter_unclassified	naringin	0.943
				Citrobacter_unclassified	Allylmalonic_acid	-0.943
				Citrobacter_unclassified	sulfuric_acid	-0.829
				Citrobacter_unclassified	Citramalic_acid	-0.943
				Citrobacter_unclassified	5-Methoxytryptamine_1	0.714
				Citrobacter_unclassified	tyrosine_2	0.714
				Citrobacter_unclassified	glutamine_1	0.6
				Citrobacter_unclassified	Linoleic_acid_methyl_ester	0.771
				Citrobacter_unclassified	2-methylfumarate	-0.714
				Citrobacter_unclassified	Homocystine_1	-0.829
				Citrobacter_unclassified	phenylethylamine	-0.6
				Citrobacter_unclassified	lactulose_1	-0.714
				Citrobacter_unclassified	glycolic_acid	0.6
				Citrobacter_unclassified	palmitoleic_acid	-0.714
				Citrobacter_unclassified	Isomaltose_2	0.943
				Citrobacter_unclassified	Glutaric_Acid	-0.771
				Citrobacter_unclassified	Glucoheptonic_acid_1	-0.6
				Citrobacter_unclassified	methionine_1	-1
				Citrobacter_unclassified	lysine	-1
				Citrobacter_unclassified	Sophorose_1	-0.6
				Citrobacter_unclassified	Saccharic_acid	-0.943
				Citrobacter_unclassified	DL-Anabasine_1	-0.657
				Citrobacter_unclassified	beta-Mannosylglycerate_1	-0.771
				Citrobacter_unclassified	4-hydroxycinnamic_acid	-0.829
				Citrobacter_unclassified	sucrose	0.886
				Citrobacter_unclassified	lactic_acid	0.714
				Citrobacter_unclassified	Aconitic_Acid	-0.943
				Citrobacter_unclassified	lauric_acid	0.829
				Citrobacter_unclassified	3-hydroxy-3-methylglutaric_acid	-0.771
				Citrobacter_unclassified	Myristic_Acid	0.943
				Citrobacter_unclassified	tyramine	-0.6
				Citrobacter_unclassified	L-homoserine_1	-1
				Citrobacter_unclassified	ferulic_acid	-0.886
				Citrobacter_unclassified	azelaic_acid	0.771
				Citrobacter_unclassified	Itaconic_acid	-0.714
				Citrobacter_unclassified	4-aminobutyric_acid_1	-0.714
				Citrobacter_unclassified	glutamic_acid	-0.657
				Citrobacter_unclassified	ornithine_1	-0.943
				Citrobacter_unclassified	phenylalanine_1	-1
				Citrobacter_unclassified	oxoproline	-0.943
				Acinetobacter_unclassified	guaiacol	-0.6
				Acinetobacter_unclassified	2-aminophenol_1	0.6
				Acinetobacter_unclassified	6-Aminopenicillanic_acid_2	-0.829
				Acinetobacter_unclassified	Carbobenzyloxy-L-leucine_degr1	-0.829
				Acinetobacter_unclassified	D-Glyceric_acid	-0.943
				Acinetobacter_unclassified	glucose-6-phosphate_2	-0.943
				Acinetobacter_unclassified	2-keto-isovaleric_acid_1	-0.771
				Acinetobacter_unclassified	1-Methyladenosine_2	-0.6
				Acinetobacter_unclassified	N-cyclohexylformamide_1	-0.657
				Acinetobacter_unclassified	Carbobenzyloxy-L-leucine	-0.886
				Acinetobacter_unclassified	2-Deoxyuridine	-0.714
				Acinetobacter_unclassified	androsterone_1	-0.943
				Acinetobacter_unclassified	5-aminovaleric_acid_lactam	-0.6
				Acinetobacter_unclassified	Acetol_4	-0.943
				Acinetobacter_unclassified	glutaraldehyde_2	-0.829
				Acinetobacter_unclassified	3,6-Anhydro-D-galactose_4	-0.943
				Acinetobacter_unclassified	4-Methylbenzyl_alcohol	-0.829
				Acinetobacter_unclassified	Dehydroabietic_Acid	0.6
				Acinetobacter_unclassified	3,7,12-Trihydroxycoprostane_2	-0.714
				Acinetobacter_unclassified	nornicotine	-0.657
				Acinetobacter_unclassified	arbutin	0.657
				Acinetobacter_unclassified	palatinitol_2	-0.6
				Acinetobacter_unclassified	kyotorphin_2	-0.943
				Acinetobacter_unclassified	Abietic_Acid_2	0.657
				Acinetobacter_unclassified	pantothenic_acid	-1
				Acinetobacter_unclassified	Lactobionic_Acid_1	0.6
				Acinetobacter_unclassified	cis-Phytol	1
				Acinetobacter_unclassified	Melezitose	0.886
				Acinetobacter_unclassified	N-Acetyl-L-glutamic_acid_2	-0.6
				Acinetobacter_unclassified	3-Hydroxypalmitic_acid	-0.829
				Acinetobacter_unclassified	Phenyl_beta-D-glucopyranoside	0.6
				Acinetobacter_unclassified	D-galacturonic_acid_2	-0.829
				Acinetobacter_unclassified	Androstanediol	0.657
				Acinetobacter_unclassified	naringin	0.886
				Acinetobacter_unclassified	Allylmalonic_acid	-1
				Acinetobacter_unclassified	sulfuric_acid	-0.771
				Acinetobacter_unclassified	Citramalic_acid	-1
				Acinetobacter_unclassified	5-Methoxytryptamine_1	0.6
				Acinetobacter_unclassified	salicin	0.714
				Acinetobacter_unclassified	tyrosine_2	0.6
				Acinetobacter_unclassified	Linoleic_acid_methyl_ester	0.657
				Acinetobacter_unclassified	Homocystine_1	-0.771
				Acinetobacter_unclassified	lactulose_1	-0.886
				Acinetobacter_unclassified	Isomaltose_2	0.886
				Acinetobacter_unclassified	Glutaric_Acid	-0.829
				Acinetobacter_unclassified	Glucoheptonic_acid_1	-0.657
				Acinetobacter_unclassified	methionine_1	-0.943
				Acinetobacter_unclassified	lysine	-0.943
				Acinetobacter_unclassified	Sophorose_1	-0.714
				Acinetobacter_unclassified	Saccharic_acid	-0.829
				Acinetobacter_unclassified	beta-Mannosylglycerate_1	-0.657
				Acinetobacter_unclassified	4-hydroxycinnamic_acid	-0.771
				Acinetobacter_unclassified	sucrose	0.771
				Acinetobacter_unclassified	lactic_acid	0.771
				Acinetobacter_unclassified	Aconitic_Acid	-0.886
				Acinetobacter_unclassified	lauric_acid	0.657
				Acinetobacter_unclassified	3-hydroxy-3-methylglutaric_acid	-0.829
				Acinetobacter_unclassified	Myristic_Acid	0.829
				Acinetobacter_unclassified	L-homoserine_1	-0.943
				Acinetobacter_unclassified	ferulic_acid	-0.771
				Acinetobacter_unclassified	azelaic_acid	0.829
				Acinetobacter_unclassified	4-aminobutyric_acid_1	-0.886
				Acinetobacter_unclassified	trehalose	-0.657
				Acinetobacter_unclassified	ornithine_1	-1
				Acinetobacter_unclassified	3-hydroxybutyric_acid	-0.6
				Acinetobacter_unclassified	phenylalanine_1	-0.943
				Acinetobacter_unclassified	oxoproline	-0.886
				Methylobacterium_adhaesivum	guaiacol	-0.657
				Methylobacterium_adhaesivum	6-Aminopenicillanic_acid_2	-0.657
				Methylobacterium_adhaesivum	Phytanic_acid	-0.714
				Methylobacterium_adhaesivum	Carbobenzyloxy-L-leucine_degr1	-0.771
				Methylobacterium_adhaesivum	Octadecanol	-0.657
				Methylobacterium_adhaesivum	D-Glyceric_acid	-0.829
				Methylobacterium_adhaesivum	glucose-6-phosphate_2	-1
				Methylobacterium_adhaesivum	2-keto-isovaleric_acid_1	-0.714
				Methylobacterium_adhaesivum	p-cresol	-0.6
				Methylobacterium_adhaesivum	1-Methyladenosine_2	-0.657
				Methylobacterium_adhaesivum	N-cyclohexylformamide_1	-0.6
				Methylobacterium_adhaesivum	Carbobenzyloxy-L-leucine	-0.943
				Methylobacterium_adhaesivum	prostaglandin_A2_3	0.6
				Methylobacterium_adhaesivum	Arachidic_acid	0.657
				Methylobacterium_adhaesivum	androsterone_1	-0.829
				Methylobacterium_adhaesivum	tryptophan_1	-0.657
				Methylobacterium_adhaesivum	Hesperitin_2	0.657
				Methylobacterium_adhaesivum	Acetol_4	-1
				Methylobacterium_adhaesivum	glutaraldehyde_2	-0.771
				Methylobacterium_adhaesivum	3,6-Anhydro-D-galactose_4	-1
				Methylobacterium_adhaesivum	4-Methylbenzyl_alcohol	-0.771
				Methylobacterium_adhaesivum	Dehydroabietic_Acid	0.714
				Methylobacterium_adhaesivum	3,7,12-Trihydroxycoprostane_2	-0.6
				Methylobacterium_adhaesivum	nornicotine	-0.6
				Methylobacterium_adhaesivum	kyotorphin_2	-1
				Methylobacterium_adhaesivum	pantothenic_acid	-0.943
				Methylobacterium_adhaesivum	Lactobionic_Acid_1	0.714
				Methylobacterium_adhaesivum	2-ketoadipate_4	0.6
				Methylobacterium_adhaesivum	Stigmasterol	0.714
				Methylobacterium_adhaesivum	N-Acetylisatin_2	0.714
				Methylobacterium_adhaesivum	cis-Phytol	0.943
				Methylobacterium_adhaesivum	Melezitose	0.771
				Methylobacterium_adhaesivum	3-Hydroxypalmitic_acid	-0.943
				Methylobacterium_adhaesivum	Phenyl_beta-D-glucopyranoside	0.714
				Methylobacterium_adhaesivum	D-galacturonic_acid_2	-0.943
				Methylobacterium_adhaesivum	Androstanediol	0.771
				Methylobacterium_adhaesivum	Isopropyl-beta-D-thiogalactopyranoside	0.714
				Methylobacterium_adhaesivum	naringin	0.943
				Methylobacterium_adhaesivum	Allylmalonic_acid	-0.943
				Methylobacterium_adhaesivum	sulfuric_acid	-0.829
				Methylobacterium_adhaesivum	Citramalic_acid	-0.943
				Methylobacterium_adhaesivum	5-Methoxytryptamine_1	0.714
				Methylobacterium_adhaesivum	tyrosine_2	0.714
				Methylobacterium_adhaesivum	glutamine_1	0.6
				Methylobacterium_adhaesivum	Linoleic_acid_methyl_ester	0.771
				Methylobacterium_adhaesivum	2-methylfumarate	-0.714
				Methylobacterium_adhaesivum	Homocystine_1	-0.829
				Methylobacterium_adhaesivum	phenylethylamine	-0.6
				Methylobacterium_adhaesivum	lactulose_1	-0.714
				Methylobacterium_adhaesivum	glycolic_acid	0.6
				Methylobacterium_adhaesivum	palmitoleic_acid	-0.714
				Methylobacterium_adhaesivum	Isomaltose_2	0.943
				Methylobacterium_adhaesivum	Glutaric_Acid	-0.771
				Methylobacterium_adhaesivum	Glucoheptonic_acid_1	-0.6
				Methylobacterium_adhaesivum	methionine_1	-1
				Methylobacterium_adhaesivum	lysine	-1
				Methylobacterium_adhaesivum	Sophorose_1	-0.6
				Methylobacterium_adhaesivum	Saccharic_acid	-0.943
				Methylobacterium_adhaesivum	DL-Anabasine_1	-0.657
				Methylobacterium_adhaesivum	beta-Mannosylglycerate_1	-0.771
				Methylobacterium_adhaesivum	4-hydroxycinnamic_acid	-0.829
				Methylobacterium_adhaesivum	sucrose	0.886
				Methylobacterium_adhaesivum	lactic_acid	0.714
				Methylobacterium_adhaesivum	Aconitic_Acid	-0.943
				Methylobacterium_adhaesivum	lauric_acid	0.829
				Methylobacterium_adhaesivum	3-hydroxy-3-methylglutaric_acid	-0.771
				Methylobacterium_adhaesivum	Myristic_Acid	0.943
				Methylobacterium_adhaesivum	tyramine	-0.6
				Methylobacterium_adhaesivum	L-homoserine_1	-1
				Methylobacterium_adhaesivum	ferulic_acid	-0.886
				Methylobacterium_adhaesivum	azelaic_acid	0.771
				Methylobacterium_adhaesivum	Itaconic_acid	-0.714
				Methylobacterium_adhaesivum	4-aminobutyric_acid_1	-0.714
				Methylobacterium_adhaesivum	glutamic_acid	-0.657
				Methylobacterium_adhaesivum	ornithine_1	-0.943
				Methylobacterium_adhaesivum	phenylalanine_1	-1
				Methylobacterium_adhaesivum	oxoproline	-0.943
				Klebsiella_unclassified	guaiacol	-0.657
				Klebsiella_unclassified	6-Aminopenicillanic_acid_2	-0.657
				Klebsiella_unclassified	Phytanic_acid	-0.714
				Klebsiella_unclassified	Carbobenzyloxy-L-leucine_degr1	-0.771
				Klebsiella_unclassified	Octadecanol	-0.657
				Klebsiella_unclassified	D-Glyceric_acid	-0.829
				Klebsiella_unclassified	glucose-6-phosphate_2	-1
				Klebsiella_unclassified	2-keto-isovaleric_acid_1	-0.714
				Klebsiella_unclassified	p-cresol	-0.6
				Klebsiella_unclassified	1-Methyladenosine_2	-0.657
				Klebsiella_unclassified	N-cyclohexylformamide_1	-0.6
				Klebsiella_unclassified	Carbobenzyloxy-L-leucine	-0.943
				Klebsiella_unclassified	prostaglandin_A2_3	0.6
				Klebsiella_unclassified	Arachidic_acid	0.657
				Klebsiella_unclassified	androsterone_1	-0.829
				Klebsiella_unclassified	tryptophan_1	-0.657
				Klebsiella_unclassified	Hesperitin_2	0.657
				Klebsiella_unclassified	Acetol_4	-1
				Klebsiella_unclassified	glutaraldehyde_2	-0.771
				Klebsiella_unclassified	3,6-Anhydro-D-galactose_4	-1
				Klebsiella_unclassified	4-Methylbenzyl_alcohol	-0.771
				Klebsiella_unclassified	Dehydroabietic_Acid	0.714
				Klebsiella_unclassified	3,7,12-Trihydroxycoprostane_2	-0.6
				Klebsiella_unclassified	nornicotine	-0.6
				Klebsiella_unclassified	kyotorphin_2	-1
				Klebsiella_unclassified	pantothenic_acid	-0.943
				Klebsiella_unclassified	Lactobionic_Acid_1	0.714
				Klebsiella_unclassified	2-ketoadipate_4	0.6
				Klebsiella_unclassified	Stigmasterol	0.714
				Klebsiella_unclassified	N-Acetylisatin_2	0.714
				Klebsiella_unclassified	cis-Phytol	0.943
				Klebsiella_unclassified	Melezitose	0.771
				Klebsiella_unclassified	3-Hydroxypalmitic_acid	-0.943
				Klebsiella_unclassified	Phenyl_beta-D-glucopyranoside	0.714
				Klebsiella_unclassified	D-galacturonic_acid_2	-0.943
				Klebsiella_unclassified	Androstanediol	0.771
				Klebsiella_unclassified	Isopropyl-beta-D-thiogalactopyranoside	0.714
				Klebsiella_unclassified	naringin	0.943
				Klebsiella_unclassified	Allylmalonic_acid	-0.943
				Klebsiella_unclassified	sulfuric_acid	-0.829
				Klebsiella_unclassified	Citramalic_acid	-0.943
				Klebsiella_unclassified	5-Methoxytryptamine_1	0.714
				Klebsiella_unclassified	tyrosine_2	0.714
				Klebsiella_unclassified	glutamine_1	0.6
				Klebsiella_unclassified	Linoleic_acid_methyl_ester	0.771
				Klebsiella_unclassified	2-methylfumarate	-0.714
				Klebsiella_unclassified	Homocystine_1	-0.829
				Klebsiella_unclassified	phenylethylamine	-0.6
				Klebsiella_unclassified	lactulose_1	-0.714
				Klebsiella_unclassified	glycolic_acid	0.6
				Klebsiella_unclassified	palmitoleic_acid	-0.714
				Klebsiella_unclassified	Isomaltose_2	0.943
				Klebsiella_unclassified	Glutaric_Acid	-0.771
				Klebsiella_unclassified	Glucoheptonic_acid_1	-0.6
				Klebsiella_unclassified	methionine_1	-1
				Klebsiella_unclassified	lysine	-1
				Klebsiella_unclassified	Sophorose_1	-0.6
				Klebsiella_unclassified	Saccharic_acid	-0.943
				Klebsiella_unclassified	DL-Anabasine_1	-0.657
				Klebsiella_unclassified	beta-Mannosylglycerate_1	-0.771
				Klebsiella_unclassified	4-hydroxycinnamic_acid	-0.829
				Klebsiella_unclassified	sucrose	0.886
				Klebsiella_unclassified	lactic_acid	0.714
				Klebsiella_unclassified	Aconitic_Acid	-0.943
				Klebsiella_unclassified	lauric_acid	0.829
				Klebsiella_unclassified	3-hydroxy-3-methylglutaric_acid	-0.771
				Klebsiella_unclassified	Myristic_Acid	0.943
				Klebsiella_unclassified	tyramine	-0.6
				Klebsiella_unclassified	L-homoserine_1	-1
				Klebsiella_unclassified	ferulic_acid	-0.886
				Klebsiella_unclassified	azelaic_acid	0.771
				Klebsiella_unclassified	Itaconic_acid	-0.714
				Klebsiella_unclassified	4-aminobutyric_acid_1	-0.714
				Klebsiella_unclassified	glutamic_acid	-0.657
				Klebsiella_unclassified	ornithine_1	-0.943
				Klebsiella_unclassified	phenylalanine_1	-1
				Klebsiella_unclassified	oxoproline	-0.943
				Enterobacteriaceae_unclassified	guaiacol	-0.657
				Enterobacteriaceae_unclassified	6-Aminopenicillanic_acid_2	-0.657
				Enterobacteriaceae_unclassified	Phytanic_acid	-0.714
				Enterobacteriaceae_unclassified	Carbobenzyloxy-L-leucine_degr1	-0.771
				Enterobacteriaceae_unclassified	Octadecanol	-0.657
				Enterobacteriaceae_unclassified	D-Glyceric_acid	-0.829
				Enterobacteriaceae_unclassified	glucose-6-phosphate_2	-1
				Enterobacteriaceae_unclassified	2-keto-isovaleric_acid_1	-0.714
				Enterobacteriaceae_unclassified	p-cresol	-0.6
				Enterobacteriaceae_unclassified	1-Methyladenosine_2	-0.657
				Enterobacteriaceae_unclassified	N-cyclohexylformamide_1	-0.6
				Enterobacteriaceae_unclassified	Carbobenzyloxy-L-leucine	-0.943
				Enterobacteriaceae_unclassified	prostaglandin_A2_3	0.6
				Enterobacteriaceae_unclassified	Arachidic_acid	0.657
				Enterobacteriaceae_unclassified	androsterone_1	-0.829
				Enterobacteriaceae_unclassified	tryptophan_1	-0.657
				Enterobacteriaceae_unclassified	Hesperitin_2	0.657
				Enterobacteriaceae_unclassified	Acetol_4	-1
				Enterobacteriaceae_unclassified	glutaraldehyde_2	-0.771
				Enterobacteriaceae_unclassified	3,6-Anhydro-D-galactose_4	-1
				Enterobacteriaceae_unclassified	4-Methylbenzyl_alcohol	-0.771
				Enterobacteriaceae_unclassified	Dehydroabietic_Acid	0.714
				Enterobacteriaceae_unclassified	3,7,12-Trihydroxycoprostane_2	-0.6
				Enterobacteriaceae_unclassified	nornicotine	-0.6
				Enterobacteriaceae_unclassified	kyotorphin_2	-1
				Enterobacteriaceae_unclassified	pantothenic_acid	-0.943
				Enterobacteriaceae_unclassified	Lactobionic_Acid_1	0.714
				Enterobacteriaceae_unclassified	2-ketoadipate_4	0.6
				Enterobacteriaceae_unclassified	Stigmasterol	0.714
				Enterobacteriaceae_unclassified	N-Acetylisatin_2	0.714
				Enterobacteriaceae_unclassified	cis-Phytol	0.943
				Enterobacteriaceae_unclassified	Melezitose	0.771
				Enterobacteriaceae_unclassified	3-Hydroxypalmitic_acid	-0.943
				Enterobacteriaceae_unclassified	Phenyl_beta-D-glucopyranoside	0.714
				Enterobacteriaceae_unclassified	D-galacturonic_acid_2	-0.943
				Enterobacteriaceae_unclassified	Androstanediol	0.771
				Enterobacteriaceae_unclassified	Isopropyl-beta-D-thiogalactopyranoside	0.714
				Enterobacteriaceae_unclassified	naringin	0.943
				Enterobacteriaceae_unclassified	Allylmalonic_acid	-0.943
				Enterobacteriaceae_unclassified	sulfuric_acid	-0.829
				Enterobacteriaceae_unclassified	Citramalic_acid	-0.943
				Enterobacteriaceae_unclassified	5-Methoxytryptamine_1	0.714
				Enterobacteriaceae_unclassified	tyrosine_2	0.714
				Enterobacteriaceae_unclassified	glutamine_1	0.6
				Enterobacteriaceae_unclassified	Linoleic_acid_methyl_ester	0.771
				Enterobacteriaceae_unclassified	2-methylfumarate	-0.714
				Enterobacteriaceae_unclassified	Homocystine_1	-0.829
				Enterobacteriaceae_unclassified	phenylethylamine	-0.6
				Enterobacteriaceae_unclassified	lactulose_1	-0.714
				Enterobacteriaceae_unclassified	glycolic_acid	0.6
				Enterobacteriaceae_unclassified	palmitoleic_acid	-0.714
				Enterobacteriaceae_unclassified	Isomaltose_2	0.943
				Enterobacteriaceae_unclassified	Glutaric_Acid	-0.771
				Enterobacteriaceae_unclassified	Glucoheptonic_acid_1	-0.6
				Enterobacteriaceae_unclassified	methionine_1	-1
				Enterobacteriaceae_unclassified	lysine	-1
				Enterobacteriaceae_unclassified	Sophorose_1	-0.6
				Enterobacteriaceae_unclassified	Saccharic_acid	-0.943
				Enterobacteriaceae_unclassified	DL-Anabasine_1	-0.657
				Enterobacteriaceae_unclassified	beta-Mannosylglycerate_1	-0.771
				Enterobacteriaceae_unclassified	4-hydroxycinnamic_acid	-0.829
				Enterobacteriaceae_unclassified	sucrose	0.886
				Enterobacteriaceae_unclassified	lactic_acid	0.714
				Enterobacteriaceae_unclassified	Aconitic_Acid	-0.943
				Enterobacteriaceae_unclassified	lauric_acid	0.829
				Enterobacteriaceae_unclassified	3-hydroxy-3-methylglutaric_acid	-0.771
				Enterobacteriaceae_unclassified	Myristic_Acid	0.943
				Enterobacteriaceae_unclassified	tyramine	-0.6
				Enterobacteriaceae_unclassified	L-homoserine_1	-1
				Enterobacteriaceae_unclassified	ferulic_acid	-0.886
				Enterobacteriaceae_unclassified	azelaic_acid	0.771
				Enterobacteriaceae_unclassified	Itaconic_acid	-0.714
				Enterobacteriaceae_unclassified	4-aminobutyric_acid_1	-0.714
				Enterobacteriaceae_unclassified	glutamic_acid	-0.657
				Enterobacteriaceae_unclassified	ornithine_1	-0.943
				Enterobacteriaceae_unclassified	phenylalanine_1	-1
				Enterobacteriaceae_unclassified	oxoproline	-0.943
				Lactobacillus_xiangfangensis	2-aminophenol_1	0.714
				Lactobacillus_xiangfangensis	caffeic_acid	0.771
				Lactobacillus_xiangfangensis	threo-beta-hyrdoxyaspartate_2	0.771
				Lactobacillus_xiangfangensis	glucose-6-phosphate_2	-0.657
				Lactobacillus_xiangfangensis	p-cresol	-0.943
				Lactobacillus_xiangfangensis	Carbobenzyloxy-L-leucine	-0.829
				Lactobacillus_xiangfangensis	prostaglandin_A2_3	0.943
				Lactobacillus_xiangfangensis	Elaidic_acid	-0.6
				Lactobacillus_xiangfangensis	Acetol_4	-0.657
				Lactobacillus_xiangfangensis	3,6-Anhydro-D-galactose_4	-0.657
				Lactobacillus_xiangfangensis	Dehydroabietic_Acid	0.829
				Lactobacillus_xiangfangensis	gly-pro	0.771
				Lactobacillus_xiangfangensis	arbutin	0.771
				Lactobacillus_xiangfangensis	kyotorphin_2	-0.657
				Lactobacillus_xiangfangensis	Lactobionic_Acid_1	0.829
				Lactobacillus_xiangfangensis	cis-gondoic_acid	0.6
				Lactobacillus_xiangfangensis	2-ketoadipate_4	0.943
				Lactobacillus_xiangfangensis	creatine_degr	0.6
				Lactobacillus_xiangfangensis	3-Hydroxypalmitic_acid	-0.6
				Lactobacillus_xiangfangensis	Phenyl_beta-D-glucopyranoside	0.829
				Lactobacillus_xiangfangensis	D-galacturonic_acid_2	-0.6
				Lactobacillus_xiangfangensis	Androstanediol	0.886
				Lactobacillus_xiangfangensis	naringin	0.829
				Lactobacillus_xiangfangensis	5-Methoxytryptamine_1	0.829
				Lactobacillus_xiangfangensis	Tagatose_2	0.771
				Lactobacillus_xiangfangensis	tyrosine_2	0.829
				Lactobacillus_xiangfangensis	D-(glycerol_1-phosphate)	0.771
				Lactobacillus_xiangfangensis	glutamine_1	0.943
				Lactobacillus_xiangfangensis	Linoleic_acid_methyl_ester	0.657
				Lactobacillus_xiangfangensis	phenylethylamine	-0.943
				Lactobacillus_xiangfangensis	glycolic_acid	0.714
				Lactobacillus_xiangfangensis	Isomaltose_2	0.6
				Lactobacillus_xiangfangensis	succinate_semialdehyde_2	0.714
				Lactobacillus_xiangfangensis	methionine_1	-0.657
				Lactobacillus_xiangfangensis	lysine	-0.657
				Lactobacillus_xiangfangensis	Sophorose_1	-0.6
				Lactobacillus_xiangfangensis	Saccharic_acid	-0.6
				Lactobacillus_xiangfangensis	beta-Mannosylglycerate_1	-0.886
				Lactobacillus_xiangfangensis	sucrose	0.771
				Lactobacillus_xiangfangensis	lactic_acid	0.771
				Lactobacillus_xiangfangensis	Aconitic_Acid	-0.6
				Lactobacillus_xiangfangensis	guanine_1	-0.714
				Lactobacillus_xiangfangensis	Myristic_Acid	0.6
				Lactobacillus_xiangfangensis	isocitric_acid_1	0.771
				Lactobacillus_xiangfangensis	L-homoserine_1	-0.657
				Lactobacillus_xiangfangensis	ferulic_acid	-0.771
				Lactobacillus_xiangfangensis	glutamic_acid	-1
				Lactobacillus_xiangfangensis	linolenic_acid	-0.6
				Lactobacillus_xiangfangensis	phenylalanine_1	-0.657
				Lactobacillus_xiangfangensis	oxoproline	-0.829
				Unclassified	guaiacol	-0.886
				Unclassified	6-Aminopenicillanic_acid_2	-0.6
				Unclassified	Phytanic_acid	-0.714
				Unclassified	glucose-6-phosphate_2	-0.714
				Unclassified	alpha-Tocopherol	-0.886
				Unclassified	Menthone_1	-0.714
				Unclassified	Carbobenzyloxy-L-leucine	-0.6
				Unclassified	Arachidic_acid	0.6
				Unclassified	androsterone_1	-0.657
				Unclassified	tryptophan_1	-0.886
				Unclassified	o-Hydroxyhippuric_acid_1	-0.943
				Unclassified	Hesperitin_2	0.6
				Unclassified	Acetol_4	-0.714
				Unclassified	3,6-Anhydro-D-galactose_4	-0.714
				Unclassified	spermidine_1	-0.829
				Unclassified	Atropine	-0.714
				Unclassified	nornicotine	-0.771
				Unclassified	arachidonic_acid	-0.771
				Unclassified	kyotorphin_2	-0.714
				Unclassified	pantothenic_acid	-0.6
				Unclassified	4-aminobenzoic_acid	-0.657
				Unclassified	Stigmasterol	0.714
				Unclassified	N-Acetylisatin_2	0.714
				Unclassified	cis-Phytol	0.6
				Unclassified	3-Hydroxypalmitic_acid	-0.6
				Unclassified	D-galacturonic_acid_2	-0.6
				Unclassified	Isopropyl-beta-D-thiogalactopyranoside	0.714
				Unclassified	1,5-Anhydroglucitol	0.6
				Unclassified	naringin	0.6
				Unclassified	Allylmalonic_acid	-0.6
				Unclassified	sulfuric_acid	-0.943
				Unclassified	Citramalic_acid	-0.6
				Unclassified	phytosphingosine_2	0.6
				Unclassified	2-methylfumarate	-0.714
				Unclassified	Homocystine_1	-0.943
				Unclassified	glycolic_acid	0.771
				Unclassified	palmitoleic_acid	-0.714
				Unclassified	Isomaltose_2	0.6
				Unclassified	methionine_1	-0.714
				Unclassified	lysine	-0.714
				Unclassified	Saccharic_acid	-0.6
				Unclassified	DL-Anabasine_1	-0.886
				Unclassified	catechol	-0.943
				Unclassified	Pipecolinic_acid	-0.6
				Unclassified	gentisic_acid	-0.829
				Unclassified	Aconitic_Acid	-0.6
				Unclassified	lauric_acid	0.943
				Unclassified	Myristic_Acid	0.6
				Unclassified	tyramine	-0.771
				Unclassified	L-homoserine_1	-0.714
				Unclassified	azelaic_acid	0.829
				Unclassified	Itaconic_acid	-0.714
				Unclassified	xylose_1	0.714
				Unclassified	ornithine_1	-0.6
				Unclassified	phenylalanine_1	-0.714
				Unclassified	oxoproline	-0.6
				Chryseobacterium_unclassified	guaiacol	-0.829
				Chryseobacterium_unclassified	6-Aminopenicillanic_acid_2	-0.6
				Chryseobacterium_unclassified	Phytanic_acid	-0.829
				Chryseobacterium_unclassified	Carbobenzyloxy-L-leucine_degr1	-0.6
				Chryseobacterium_unclassified	D-Glyceric_acid	-0.657
				Chryseobacterium_unclassified	glucose-6-phosphate_2	-0.943
				Chryseobacterium_unclassified	alpha-Tocopherol	-0.657
				Chryseobacterium_unclassified	p-cresol	-0.657
				Chryseobacterium_unclassified	1-Methyladenosine_2	-0.6
				Chryseobacterium_unclassified	Carbobenzyloxy-L-leucine	-0.886
				Chryseobacterium_unclassified	prostaglandin_A2_3	0.657
				Chryseobacterium_unclassified	Arachidic_acid	0.771
				Chryseobacterium_unclassified	androsterone_1	-0.771
				Chryseobacterium_unclassified	tryptophan_1	-0.829
				Chryseobacterium_unclassified	o-Hydroxyhippuric_acid_1	-0.771
				Chryseobacterium_unclassified	Hesperitin_2	0.771
				Chryseobacterium_unclassified	Acetol_4	-0.943
				Chryseobacterium_unclassified	glutaraldehyde_2	-0.6
				Chryseobacterium_unclassified	3,6-Anhydro-D-galactose_4	-0.943
				Chryseobacterium_unclassified	4-Methylbenzyl_alcohol	-0.6
				Chryseobacterium_unclassified	Atropine	-0.657
				Chryseobacterium_unclassified	nornicotine	-0.714
				Chryseobacterium_unclassified	kyotorphin_2	-0.943
				Chryseobacterium_unclassified	pantothenic_acid	-0.829
				Chryseobacterium_unclassified	Stigmasterol	0.829
				Chryseobacterium_unclassified	N-Acetylisatin_2	0.829
				Chryseobacterium_unclassified	cis-Phytol	0.829
				Chryseobacterium_unclassified	Melezitose	0.714
				Chryseobacterium_unclassified	3-Hydroxypalmitic_acid	-0.886
				Chryseobacterium_unclassified	D-galacturonic_acid_2	-0.886
				Chryseobacterium_unclassified	Androstanediol	0.657
				Chryseobacterium_unclassified	Isopropyl-beta-D-thiogalactopyranoside	0.829
				Chryseobacterium_unclassified	naringin	0.886
				Chryseobacterium_unclassified	Allylmalonic_acid	-0.829
				Chryseobacterium_unclassified	sulfuric_acid	-0.943
				Chryseobacterium_unclassified	Citramalic_acid	-0.829
				Chryseobacterium_unclassified	Linoleic_acid_methyl_ester	0.6
				Chryseobacterium_unclassified	2-methylfumarate	-0.771
				Chryseobacterium_unclassified	Homocystine_1	-0.943
				Chryseobacterium_unclassified	phenylethylamine	-0.657
				Chryseobacterium_unclassified	lactulose_1	-0.6
				Chryseobacterium_unclassified	glycolic_acid	0.771
				Chryseobacterium_unclassified	palmitoleic_acid	-0.829
				Chryseobacterium_unclassified	Isomaltose_2	0.829
				Chryseobacterium_unclassified	Glutaric_Acid	-0.6
				Chryseobacterium_unclassified	methionine_1	-0.943
				Chryseobacterium_unclassified	lysine	-0.943
				Chryseobacterium_unclassified	Saccharic_acid	-0.886
				Chryseobacterium_unclassified	DL-Anabasine_1	-0.829
				Chryseobacterium_unclassified	beta-Mannosylglycerate_1	-0.657
				Chryseobacterium_unclassified	catechol	-0.771
				Chryseobacterium_unclassified	4-hydroxycinnamic_acid	-0.714
				Chryseobacterium_unclassified	sucrose	0.829
				Chryseobacterium_unclassified	Aconitic_Acid	-0.829
				Chryseobacterium_unclassified	lauric_acid	0.943
				Chryseobacterium_unclassified	3-hydroxy-3-methylglutaric_acid	-0.6
				Chryseobacterium_unclassified	Myristic_Acid	0.886
				Chryseobacterium_unclassified	tyramine	-0.771
				Chryseobacterium_unclassified	L-homoserine_1	-0.943
				Chryseobacterium_unclassified	ferulic_acid	-0.829
				Chryseobacterium_unclassified	azelaic_acid	0.829
				Chryseobacterium_unclassified	Itaconic_acid	-0.771
				Chryseobacterium_unclassified	4-aminobutyric_acid_1	-0.6
				Chryseobacterium_unclassified	glutamic_acid	-0.6
				Chryseobacterium_unclassified	ornithine_1	-0.829
				Chryseobacterium_unclassified	phenylalanine_1	-0.943
				Chryseobacterium_unclassified	oxoproline	-0.886
				Rahnella_sp._Y9602	guaiacol	-0.6
				Rahnella_sp._Y9602	2-aminophenol_1	0.6
				Rahnella_sp._Y9602	6-Aminopenicillanic_acid_2	-0.829
				Rahnella_sp._Y9602	Carbobenzyloxy-L-leucine_degr1	-0.829
				Rahnella_sp._Y9602	D-Glyceric_acid	-0.943
				Rahnella_sp._Y9602	glucose-6-phosphate_2	-0.943
				Rahnella_sp._Y9602	2-keto-isovaleric_acid_1	-0.771
				Rahnella_sp._Y9602	1-Methyladenosine_2	-0.6
				Rahnella_sp._Y9602	N-cyclohexylformamide_1	-0.657
				Rahnella_sp._Y9602	Carbobenzyloxy-L-leucine	-0.886
				Rahnella_sp._Y9602	2-Deoxyuridine	-0.714
				Rahnella_sp._Y9602	androsterone_1	-0.943
				Rahnella_sp._Y9602	5-aminovaleric_acid_lactam	-0.6
				Rahnella_sp._Y9602	Acetol_4	-0.943
				Rahnella_sp._Y9602	glutaraldehyde_2	-0.829
				Rahnella_sp._Y9602	3,6-Anhydro-D-galactose_4	-0.943
				Rahnella_sp._Y9602	4-Methylbenzyl_alcohol	-0.829
				Rahnella_sp._Y9602	Dehydroabietic_Acid	0.6
				Rahnella_sp._Y9602	3,7,12-Trihydroxycoprostane_2	-0.714
				Rahnella_sp._Y9602	nornicotine	-0.657
				Rahnella_sp._Y9602	arbutin	0.657
				Rahnella_sp._Y9602	palatinitol_2	-0.6
				Rahnella_sp._Y9602	kyotorphin_2	-0.943
				Rahnella_sp._Y9602	Abietic_Acid_2	0.657
				Rahnella_sp._Y9602	pantothenic_acid	-1
				Rahnella_sp._Y9602	Lactobionic_Acid_1	0.6
				Rahnella_sp._Y9602	cis-Phytol	1
				Rahnella_sp._Y9602	Melezitose	0.886
				Rahnella_sp._Y9602	N-Acetyl-L-glutamic_acid_2	-0.6
				Rahnella_sp._Y9602	3-Hydroxypalmitic_acid	-0.829
				Rahnella_sp._Y9602	Phenyl_beta-D-glucopyranoside	0.6
				Rahnella_sp._Y9602	D-galacturonic_acid_2	-0.829
				Rahnella_sp._Y9602	Androstanediol	0.657
				Rahnella_sp._Y9602	naringin	0.886
				Rahnella_sp._Y9602	Allylmalonic_acid	-1
				Rahnella_sp._Y9602	sulfuric_acid	-0.771
				Rahnella_sp._Y9602	Citramalic_acid	-1
				Rahnella_sp._Y9602	5-Methoxytryptamine_1	0.6
				Rahnella_sp._Y9602	salicin	0.714
				Rahnella_sp._Y9602	tyrosine_2	0.6
				Rahnella_sp._Y9602	Linoleic_acid_methyl_ester	0.657
				Rahnella_sp._Y9602	Homocystine_1	-0.771
				Rahnella_sp._Y9602	lactulose_1	-0.886
				Rahnella_sp._Y9602	Isomaltose_2	0.886
				Rahnella_sp._Y9602	Glutaric_Acid	-0.829
				Rahnella_sp._Y9602	Glucoheptonic_acid_1	-0.657
				Rahnella_sp._Y9602	methionine_1	-0.943
				Rahnella_sp._Y9602	lysine	-0.943
				Rahnella_sp._Y9602	Sophorose_1	-0.714
				Rahnella_sp._Y9602	Saccharic_acid	-0.829
				Rahnella_sp._Y9602	beta-Mannosylglycerate_1	-0.657
				Rahnella_sp._Y9602	4-hydroxycinnamic_acid	-0.771
				Rahnella_sp._Y9602	sucrose	0.771
				Rahnella_sp._Y9602	lactic_acid	0.771
				Rahnella_sp._Y9602	Aconitic_Acid	-0.886
				Rahnella_sp._Y9602	lauric_acid	0.657
				Rahnella_sp._Y9602	3-hydroxy-3-methylglutaric_acid	-0.829
				Rahnella_sp._Y9602	Myristic_Acid	0.829
				Rahnella_sp._Y9602	L-homoserine_1	-0.943
				Rahnella_sp._Y9602	ferulic_acid	-0.771
				Rahnella_sp._Y9602	azelaic_acid	0.829
				Rahnella_sp._Y9602	4-aminobutyric_acid_1	-0.886
				Rahnella_sp._Y9602	trehalose	-0.657
				Rahnella_sp._Y9602	ornithine_1	-1
				Rahnella_sp._Y9602	3-hydroxybutyric_acid	-0.6
				Rahnella_sp._Y9602	phenylalanine_1	-0.943
				Rahnella_sp._Y9602	oxoproline	-0.886
				Delftia_unclassified	guaiacol	-0.886
				Delftia_unclassified	3-Hydroxynorvaline_2	-0.771
				Delftia_unclassified	6-Aminopenicillanic_acid_2	-0.886
				Delftia_unclassified	Phytanic_acid	-0.6
				Delftia_unclassified	D-Glyceric_acid	-0.714
				Delftia_unclassified	glucose-6-phosphate_2	-0.771
				Delftia_unclassified	alpha-Tocopherol	-0.6
				Delftia_unclassified	Menthone_1	-0.886
				Delftia_unclassified	Carbobenzyloxy-L-leucine	-0.714
				Delftia_unclassified	2-Deoxyuridine	-0.771
				Delftia_unclassified	androsterone_1	-0.943
				Delftia_unclassified	5-aminovaleric_acid_lactam	-0.6
				Delftia_unclassified	o-Hydroxyhippuric_acid_1	-0.657
				Delftia_unclassified	Acetol_4	-0.771
				Delftia_unclassified	3,6-Anhydro-D-galactose_4	-0.771
				Delftia_unclassified	N(alpha),N(alpha)-dimethyl-L-histidine	-0.771
				Delftia_unclassified	nornicotine	-0.943
				Delftia_unclassified	arachidonic_acid	-0.771
				Delftia_unclassified	palatinitol_2	-0.714
				Delftia_unclassified	kyotorphin_2	-0.771
				Delftia_unclassified	Abietic_Acid_2	0.771
				Delftia_unclassified	pantothenic_acid	-0.829
				Delftia_unclassified	Stigmasterol	0.6
				Delftia_unclassified	N-Acetylisatin_2	0.6
				Delftia_unclassified	cis-Phytol	0.829
				Delftia_unclassified	Melezitose	0.886
				Delftia_unclassified	N-Acetyl-L-glutamic_acid_2	-0.6
				Delftia_unclassified	3-Hydroxypalmitic_acid	-0.6
				Delftia_unclassified	D-galacturonic_acid_2	-0.6
				Delftia_unclassified	Isopropyl-beta-D-thiogalactopyranoside	0.6
				Delftia_unclassified	L-dopa_1	0.714
				Delftia_unclassified	naringin	0.714
				Delftia_unclassified	Allylmalonic_acid	-0.829
				Delftia_unclassified	sulfuric_acid	-0.943
				Delftia_unclassified	Citramalic_acid	-0.829
				Delftia_unclassified	salicin	0.771
				Delftia_unclassified	Homocystine_1	-0.943
				Delftia_unclassified	lactulose_1	-0.829
				Delftia_unclassified	palmitoleic_acid	-0.6
				Delftia_unclassified	Isomaltose_2	0.6
				Delftia_unclassified	methionine_1	-0.771
				Delftia_unclassified	lysine	-0.771
				Delftia_unclassified	Saccharic_acid	-0.6
				Delftia_unclassified	Cerotinic_acid	-0.6
				Delftia_unclassified	catechol	-0.657
				Delftia_unclassified	Pipecolinic_acid	-0.829
				Delftia_unclassified	Aconitic_Acid	-0.6
				Delftia_unclassified	lauric_acid	0.714
				Delftia_unclassified	Myristic_Acid	0.6
				Delftia_unclassified	L-homoserine_1	-0.771
				Delftia_unclassified	azelaic_acid	1
				Delftia_unclassified	4-aminobutyric_acid_1	-0.829
				Delftia_unclassified	trehalose	-0.771
				Delftia_unclassified	ornithine_1	-0.829
				Delftia_unclassified	3-hydroxybutyric_acid	-0.6
				Delftia_unclassified	phenylalanine_1	-0.771
				Delftia_unclassified	oxoproline	-0.714
				Delftia_unclassified	stearic_acid	0.771
				Lactobacillus_unclassified	2-aminophenol_1	0.657
				Lactobacillus_unclassified	caffeic_acid	0.943
				Lactobacillus_unclassified	2-Ketocaproic_acid	0.6
				Lactobacillus_unclassified	threo-beta-hyrdoxyaspartate_2	0.829
				Lactobacillus_unclassified	shikimic_acid	0.714
				Lactobacillus_unclassified	p-cresol	-0.771
				Lactobacillus_unclassified	prostaglandin_A2_3	0.771
				Lactobacillus_unclassified	N-Carbamylglutamate_4	-0.829
				Lactobacillus_unclassified	2-Amino-3-methyl-1-butanol	-0.657
				Lactobacillus_unclassified	Galactinol_1	-0.714
				Lactobacillus_unclassified	gly-pro	0.771
				Lactobacillus_unclassified	arbutin	0.714
				Lactobacillus_unclassified	4-aminobenzoic_acid	0.6
				Lactobacillus_unclassified	cis-gondoic_acid	0.657
				Lactobacillus_unclassified	2-ketoadipate_4	0.771
				Lactobacillus_unclassified	creatine_degr	0.6
				Lactobacillus_unclassified	Androstanediol	0.6
				Lactobacillus_unclassified	cytidine-monophosphate_degr_prod	0.657
				Lactobacillus_unclassified	Sinapyl_alcohol_1	-0.714
				Lactobacillus_unclassified	Tagatose_2	0.943
				Lactobacillus_unclassified	D-(glycerol_1-phosphate)	0.943
				Lactobacillus_unclassified	glutamine_1	0.771
				Lactobacillus_unclassified	phytosphingosine_2	-0.771
				Lactobacillus_unclassified	phenylethylamine	-0.771
				Lactobacillus_unclassified	Behenic_acid	-0.714
				Lactobacillus_unclassified	beta-Mannosylglycerate_1	-0.6
				Lactobacillus_unclassified	guanine_1	-0.886
				Lactobacillus_unclassified	isocitric_acid_1	0.6
				Lactobacillus_unclassified	3,4-dihydroxybenzoic_acid	0.714
				Lactobacillus_unclassified	myo-inositol	-0.714
				Lactobacillus_unclassified	glutamic_acid	-0.829
				Lactobacillus_unclassified	linolenic_acid	-0.6
				Lactobacillus_unclassified	xylose_1	-0.714
				Lactobacillus_panis	guaiacol	0.6
				Lactobacillus_panis	Phytanic_acid	0.829
				Lactobacillus_panis	Carbobenzyloxy-L-leucine_degr1	0.829
				Lactobacillus_panis	Octadecanol	0.714
				Lactobacillus_panis	D-Glyceric_acid	0.771
				Lactobacillus_panis	glucose-6-phosphate_2	0.943
				Lactobacillus_panis	2-keto-isovaleric_acid_1	0.771
				Lactobacillus_panis	1-Methyladenosine_2	0.829
				Lactobacillus_panis	N-cyclohexylformamide_1	0.714
				Lactobacillus_panis	Carbobenzyloxy-L-leucine	0.886
				Lactobacillus_panis	Arachidic_acid	-0.771
				Lactobacillus_panis	androsterone_1	0.657
				Lactobacillus_panis	tryptophan_1	0.6
				Lactobacillus_panis	Hesperitin_2	-0.771
				Lactobacillus_panis	Acetol_4	0.943
				Lactobacillus_panis	glutaraldehyde_2	0.829
				Lactobacillus_panis	3,6-Anhydro-D-galactose_4	0.943
				Lactobacillus_panis	4-Methylbenzyl_alcohol	0.829
				Lactobacillus_panis	Dehydroabietic_Acid	-0.771
				Lactobacillus_panis	citrulline_2	0.714
				Lactobacillus_panis	kyotorphin_2	0.943
				Lactobacillus_panis	pantothenic_acid	0.829
				Lactobacillus_panis	Lactobionic_Acid_1	-0.771
				Lactobacillus_panis	Dihydroxyacetone	0.6
				Lactobacillus_panis	Stigmasterol	-0.829
				Lactobacillus_panis	N-Acetylisatin_2	-0.829
				Lactobacillus_panis	cis-Phytol	-0.829
				Lactobacillus_panis	Melezitose	-0.6
				Lactobacillus_panis	3-Hydroxypalmitic_acid	1
				Lactobacillus_panis	Phenyl_beta-D-glucopyranoside	-0.771
				Lactobacillus_panis	D-galacturonic_acid_2	1
				Lactobacillus_panis	Androstanediol	-0.829
				Lactobacillus_panis	Isopropyl-beta-D-thiogalactopyranoside	-0.829
				Lactobacillus_panis	naringin	-0.886
				Lactobacillus_panis	Allylmalonic_acid	0.829
				Lactobacillus_panis	sulfuric_acid	0.714
				Lactobacillus_panis	Citramalic_acid	0.829
				Lactobacillus_panis	5-Methoxytryptamine_1	-0.771
				Lactobacillus_panis	tyrosine_2	-0.771
				Lactobacillus_panis	d-Glucoheptose_1	0.6
				Lactobacillus_panis	Linoleic_acid_methyl_ester	-0.829
				Lactobacillus_panis	2-methylfumarate	0.771
				Lactobacillus_panis	Homocystine_1	0.714
				Lactobacillus_panis	lactulose_1	0.6
				Lactobacillus_panis	palmitoleic_acid	0.829
				Lactobacillus_panis	Isomaltose_2	-0.886
				Lactobacillus_panis	Glutaric_Acid	0.829
				Lactobacillus_panis	Glucoheptonic_acid_1	0.714
				Lactobacillus_panis	methionine_1	0.943
				Lactobacillus_panis	lysine	0.943
				Lactobacillus_panis	Saccharic_acid	1
				Lactobacillus_panis	DL-Anabasine_1	0.6
				Lactobacillus_panis	beta-Mannosylglycerate_1	0.829
				Lactobacillus_panis	4-hydroxycinnamic_acid	0.943
				Lactobacillus_panis	sucrose	-0.943
				Lactobacillus_panis	lactic_acid	-0.6
				Lactobacillus_panis	N-Acetyl-beta-D-mannosamine_4	0.6
				Lactobacillus_panis	Aconitic_Acid	0.886
				Lactobacillus_panis	lauric_acid	-0.771
				Lactobacillus_panis	3-hydroxy-3-methylglutaric_acid	0.829
				Lactobacillus_panis	Myristic_Acid	-1
				Lactobacillus_panis	tyramine	0.657
				Lactobacillus_panis	L-homoserine_1	0.943
				Lactobacillus_panis	ferulic_acid	0.943
				Lactobacillus_panis	azelaic_acid	-0.6
				Lactobacillus_panis	Itaconic_acid	0.771
				Lactobacillus_panis	4-aminobutyric_acid_1	0.6
				Lactobacillus_panis	glutamic_acid	0.6
				Lactobacillus_panis	ornithine_1	0.829
				Lactobacillus_panis	phenylalanine_1	0.943
				Lactobacillus_panis	oxoproline	0.886
				Klebsiella_sp._M5al	guaiacol	-0.657
				Klebsiella_sp._M5al	6-Aminopenicillanic_acid_2	-0.657
				Klebsiella_sp._M5al	Phytanic_acid	-0.714
				Klebsiella_sp._M5al	Carbobenzyloxy-L-leucine_degr1	-0.771
				Klebsiella_sp._M5al	Octadecanol	-0.657
				Klebsiella_sp._M5al	D-Glyceric_acid	-0.829
				Klebsiella_sp._M5al	glucose-6-phosphate_2	-1
				Klebsiella_sp._M5al	2-keto-isovaleric_acid_1	-0.714
				Klebsiella_sp._M5al	p-cresol	-0.6
				Klebsiella_sp._M5al	1-Methyladenosine_2	-0.657
				Klebsiella_sp._M5al	N-cyclohexylformamide_1	-0.6
				Klebsiella_sp._M5al	Carbobenzyloxy-L-leucine	-0.943
				Klebsiella_sp._M5al	prostaglandin_A2_3	0.6
				Klebsiella_sp._M5al	Arachidic_acid	0.657
				Klebsiella_sp._M5al	androsterone_1	-0.829
				Klebsiella_sp._M5al	tryptophan_1	-0.657
				Klebsiella_sp._M5al	Hesperitin_2	0.657
				Klebsiella_sp._M5al	Acetol_4	-1
				Klebsiella_sp._M5al	glutaraldehyde_2	-0.771
				Klebsiella_sp._M5al	3,6-Anhydro-D-galactose_4	-1
				Klebsiella_sp._M5al	4-Methylbenzyl_alcohol	-0.771
				Klebsiella_sp._M5al	Dehydroabietic_Acid	0.714
				Klebsiella_sp._M5al	3,7,12-Trihydroxycoprostane_2	-0.6
				Klebsiella_sp._M5al	nornicotine	-0.6
				Klebsiella_sp._M5al	kyotorphin_2	-1
				Klebsiella_sp._M5al	pantothenic_acid	-0.943
				Klebsiella_sp._M5al	Lactobionic_Acid_1	0.714
				Klebsiella_sp._M5al	2-ketoadipate_4	0.6
				Klebsiella_sp._M5al	Stigmasterol	0.714
				Klebsiella_sp._M5al	N-Acetylisatin_2	0.714
				Klebsiella_sp._M5al	cis-Phytol	0.943
				Klebsiella_sp._M5al	Melezitose	0.771
				Klebsiella_sp._M5al	3-Hydroxypalmitic_acid	-0.943
				Klebsiella_sp._M5al	Phenyl_beta-D-glucopyranoside	0.714
				Klebsiella_sp._M5al	D-galacturonic_acid_2	-0.943
				Klebsiella_sp._M5al	Androstanediol	0.771
				Klebsiella_sp._M5al	Isopropyl-beta-D-thiogalactopyranoside	0.714
				Klebsiella_sp._M5al	naringin	0.943
				Klebsiella_sp._M5al	Allylmalonic_acid	-0.943
				Klebsiella_sp._M5al	sulfuric_acid	-0.829
				Klebsiella_sp._M5al	Citramalic_acid	-0.943
				Klebsiella_sp._M5al	5-Methoxytryptamine_1	0.714
				Klebsiella_sp._M5al	tyrosine_2	0.714
				Klebsiella_sp._M5al	glutamine_1	0.6
				Klebsiella_sp._M5al	Linoleic_acid_methyl_ester	0.771
				Klebsiella_sp._M5al	2-methylfumarate	-0.714
				Klebsiella_sp._M5al	Homocystine_1	-0.829
				Klebsiella_sp._M5al	phenylethylamine	-0.6
				Klebsiella_sp._M5al	lactulose_1	-0.714
				Klebsiella_sp._M5al	glycolic_acid	0.6
				Klebsiella_sp._M5al	palmitoleic_acid	-0.714
				Klebsiella_sp._M5al	Isomaltose_2	0.943
				Klebsiella_sp._M5al	Glutaric_Acid	-0.771
				Klebsiella_sp._M5al	Glucoheptonic_acid_1	-0.6
				Klebsiella_sp._M5al	methionine_1	-1
				Klebsiella_sp._M5al	lysine	-1
				Klebsiella_sp._M5al	Sophorose_1	-0.6
				Klebsiella_sp._M5al	Saccharic_acid	-0.943
				Klebsiella_sp._M5al	DL-Anabasine_1	-0.657
				Klebsiella_sp._M5al	beta-Mannosylglycerate_1	-0.771
				Klebsiella_sp._M5al	4-hydroxycinnamic_acid	-0.829
				Klebsiella_sp._M5al	sucrose	0.886
				Klebsiella_sp._M5al	lactic_acid	0.714
				Klebsiella_sp._M5al	Aconitic_Acid	-0.943
				Klebsiella_sp._M5al	lauric_acid	0.829
				Klebsiella_sp._M5al	3-hydroxy-3-methylglutaric_acid	-0.771
				Klebsiella_sp._M5al	Myristic_Acid	0.943
				Klebsiella_sp._M5al	tyramine	-0.6
				Klebsiella_sp._M5al	L-homoserine_1	-1
				Klebsiella_sp._M5al	ferulic_acid	-0.886
				Klebsiella_sp._M5al	azelaic_acid	0.771
				Klebsiella_sp._M5al	Itaconic_acid	-0.714
				Klebsiella_sp._M5al	4-aminobutyric_acid_1	-0.714
				Klebsiella_sp._M5al	glutamic_acid	-0.657
				Klebsiella_sp._M5al	ornithine_1	-0.943
				Klebsiella_sp._M5al	phenylalanine_1	-1
				Klebsiella_sp._M5al	oxoproline	-0.943
				Lactobacillus_coryniformis	2-Ketocaproic_acid	0.714
				Lactobacillus_coryniformis	2,4,6-Trihydroxybenzophenone	0.6
				Lactobacillus_coryniformis	shikimic_acid	0.771
				Lactobacillus_coryniformis	3,5-Dihydroxyphenylglycine_1	0.886
				Lactobacillus_coryniformis	2-keto-isovaleric_acid_1	0.6
				Lactobacillus_coryniformis	1-Methyladenosine_2	0.714
				Lactobacillus_coryniformis	N-cyclohexylformamide_1	0.657
				Lactobacillus_coryniformis	2-Amino-3-methyl-1-butanol	-0.6
				Lactobacillus_coryniformis	citrulline_2	0.829
				Lactobacillus_coryniformis	Dihydroxyacetone	0.943
				Lactobacillus_coryniformis	2-deoxy-D-glucose_1	0.714
				Lactobacillus_coryniformis	L-dopa_1	0.6
				Lactobacillus_coryniformis	2-Methylglutaric_Acid	0.943
				Lactobacillus_coryniformis	1,5-Anhydroglucitol	0.886
				Lactobacillus_coryniformis	3-Hydroxypyridine	0.943
				Lactobacillus_coryniformis	Ribonic_acid_gamma-lactone	0.771
				Lactobacillus_coryniformis	d-Glucoheptose_1	0.771
				Lactobacillus_coryniformis	Glucoheptonic_acid_1	0.657
				Lactobacillus_coryniformis	2-aminoethanethiol	0.829
				Lactobacillus_coryniformis	4-hydroxycinnamic_acid	0.6
				Lactobacillus_coryniformis	Pipecolinic_acid	-0.6
				Lactobacillus_coryniformis	ribose	0.829
				Lactobacillus_coryniformis	N-Acetyl-beta-D-mannosamine_4	0.771
				Lactobacillus_coryniformis	N-Methyl-DL-alanine	0.829
				Lactobacillus_coryniformis	3-(4-hydroxyphenyl)propionic_acid	0.886
				Lactobacillus_coryniformis	stearic_acid	0.714
				Lactobacillus_coryniformis	xylitol	1
				Lactobacillus_coryniformis	palmitic_acid	0.886
				Xanthomonadaceae_unclassified	guaiacol	-0.986
				Xanthomonadaceae_unclassified	3-Hydroxynorvaline_2	-0.638
				Xanthomonadaceae_unclassified	6-Aminopenicillanic_acid_2	-0.667
				Xanthomonadaceae_unclassified	Phytanic_acid	-0.812
				Xanthomonadaceae_unclassified	2,4,6-Trihydroxybenzophenone	0.638
				Xanthomonadaceae_unclassified	glucose-6-phosphate_2	-0.754
				Xanthomonadaceae_unclassified	alpha-Tocopherol	-0.812
				Xanthomonadaceae_unclassified	Menthone_1	-0.812
				Xanthomonadaceae_unclassified	Carbobenzyloxy-L-leucine	-0.696
				Xanthomonadaceae_unclassified	Arachidic_acid	0.754
				Xanthomonadaceae_unclassified	androsterone_1	-0.783
				Xanthomonadaceae_unclassified	tryptophan_1	-0.725
				Xanthomonadaceae_unclassified	o-Hydroxyhippuric_acid_1	-0.812
				Xanthomonadaceae_unclassified	Hesperitin_2	0.754
				Xanthomonadaceae_unclassified	Acetol_4	-0.754
				Xanthomonadaceae_unclassified	3,6-Anhydro-D-galactose_4	-0.754
				Xanthomonadaceae_unclassified	spermidine_1	-0.696
				Xanthomonadaceae_unclassified	Atropine	-0.638
				Xanthomonadaceae_unclassified	N(alpha),N(alpha)-dimethyl-L-histidine	-0.667
				Xanthomonadaceae_unclassified	nornicotine	-0.928
				Xanthomonadaceae_unclassified	arachidonic_acid	-0.754
				Xanthomonadaceae_unclassified	kyotorphin_2	-0.754
				Xanthomonadaceae_unclassified	pantothenic_acid	-0.696
				Xanthomonadaceae_unclassified	4-aminobenzoic_acid	-0.638
				Xanthomonadaceae_unclassified	Stigmasterol	0.812
				Xanthomonadaceae_unclassified	N-Acetylisatin_2	0.812
				Xanthomonadaceae_unclassified	cis-Phytol	0.696
				Xanthomonadaceae_unclassified	Melezitose	0.725
				Xanthomonadaceae_unclassified	3-Hydroxypalmitic_acid	-0.667
				Xanthomonadaceae_unclassified	D-galacturonic_acid_2	-0.667
				Xanthomonadaceae_unclassified	Isopropyl-beta-D-thiogalactopyranoside	0.812
				Xanthomonadaceae_unclassified	naringin	0.696
				Xanthomonadaceae_unclassified	Allylmalonic_acid	-0.696
				Xanthomonadaceae_unclassified	sulfuric_acid	-0.986
				Xanthomonadaceae_unclassified	Citramalic_acid	-0.696
				Xanthomonadaceae_unclassified	Homocystine_1	-0.986
				Xanthomonadaceae_unclassified	lactulose_1	-0.638
				Xanthomonadaceae_unclassified	glycolic_acid	0.667
				Xanthomonadaceae_unclassified	palmitoleic_acid	-0.812
				Xanthomonadaceae_unclassified	methionine_1	-0.754
				Xanthomonadaceae_unclassified	lysine	-0.754
				Xanthomonadaceae_unclassified	Saccharic_acid	-0.667
				Xanthomonadaceae_unclassified	DL-Anabasine_1	-0.725
				Xanthomonadaceae_unclassified	catechol	-0.812
				Xanthomonadaceae_unclassified	Pipecolinic_acid	-0.638
				Xanthomonadaceae_unclassified	sucrose	0.609
				Xanthomonadaceae_unclassified	gentisic_acid	-0.696
				Xanthomonadaceae_unclassified	lauric_acid	0.841
				Xanthomonadaceae_unclassified	Myristic_Acid	0.667
				Xanthomonadaceae_unclassified	tyramine	-0.638
				Xanthomonadaceae_unclassified	L-homoserine_1	-0.754
				Xanthomonadaceae_unclassified	ferulic_acid	-0.609
				Xanthomonadaceae_unclassified	azelaic_acid	0.928
				Xanthomonadaceae_unclassified	4-aminobutyric_acid_1	-0.638
				Xanthomonadaceae_unclassified	xylose_1	0.609
				Xanthomonadaceae_unclassified	ornithine_1	-0.696
				Xanthomonadaceae_unclassified	phenylalanine_1	-0.754
				Xanthomonadaceae_unclassified	oxoproline	-0.696
				Aureimonas_unclassified	guaiacol	-0.6
				Aureimonas_unclassified	2-aminophenol_1	0.6
				Aureimonas_unclassified	6-Aminopenicillanic_acid_2	-0.829
				Aureimonas_unclassified	Carbobenzyloxy-L-leucine_degr1	-0.829
				Aureimonas_unclassified	D-Glyceric_acid	-0.943
				Aureimonas_unclassified	glucose-6-phosphate_2	-0.943
				Aureimonas_unclassified	2-keto-isovaleric_acid_1	-0.771
				Aureimonas_unclassified	1-Methyladenosine_2	-0.6
				Aureimonas_unclassified	N-cyclohexylformamide_1	-0.657
				Aureimonas_unclassified	Carbobenzyloxy-L-leucine	-0.886
				Aureimonas_unclassified	2-Deoxyuridine	-0.714
				Aureimonas_unclassified	androsterone_1	-0.943
				Aureimonas_unclassified	5-aminovaleric_acid_lactam	-0.6
				Aureimonas_unclassified	Acetol_4	-0.943
				Aureimonas_unclassified	glutaraldehyde_2	-0.829
				Aureimonas_unclassified	3,6-Anhydro-D-galactose_4	-0.943
				Aureimonas_unclassified	4-Methylbenzyl_alcohol	-0.829
				Aureimonas_unclassified	Dehydroabietic_Acid	0.6
				Aureimonas_unclassified	3,7,12-Trihydroxycoprostane_2	-0.714
				Aureimonas_unclassified	nornicotine	-0.657
				Aureimonas_unclassified	arbutin	0.657
				Aureimonas_unclassified	palatinitol_2	-0.6
				Aureimonas_unclassified	kyotorphin_2	-0.943
				Aureimonas_unclassified	Abietic_Acid_2	0.657
				Aureimonas_unclassified	pantothenic_acid	-1
				Aureimonas_unclassified	Lactobionic_Acid_1	0.6
				Aureimonas_unclassified	cis-Phytol	1
				Aureimonas_unclassified	Melezitose	0.886
				Aureimonas_unclassified	N-Acetyl-L-glutamic_acid_2	-0.6
				Aureimonas_unclassified	3-Hydroxypalmitic_acid	-0.829
				Aureimonas_unclassified	Phenyl_beta-D-glucopyranoside	0.6
				Aureimonas_unclassified	D-galacturonic_acid_2	-0.829
				Aureimonas_unclassified	Androstanediol	0.657
				Aureimonas_unclassified	naringin	0.886
				Aureimonas_unclassified	Allylmalonic_acid	-1
				Aureimonas_unclassified	sulfuric_acid	-0.771
				Aureimonas_unclassified	Citramalic_acid	-1
				Aureimonas_unclassified	5-Methoxytryptamine_1	0.6
				Aureimonas_unclassified	salicin	0.714
				Aureimonas_unclassified	tyrosine_2	0.6
				Aureimonas_unclassified	Linoleic_acid_methyl_ester	0.657
				Aureimonas_unclassified	Homocystine_1	-0.771
				Aureimonas_unclassified	lactulose_1	-0.886
				Aureimonas_unclassified	Isomaltose_2	0.886
				Aureimonas_unclassified	Glutaric_Acid	-0.829
				Aureimonas_unclassified	Glucoheptonic_acid_1	-0.657
				Aureimonas_unclassified	methionine_1	-0.943
				Aureimonas_unclassified	lysine	-0.943
				Aureimonas_unclassified	Sophorose_1	-0.714
				Aureimonas_unclassified	Saccharic_acid	-0.829
				Aureimonas_unclassified	beta-Mannosylglycerate_1	-0.657
				Aureimonas_unclassified	4-hydroxycinnamic_acid	-0.771
				Aureimonas_unclassified	sucrose	0.771
				Aureimonas_unclassified	lactic_acid	0.771
				Aureimonas_unclassified	Aconitic_Acid	-0.886
				Aureimonas_unclassified	lauric_acid	0.657
				Aureimonas_unclassified	3-hydroxy-3-methylglutaric_acid	-0.829
				Aureimonas_unclassified	Myristic_Acid	0.829
				Aureimonas_unclassified	L-homoserine_1	-0.943
				Aureimonas_unclassified	ferulic_acid	-0.771
				Aureimonas_unclassified	azelaic_acid	0.829
				Aureimonas_unclassified	4-aminobutyric_acid_1	-0.886
				Aureimonas_unclassified	trehalose	-0.657
				Aureimonas_unclassified	ornithine_1	-1
				Aureimonas_unclassified	3-hydroxybutyric_acid	-0.6
				Aureimonas_unclassified	phenylalanine_1	-0.943
				Aureimonas_unclassified	oxoproline	-0.886
				Enterobacterales_unclassified	guaiacol	-0.657
				Enterobacterales_unclassified	6-Aminopenicillanic_acid_2	-0.657
				Enterobacterales_unclassified	Phytanic_acid	-0.714
				Enterobacterales_unclassified	Carbobenzyloxy-L-leucine_degr1	-0.771
				Enterobacterales_unclassified	Octadecanol	-0.657
				Enterobacterales_unclassified	D-Glyceric_acid	-0.829
				Enterobacterales_unclassified	glucose-6-phosphate_2	-1
				Enterobacterales_unclassified	2-keto-isovaleric_acid_1	-0.714
				Enterobacterales_unclassified	p-cresol	-0.6
				Enterobacterales_unclassified	1-Methyladenosine_2	-0.657
				Enterobacterales_unclassified	N-cyclohexylformamide_1	-0.6
				Enterobacterales_unclassified	Carbobenzyloxy-L-leucine	-0.943
				Enterobacterales_unclassified	prostaglandin_A2_3	0.6
				Enterobacterales_unclassified	Arachidic_acid	0.657
				Enterobacterales_unclassified	androsterone_1	-0.829
				Enterobacterales_unclassified	tryptophan_1	-0.657
				Enterobacterales_unclassified	Hesperitin_2	0.657
				Enterobacterales_unclassified	Acetol_4	-1
				Enterobacterales_unclassified	glutaraldehyde_2	-0.771
				Enterobacterales_unclassified	3,6-Anhydro-D-galactose_4	-1
				Enterobacterales_unclassified	4-Methylbenzyl_alcohol	-0.771
				Enterobacterales_unclassified	Dehydroabietic_Acid	0.714
				Enterobacterales_unclassified	3,7,12-Trihydroxycoprostane_2	-0.6
				Enterobacterales_unclassified	nornicotine	-0.6
				Enterobacterales_unclassified	kyotorphin_2	-1
				Enterobacterales_unclassified	pantothenic_acid	-0.943
				Enterobacterales_unclassified	Lactobionic_Acid_1	0.714
				Enterobacterales_unclassified	2-ketoadipate_4	0.6
				Enterobacterales_unclassified	Stigmasterol	0.714
				Enterobacterales_unclassified	N-Acetylisatin_2	0.714
				Enterobacterales_unclassified	cis-Phytol	0.943
				Enterobacterales_unclassified	Melezitose	0.771
				Enterobacterales_unclassified	3-Hydroxypalmitic_acid	-0.943
				Enterobacterales_unclassified	Phenyl_beta-D-glucopyranoside	0.714
				Enterobacterales_unclassified	D-galacturonic_acid_2	-0.943
				Enterobacterales_unclassified	Androstanediol	0.771
				Enterobacterales_unclassified	Isopropyl-beta-D-thiogalactopyranoside	0.714
				Enterobacterales_unclassified	naringin	0.943
				Enterobacterales_unclassified	Allylmalonic_acid	-0.943
				Enterobacterales_unclassified	sulfuric_acid	-0.829
				Enterobacterales_unclassified	Citramalic_acid	-0.943
				Enterobacterales_unclassified	5-Methoxytryptamine_1	0.714
				Enterobacterales_unclassified	tyrosine_2	0.714
				Enterobacterales_unclassified	glutamine_1	0.6
				Enterobacterales_unclassified	Linoleic_acid_methyl_ester	0.771
				Enterobacterales_unclassified	2-methylfumarate	-0.714
				Enterobacterales_unclassified	Homocystine_1	-0.829
				Enterobacterales_unclassified	phenylethylamine	-0.6
				Enterobacterales_unclassified	lactulose_1	-0.714
				Enterobacterales_unclassified	glycolic_acid	0.6
				Enterobacterales_unclassified	palmitoleic_acid	-0.714
				Enterobacterales_unclassified	Isomaltose_2	0.943
				Enterobacterales_unclassified	Glutaric_Acid	-0.771
				Enterobacterales_unclassified	Glucoheptonic_acid_1	-0.6
				Enterobacterales_unclassified	methionine_1	-1
				Enterobacterales_unclassified	lysine	-1
				Enterobacterales_unclassified	Sophorose_1	-0.6
				Enterobacterales_unclassified	Saccharic_acid	-0.943
				Enterobacterales_unclassified	DL-Anabasine_1	-0.657
				Enterobacterales_unclassified	beta-Mannosylglycerate_1	-0.771
				Enterobacterales_unclassified	4-hydroxycinnamic_acid	-0.829
				Enterobacterales_unclassified	sucrose	0.886
				Enterobacterales_unclassified	lactic_acid	0.714
				Enterobacterales_unclassified	Aconitic_Acid	-0.943
				Enterobacterales_unclassified	lauric_acid	0.829
				Enterobacterales_unclassified	3-hydroxy-3-methylglutaric_acid	-0.771
				Enterobacterales_unclassified	Myristic_Acid	0.943
				Enterobacterales_unclassified	tyramine	-0.6
				Enterobacterales_unclassified	L-homoserine_1	-1
				Enterobacterales_unclassified	ferulic_acid	-0.886
				Enterobacterales_unclassified	azelaic_acid	0.771
				Enterobacterales_unclassified	Itaconic_acid	-0.714
				Enterobacterales_unclassified	4-aminobutyric_acid_1	-0.714
				Enterobacterales_unclassified	glutamic_acid	-0.657
				Enterobacterales_unclassified	ornithine_1	-0.943
				Enterobacterales_unclassified	phenylalanine_1	-1
				Enterobacterales_unclassified	oxoproline	-0.943
				Lactobacillus_zymae	caffeic_acid	0.771
				Lactobacillus_zymae	threo-beta-hyrdoxyaspartate_2	0.714
				Lactobacillus_zymae	2,4,6-Trihydroxybenzophenone	0.657
				Lactobacillus_zymae	shikimic_acid	0.829
				Lactobacillus_zymae	3,5-Dihydroxyphenylglycine_1	0.657
				Lactobacillus_zymae	p-cresol	-0.943
				Lactobacillus_zymae	Carbobenzyloxy-L-leucine	-0.6
				Lactobacillus_zymae	prostaglandin_A2_3	0.943
				Lactobacillus_zymae	2-Amino-3-methyl-1-butanol	-0.714
				Lactobacillus_zymae	gly-pro	0.771
				Lactobacillus_zymae	arbutin	0.657
				Lactobacillus_zymae	2-ketoadipate_4	0.771
				Lactobacillus_zymae	2-deoxy-D-glucose_1	0.657
				Lactobacillus_zymae	creatine_degr	0.6
				Lactobacillus_zymae	Androstanediol	0.6
				Lactobacillus_zymae	1,5-Anhydroglucitol	0.6
				Lactobacillus_zymae	naringin	0.6
				Lactobacillus_zymae	Tagatose_2	0.771
				Lactobacillus_zymae	D-(glycerol_1-phosphate)	0.943
				Lactobacillus_zymae	glutamine_1	0.771
				Lactobacillus_zymae	phenylethylamine	-0.943
				Lactobacillus_zymae	glycolic_acid	0.771
				Lactobacillus_zymae	succinate_semialdehyde_2	0.657
				Lactobacillus_zymae	beta-Mannosylglycerate_1	-0.6
				Lactobacillus_zymae	guanine_1	-0.657
				Lactobacillus_zymae	isocitric_acid_1	0.6
				Lactobacillus_zymae	3-(4-hydroxyphenyl)propionic_acid	0.6
				Lactobacillus_zymae	glutamic_acid	-0.886
				Lactobacillus_zymae	linolenic_acid	-0.6
				Lactobacillus_zymae	oxoproline	-0.6
				Lactobacillus_zymae	xylitol	0.6
				Lactobacillus_zymae	palmitic_acid	0.657
				bacterium_BYJ5-1	guaiacol	-0.771
				bacterium_BYJ5-1	Phytanic_acid	-0.771
				bacterium_BYJ5-1	Octadecanol	-0.6
				bacterium_BYJ5-1	glucose-6-phosphate_2	-0.829
				bacterium_BYJ5-1	alpha-Tocopherol	-0.771
				bacterium_BYJ5-1	p-cresol	-0.6
				bacterium_BYJ5-1	Carbobenzyloxy-L-leucine	-0.714
				bacterium_BYJ5-1	prostaglandin_A2_3	0.6
				bacterium_BYJ5-1	Arachidic_acid	0.657
				bacterium_BYJ5-1	androsterone_1	-0.6
				bacterium_BYJ5-1	tryptophan_1	-0.943
				bacterium_BYJ5-1	o-Hydroxyhippuric_acid_1	-0.886
				bacterium_BYJ5-1	Hesperitin_2	0.657
				bacterium_BYJ5-1	Acetol_4	-0.829
				bacterium_BYJ5-1	3,6-Anhydro-D-galactose_4	-0.829
				bacterium_BYJ5-1	spermidine_1	-0.657
				bacterium_BYJ5-1	Atropine	-0.771
				bacterium_BYJ5-1	nornicotine	-0.6
				bacterium_BYJ5-1	kyotorphin_2	-0.829
				bacterium_BYJ5-1	pantothenic_acid	-0.657
				bacterium_BYJ5-1	4-aminobenzoic_acid	-0.6
				bacterium_BYJ5-1	Stigmasterol	0.771
				bacterium_BYJ5-1	N-Acetylisatin_2	0.771
				bacterium_BYJ5-1	cis-Phytol	0.657
				bacterium_BYJ5-1	3-Hydroxypalmitic_acid	-0.771
				bacterium_BYJ5-1	D-galacturonic_acid_2	-0.771
				bacterium_BYJ5-1	Isopropyl-beta-D-thiogalactopyranoside	0.771
				bacterium_BYJ5-1	naringin	0.714
				bacterium_BYJ5-1	Allylmalonic_acid	-0.657
				bacterium_BYJ5-1	sulfuric_acid	-0.886
				bacterium_BYJ5-1	Citramalic_acid	-0.657
				bacterium_BYJ5-1	2-methylfumarate	-0.886
				bacterium_BYJ5-1	Homocystine_1	-0.886
				bacterium_BYJ5-1	phenylethylamine	-0.6
				bacterium_BYJ5-1	glycolic_acid	0.829
				bacterium_BYJ5-1	palmitoleic_acid	-0.771
				bacterium_BYJ5-1	Isomaltose_2	0.771
				bacterium_BYJ5-1	methionine_1	-0.829
				bacterium_BYJ5-1	lysine	-0.829
				bacterium_BYJ5-1	Saccharic_acid	-0.771
				bacterium_BYJ5-1	DL-Anabasine_1	-0.943
				bacterium_BYJ5-1	catechol	-0.886
				bacterium_BYJ5-1	L-Malic_acid	0.657
				bacterium_BYJ5-1	sucrose	0.657
				bacterium_BYJ5-1	gentisic_acid	-0.657
				bacterium_BYJ5-1	Aconitic_Acid	-0.771
				bacterium_BYJ5-1	lauric_acid	1
				bacterium_BYJ5-1	Myristic_Acid	0.771
				bacterium_BYJ5-1	tyramine	-0.886
				bacterium_BYJ5-1	L-homoserine_1	-0.829
				bacterium_BYJ5-1	ferulic_acid	-0.657
				bacterium_BYJ5-1	azelaic_acid	0.714
				bacterium_BYJ5-1	Itaconic_acid	-0.886
[truncated: 788 more rows]

## Sheet: P
Spearman correlation coefficients of that between microbiota, well-predicted metabolites and variables of fermentation quality in corn silage inoculated with L. plantarum (Fig. 6c). The absolute Spearman coefficient value > 0.6 is shown.
compound_vs_quallity				species_vs_compound				species_vs_quality
metabolites	fermentation_quality	correlation_coefficients		taxa	metabolites	correlation_coefficients		taxa	fermentation quality	correlation_coefficients
guaiacol	pH	-0.667		Lactobacillus_acetotolerans	2-aminophenol_1	-0.676		Lactobacillus_acetotolerans	pH	-0.6
guaiacol	LA	0.6		Lactobacillus_acetotolerans	3-Hydroxynorvaline_2	0.676		Lactobacillus_acetotolerans	LA	0.845
guaiacol	AA	0.6		Lactobacillus_acetotolerans	6-Aminopenicillanic_acid_2	0.676		Lactobacillus_acetotolerans	AA	0.676
guaiacol	PA	0.6		Lactobacillus_acetotolerans	Phytanic_acid	0.778		Lactobacillus_acetotolerans	PA	0.676
2-aminophenol_1	pH	0.812		Lactobacillus_acetotolerans	threo-beta-hyrdoxyaspartate_2	-0.845		Lactobacillus_silagei	pH	-0.899
2-aminophenol_1	LA	-0.771		Lactobacillus_acetotolerans	Octadecanol	-0.676		Lactobacillus_silagei	LA	0.771
2-aminophenol_1	AA	-0.771		Lactobacillus_acetotolerans	D-Glyceric_acid	0.676		Lactobacillus_silagei	AA	0.943
2-aminophenol_1	PA	-0.771		Lactobacillus_acetotolerans	shikimic_acid	0.778		Lactobacillus_silagei	PA	0.943
3-Hydroxynorvaline_2	pH	-0.754		Lactobacillus_acetotolerans	mucic_acid	-0.845		Lactobacillus_buchneri	pH	-0.696
3-Hydroxynorvaline_2	LA	0.829		Lactobacillus_acetotolerans	androsterone_1	0.845		Lactobacillus_buchneri	LA	0.771
3-Hydroxynorvaline_2	AA	0.714		Lactobacillus_acetotolerans	5-aminovaleric_acid_lactam	0.676		Lactobacillus_buchneri	AA	0.771
3-Hydroxynorvaline_2	PA	0.714		Lactobacillus_acetotolerans	Acetol_4	0.676		Lactobacillus_buchneri	PA	0.771
6-Aminopenicillanic_acid_2	pH	-0.812		Lactobacillus_acetotolerans	2-Amino-3-methyl-1-butanol	0.778		Lactobacillus_parabrevis	pH	0.638
6-Aminopenicillanic_acid_2	LA	0.771		Lactobacillus_acetotolerans	3,6-Anhydro-D-galactose_4	0.676		Lactobacillus_parabrevis	LA	-0.714
6-Aminopenicillanic_acid_2	AA	0.771		Lactobacillus_acetotolerans	spermidine_1	0.676		Lactobacillus_parabrevis	AA	-0.657
6-Aminopenicillanic_acid_2	PA	0.771		Lactobacillus_acetotolerans	3,7,12-Trihydroxycoprostane_2	0.778		Lactobacillus_parabrevis	PA	-0.657
threo-beta-hyrdoxyaspartate_2	LA	-0.714		Lactobacillus_acetotolerans	nornicotine	0.676		Lactobacillus_parafarraginis	pH	-0.893
Carbobenzyloxy-L-leucine_degr1	pH	-0.696		Lactobacillus_acetotolerans	arachidonic_acid	-0.676		Lactobacillus_parafarraginis	LA	0.88
Carbobenzyloxy-L-leucine_degr1	LA	0.771		Lactobacillus_acetotolerans	gly-pro	0.845		Lactobacillus_parafarraginis	AA	0.941
Carbobenzyloxy-L-leucine_degr1	AA	0.771		Lactobacillus_acetotolerans	palatinitol_2	0.778		Lactobacillus_parafarraginis	PA	0.941
Carbobenzyloxy-L-leucine_degr1	PA	0.771		Lactobacillus_acetotolerans	kyotorphin_2	0.676		Acinetobacter_junii	pH	0.638
Octadecanol	pH	0.696		Lactobacillus_acetotolerans	pantothenic_acid	0.676		Acinetobacter_junii	AA	-0.657
Octadecanol	LA	-0.771		Lactobacillus_acetotolerans	cis-gondoic_acid	0.845		Acinetobacter_junii	PA	-0.657
Octadecanol	AA	-0.771		Lactobacillus_acetotolerans	Melezitose	-0.845		Lactobacillus_plantarum	pH	0.899
Octadecanol	PA	-0.771		Lactobacillus_acetotolerans	N-Acetyl-L-glutamic_acid_2	0.676		Lactobacillus_plantarum	LA	-0.943
D-Glyceric_acid	pH	-0.812		Lactobacillus_acetotolerans	creatine_degr	0.676		Lactobacillus_plantarum	AA	-0.943
D-Glyceric_acid	LA	0.771		Lactobacillus_acetotolerans	D-galacturonic_acid_2	0.676		Lactobacillus_plantarum	PA	-0.943
D-Glyceric_acid	AA	0.771		Lactobacillus_acetotolerans	Levoglucosan	-0.778		Lactobacillus_heilongjiangensis	LA	-0.6
D-Glyceric_acid	PA	0.771		Lactobacillus_acetotolerans	naringin	-0.676		Lactobacillus_heilongjiangensis	AA	-0.6
phloroglucinol	pH	-0.754		Lactobacillus_acetotolerans	Allylmalonic_acid	0.845		Lactobacillus_heilongjiangensis	PA	-0.6
phloroglucinol	AA	0.657		Lactobacillus_acetotolerans	3-Hydroxypyridine	0.778		Lactobacillus_koreensis	pH	0.638
phloroglucinol	PA	0.657		Lactobacillus_acetotolerans	Ribonic_acid_gamma-lactone	0.676		Lactobacillus_koreensis	LA	-0.714
shikimic_acid	pH	-0.609		Lactobacillus_acetotolerans	5-Methoxytryptamine_1	-0.676		Lactobacillus_koreensis	AA	-0.657
shikimic_acid	LA	0.886		Lactobacillus_acetotolerans	2-methylfumarate	0.845		Lactobacillus_koreensis	PA	-0.657
shikimic_acid	AA	0.657		Lactobacillus_acetotolerans	phenylethylamine	0.778		Gammaproteobacteria_unclassified	pH	0.986
shikimic_acid	PA	0.657		Lactobacillus_acetotolerans	Isomaltose_2	-0.845		Gammaproteobacteria_unclassified	LA	-0.886
alpha-Tocopherol	pH	-0.667		Lactobacillus_acetotolerans	lysine	0.676		Gammaproteobacteria_unclassified	AA	-1
2-keto-isovaleric_acid_1	pH	-0.928		Lactobacillus_acetotolerans	Saccharic_acid	0.845		Gammaproteobacteria_unclassified	PA	-1
2-keto-isovaleric_acid_1	LA	0.771		Lactobacillus_acetotolerans	beta-Mannosylglycerate_1	0.676		Citrobacter_unclassified	pH	0.812
2-keto-isovaleric_acid_1	AA	0.943		Lactobacillus_acetotolerans	3,4-dihydroxycinnamic_acid	-0.676		Citrobacter_unclassified	LA	-0.771
2-keto-isovaleric_acid_1	PA	0.943		Lactobacillus_acetotolerans	lactic_acid	-0.778		Citrobacter_unclassified	AA	-0.771
Menthone_1	pH	-0.928		Lactobacillus_acetotolerans	isocitric_acid_1	0.676		Citrobacter_unclassified	PA	-0.771
Menthone_1	LA	0.771		Lactobacillus_acetotolerans	tyramine	0.676		Methylobacterium_adhaesivum	pH	0.812
Menthone_1	AA	0.943		Lactobacillus_acetotolerans	L-homoserine_1	0.676		Methylobacterium_adhaesivum	LA	-0.771
Menthone_1	PA	0.943		Lactobacillus_acetotolerans	3,4-dihydroxybenzoic_acid	-0.676		Methylobacterium_adhaesivum	AA	-0.771
Carbobenzyloxy-L-leucine	pH	-0.899		Lactobacillus_acetotolerans	4-aminobutyric_acid_1	0.676		Methylobacterium_adhaesivum	PA	-0.771
Carbobenzyloxy-L-leucine	LA	0.714		Lactobacillus_acetotolerans	glutamic_acid	0.845		Klebsiella_unclassified	pH	0.899
Carbobenzyloxy-L-leucine	AA	0.829		Lactobacillus_acetotolerans	ornithine_1	0.676		Klebsiella_unclassified	LA	-0.714
Carbobenzyloxy-L-leucine	PA	0.829		Lactobacillus_acetotolerans	phenylalanine_1	0.676		Klebsiella_unclassified	AA	-0.829
prostaglandin_A2_3	pH	0.638		Lactobacillus_acetotolerans	oxoproline	0.845		Klebsiella_unclassified	PA	-0.829
prostaglandin_A2_3	LA	-0.657		Lactobacillus_acetotolerans	xylitol	0.676		Enterobacteriaceae_unclassified	pH	0.986
prostaglandin_A2_3	AA	-0.714		Lactobacillus_silagei	2-aminophenol_1	-0.6		Enterobacteriaceae_unclassified	LA	-0.771
prostaglandin_A2_3	PA	-0.714		Lactobacillus_silagei	6-Aminopenicillanic_acid_2	0.6		Enterobacteriaceae_unclassified	AA	-0.943
2-Deoxyuridine	pH	-0.638		Lactobacillus_silagei	Phytanic_acid	0.657		Enterobacteriaceae_unclassified	PA	-0.943
2-Deoxyuridine	LA	0.714		Lactobacillus_silagei	2,4,6-Trihydroxybenzophenone	-0.657		Lactobacillus_xiangfangensis	LA	-0.657
2-Deoxyuridine	AA	0.657		Lactobacillus_silagei	Carbobenzyloxy-L-leucine_degr1	0.714		Rahnella_sp._Y9602	pH	0.986
2-Deoxyuridine	PA	0.657		Lactobacillus_silagei	Octadecanol	-0.829		Rahnella_sp._Y9602	LA	-0.886
androsterone_1	pH	-0.812		Lactobacillus_silagei	D-Glyceric_acid	0.6		Rahnella_sp._Y9602	AA	-1
androsterone_1	LA	0.886		Lactobacillus_silagei	phloroglucinol	0.6		Rahnella_sp._Y9602	PA	-1
androsterone_1	AA	0.829		Lactobacillus_silagei	2-keto-isovaleric_acid_1	0.886		Klebsiella_sp._M5al	pH	0.986
androsterone_1	PA	0.829		Lactobacillus_silagei	Menthone_1	0.886		Klebsiella_sp._M5al	LA	-0.771
tryptophan_1	pH	-0.986		Lactobacillus_silagei	Carbobenzyloxy-L-leucine	0.657		Klebsiella_sp._M5al	AA	-0.943
tryptophan_1	LA	0.771		Lactobacillus_silagei	prostaglandin_A2_3	-0.771		Klebsiella_sp._M5al	PA	-0.943
tryptophan_1	AA	0.943		Lactobacillus_silagei	2-Deoxyuridine	0.6		Aureimonas_unclassified	pH	0.986
tryptophan_1	PA	0.943		Lactobacillus_silagei	androsterone_1	0.714		Aureimonas_unclassified	LA	-0.886
5-aminovaleric_acid_lactam	pH	-0.928		Lactobacillus_silagei	tryptophan_1	0.829		Aureimonas_unclassified	AA	-1
5-aminovaleric_acid_lactam	LA	0.943		Lactobacillus_silagei	5-aminovaleric_acid_lactam	0.829		Aureimonas_unclassified	PA	-1
5-aminovaleric_acid_lactam	AA	0.943		Lactobacillus_silagei	Acetol_4	0.943		Lactobacillus_pentosus	pH	0.899
5-aminovaleric_acid_lactam	PA	0.943		Lactobacillus_silagei	3,6-Anhydro-D-galactose_4	0.6		Lactobacillus_pentosus	LA	-0.943
Acetol_4	pH	-0.986		Lactobacillus_silagei	Dehydroabietic_Acid	-0.6		Lactobacillus_pentosus	AA	-0.943
Acetol_4	LA	0.886		Lactobacillus_silagei	3,7,12-Trihydroxycoprostane_2	0.657		Lactobacillus_pentosus	PA	-0.943
Acetol_4	AA	1		Lactobacillus_silagei	Atropine	-0.771		Lactobacillus_kefiri	pH	-0.971
Acetol_4	PA	1		Lactobacillus_silagei	nornicotine	0.829		Lactobacillus_kefiri	LA	0.928
2-Amino-3-methyl-1-butanol	pH	-0.609		Lactobacillus_silagei	arachidonic_acid	-0.829		Lactobacillus_kefiri	AA	0.986
2-Amino-3-methyl-1-butanol	LA	0.886		Lactobacillus_silagei	gly-pro	0.886		Lactobacillus_kefiri	PA	0.986
2-Amino-3-methyl-1-butanol	AA	0.657		Lactobacillus_silagei	palatinitol_2	0.714		Agrobacterium_larrymoorei	pH	0.986
2-Amino-3-methyl-1-butanol	PA	0.657		Lactobacillus_silagei	kyotorphin_2	0.6		Agrobacterium_larrymoorei	LA	-0.771
glutaraldehyde_2	pH	-0.783		Lactobacillus_silagei	pantothenic_acid	0.943		Agrobacterium_larrymoorei	AA	-0.943
glutaraldehyde_2	AA	0.714		Lactobacillus_silagei	Lactobionic_Acid_1	-0.6		Agrobacterium_larrymoorei	PA	-0.943
glutaraldehyde_2	PA	0.714		Lactobacillus_silagei	2-ketoadipate_4	0.714		Agrobacterium_sp._H13-3	pH	0.986
3,6-Anhydro-D-galactose_4	pH	-0.812		Lactobacillus_silagei	Stigmasterol	-0.943		Agrobacterium_sp._H13-3	LA	-0.771
3,6-Anhydro-D-galactose_4	LA	0.771		Lactobacillus_silagei	N-Acetylisatin_2	0.6		Agrobacterium_sp._H13-3	AA	-0.943
3,6-Anhydro-D-galactose_4	AA	0.771		Lactobacillus_silagei	cis-Phytol	-0.886		Agrobacterium_sp._H13-3	PA	-0.943
3,6-Anhydro-D-galactose_4	PA	0.771		Lactobacillus_silagei	2-deoxy-D-glucose_1	-0.6		Sphingomonas_unclassified	pH	0.754
Dehydroabietic_Acid	LA	-0.657		Lactobacillus_silagei	Melezitose	-0.886		Sphingomonas_unclassified	LA	-0.886
3,7,12-Trihydroxycoprostane_2	LA	0.771		Lactobacillus_silagei	N-Acetyl-L-glutamic_acid_2	0.943		Sphingomonas_unclassified	AA	-0.829
3,7,12-Trihydroxycoprostane_2	AA	0.6		Lactobacillus_silagei	D-galacturonic_acid_2	0.771		Sphingomonas_unclassified	PA	-0.829
3,7,12-Trihydroxycoprostane_2	PA	0.6		Lactobacillus_silagei	Isopropyl-beta-D-thiogalactopyranoside	-0.657		Methylobacterium_unclassified	pH	0.986
Atropine	pH	0.783		Lactobacillus_silagei	Levoglucosan	-0.657		Methylobacterium_unclassified	LA	-0.886
Atropine	LA	-0.714		Lactobacillus_silagei	naringin	-0.829		Methylobacterium_unclassified	AA	-1
Atropine	AA	-0.829		Lactobacillus_silagei	Allylmalonic_acid	0.714		Methylobacterium_unclassified	PA	-1
Atropine	PA	-0.829		Lactobacillus_silagei	Ribonic_acid_gamma-lactone	0.943		Achromobacter_unclassified	pH	0.986
nornicotine	pH	-0.928		Lactobacillus_silagei	5-Methoxytryptamine_1	-0.829		Achromobacter_unclassified	LA	-0.886
nornicotine	LA	0.943		Lactobacillus_silagei	salicin	-0.886		Achromobacter_unclassified	AA	-1
nornicotine	AA	0.943		Lactobacillus_silagei	d-Glucoheptose_1	-0.771		Achromobacter_unclassified	PA	-1
nornicotine	PA	0.943		Lactobacillus_silagei	Linoleic_acid_methyl_ester	-0.771
arachidonic_acid	pH	0.696		Lactobacillus_silagei	2-methylfumarate	0.886
arachidonic_acid	LA	-0.771		Lactobacillus_silagei	Homocystine_1	-0.6
arachidonic_acid	AA	-0.771		Lactobacillus_silagei	phenylethylamine	0.657
arachidonic_acid	PA	-0.771		Lactobacillus_silagei	lactulose_1	0.771
gly-pro	pH	-0.899		Lactobacillus_silagei	palmitoleic_acid	0.657
gly-pro	LA	0.943		Lactobacillus_silagei	Isomaltose_2	-0.943
gly-pro	AA	0.943		Lactobacillus_silagei	Glutaric_Acid	0.714
gly-pro	PA	0.943		Lactobacillus_silagei	Glucoheptonic_acid_1	0.657
palatinitol_2	LA	0.6		Lactobacillus_silagei	methionine_1	-0.657
palatinitol_2	AA	0.6		Lactobacillus_silagei	lysine	0.6
palatinitol_2	PA	0.6		Lactobacillus_silagei	Sophorose_1	0.714
kyotorphin_2	pH	-0.812		Lactobacillus_silagei	Saccharic_acid	0.886
kyotorphin_2	LA	0.771		Lactobacillus_silagei	beta-Mannosylglycerate_1	0.771
kyotorphin_2	AA	0.771		Lactobacillus_silagei	catechol	0.6
kyotorphin_2	PA	0.771		Lactobacillus_silagei	Pipecolinic_acid	0.6
pantothenic_acid	pH	-0.986		Lactobacillus_silagei	sucrose	0.6
pantothenic_acid	LA	0.886		Lactobacillus_silagei	lauric_acid	-0.771
pantothenic_acid	AA	1		Lactobacillus_silagei	guanine_1	-0.6
pantothenic_acid	PA	1		Lactobacillus_silagei	Myristic_Acid	-0.943
Lactobionic_Acid_1	LA	-0.657		Lactobacillus_silagei	isocitric_acid_1	0.829
Dihydroxyacetone	pH	-0.841		Lactobacillus_silagei	tyramine	0.943
Dihydroxyacetone	LA	0.771		Lactobacillus_silagei	L-homoserine_1	0.943
Dihydroxyacetone	AA	0.771		Lactobacillus_silagei	3,4-dihydroxybenzoic_acid	-0.943
Dihydroxyacetone	PA	0.771		Lactobacillus_silagei	ferulic_acid	0.657
cis-gondoic_acid	LA	0.657		Lactobacillus_silagei	azelaic_acid	-0.829
2-ketoadipate_4	LA	0.6		Lactobacillus_silagei	Itaconic_acid	0.714
2-ketoadipate_4	AA	0.6		Lactobacillus_silagei	4-aminobutyric_acid_1	0.943
2-ketoadipate_4	PA	0.6		Lactobacillus_silagei	glutamic_acid	0.886
Stigmasterol	pH	0.841		Lactobacillus_silagei	trehalose	-0.657
Stigmasterol	LA	-0.657		Lactobacillus_silagei	3-hydroxybutyric_acid	0.829
Stigmasterol	AA	-0.886		Lactobacillus_silagei	phenylalanine_1	0.943
Stigmasterol	PA	-0.886		Lactobacillus_silagei	oxoproline	0.886
cis-Phytol	pH	0.696		Lactobacillus_silagei	stearic_acid	-0.771
cis-Phytol	LA	-0.6		Lactobacillus_buchneri	caffeic_acid	-0.6
cis-Phytol	AA	-0.771		Lactobacillus_buchneri	Phytanic_acid	0.6
cis-Phytol	PA	-0.771		Lactobacillus_buchneri	threo-beta-hyrdoxyaspartate_2	-0.829
Melezitose	pH	0.899		Lactobacillus_buchneri	2,4,6-Trihydroxybenzophenone	-0.714
Melezitose	LA	-0.943		Lactobacillus_buchneri	Octadecanol	-1
Melezitose	AA	-0.943		Lactobacillus_buchneri	2-keto-isovaleric_acid_1	0.714
Melezitose	PA	-0.943		Lactobacillus_buchneri	mucic_acid	-0.6
N-Acetyl-L-glutamic_acid_2	pH	-0.986		Lactobacillus_buchneri	Menthone_1	0.714
N-Acetyl-L-glutamic_acid_2	LA	0.886		Lactobacillus_buchneri	prostaglandin_A2_3	-0.943
N-Acetyl-L-glutamic_acid_2	AA	1		Lactobacillus_buchneri	2-Deoxyuridine	0.886
N-Acetyl-L-glutamic_acid_2	PA	1		Lactobacillus_buchneri	tryptophan_1	0.6
3-Hydroxypalmitic_acid	pH	-0.667		Lactobacillus_buchneri	5-aminovaleric_acid_lactam	0.829
3-Hydroxypalmitic_acid	LA	0.6		Lactobacillus_buchneri	N-Carbamylglutamate_4	-0.657
3-Hydroxypalmitic_acid	AA	0.6		Lactobacillus_buchneri	Acetol_4	0.771
3-Hydroxypalmitic_acid	PA	0.6		Lactobacillus_buchneri	Dehydroabietic_Acid	-0.771
D-galacturonic_acid_2	pH	-0.783		Lactobacillus_buchneri	3,7,12-Trihydroxycoprostane_2	0.829
D-galacturonic_acid_2	LA	0.886		Lactobacillus_buchneri	Atropine	-0.6
D-galacturonic_acid_2	AA	0.829		Lactobacillus_buchneri	nornicotine	0.829
D-galacturonic_acid_2	PA	0.829		Lactobacillus_buchneri	arachidonic_acid	-1
Isopropyl-beta-D-thiogalactopyranoside	pH	0.725		Lactobacillus_buchneri	gly-pro	0.714
Isopropyl-beta-D-thiogalactopyranoside	LA	-0.771		Lactobacillus_buchneri	arbutin	-0.6
Isopropyl-beta-D-thiogalactopyranoside	AA	-0.771		Lactobacillus_buchneri	pantothenic_acid	0.771
Isopropyl-beta-D-thiogalactopyranoside	PA	-0.771		Lactobacillus_buchneri	Lactobionic_Acid_1	-0.771
Levoglucosan	LA	-0.771		Lactobacillus_buchneri	2-ketoadipate_4	0.714
Levoglucosan	AA	-0.6		Lactobacillus_buchneri	Stigmasterol	-0.771
Levoglucosan	PA	-0.6		Lactobacillus_buchneri	cis-Phytol	-0.886
6-hydroxy_caproic_acid_dimer	pH	-0.667		Lactobacillus_buchneri	2-deoxy-D-glucose_1	-0.6
6-hydroxy_caproic_acid_dimer	LA	0.6		Lactobacillus_buchneri	Melezitose	-0.714
6-hydroxy_caproic_acid_dimer	AA	0.6		Lactobacillus_buchneri	N-Acetyl-L-glutamic_acid_2	0.771
6-hydroxy_caproic_acid_dimer	PA	0.6		Lactobacillus_buchneri	Phenyl_beta-D-glucopyranoside	-0.771
naringin	pH	0.928		Lactobacillus_buchneri	D-galacturonic_acid_2	0.943
naringin	LA	-0.943		Lactobacillus_buchneri	Androstanediol	-0.771
naringin	AA	-0.943		Lactobacillus_buchneri	Isopropyl-beta-D-thiogalactopyranoside	-0.657
naringin	PA	-0.943		Lactobacillus_buchneri	Levoglucosan	-0.829
fucose_1	pH	-0.667		Lactobacillus_buchneri	naringin	-0.829
Allylmalonic_acid	pH	-0.812		Lactobacillus_buchneri	Ribonic_acid_gamma-lactone	0.771
Allylmalonic_acid	LA	0.886		Lactobacillus_buchneri	5-Methoxytryptamine_1	-1
Allylmalonic_acid	AA	0.829		Lactobacillus_buchneri	salicin	-0.886
Allylmalonic_acid	PA	0.829		Lactobacillus_buchneri	Tagatose_2	-0.6
Neohesperidin	pH	0.609		Lactobacillus_buchneri	D-(glycerol_1-phosphate)	-0.6
Ribonic_acid_gamma-lactone	pH	-0.986		Lactobacillus_buchneri	d-Glucoheptose_1	-0.771
Ribonic_acid_gamma-lactone	LA	0.886		Lactobacillus_buchneri	Linoleic_acid_methyl_ester	-0.6
Ribonic_acid_gamma-lactone	AA	1		Lactobacillus_buchneri	2-methylfumarate	0.714
Ribonic_acid_gamma-lactone	PA	1		Lactobacillus_buchneri	Homocystine_1	-0.886
5-Methoxytryptamine_1	pH	0.696		Lactobacillus_buchneri	phenylethylamine	0.657
5-Methoxytryptamine_1	LA	-0.771		Lactobacillus_buchneri	lactulose_1	0.6
5-Methoxytryptamine_1	AA	-0.771		Lactobacillus_buchneri	Isomaltose_2	-0.771
5-Methoxytryptamine_1	PA	-0.771		Lactobacillus_buchneri	Glucoheptonic_acid_1	0.829
salicin	pH	0.696		Lactobacillus_buchneri	succinate_semialdehyde_2	-0.657
salicin	LA	-0.6		Lactobacillus_buchneri	methionine_1	-0.829
salicin	AA	-0.771		Lactobacillus_buchneri	Sophorose_1	0.886
salicin	PA	-0.771		Lactobacillus_buchneri	Saccharic_acid	0.714
glutamine_1	pH	0.609		Lactobacillus_buchneri	beta-Mannosylglycerate_1	0.943
glutamine_1	LA	-0.657		Lactobacillus_buchneri	Myristic_Acid	-0.771
d-Glucoheptose_1	AA	-0.657		Lactobacillus_buchneri	isocitric_acid_1	0.829
d-Glucoheptose_1	PA	-0.657		Lactobacillus_buchneri	tyramine	0.771
Linoleic_acid_methyl_ester	pH	0.783		Lactobacillus_buchneri	L-homoserine_1	0.771
Linoleic_acid_methyl_ester	LA	-0.714		Lactobacillus_buchneri	3,4-dihydroxybenzoic_acid	-0.943
Linoleic_acid_methyl_ester	AA	-0.829		Lactobacillus_buchneri	ferulic_acid	0.657
Linoleic_acid_methyl_ester	PA	-0.829		Lactobacillus_buchneri	azelaic_acid	-0.657
2-methylfumarate	pH	-0.899		Lactobacillus_buchneri	Itaconic_acid	0.657
2-methylfumarate	LA	0.943		Lactobacillus_buchneri	4-aminobutyric_acid_1	0.771
2-methylfumarate	AA	0.943		Lactobacillus_buchneri	glutamic_acid	0.714
2-methylfumarate	PA	0.943		Lactobacillus_buchneri	trehalose	-0.657
phenylethylamine	pH	-0.696		Lactobacillus_buchneri	3-hydroxybutyric_acid	0.6
phenylethylamine	LA	0.943		Lactobacillus_buchneri	phenylalanine_1	0.771
phenylethylamine	AA	0.771		Lactobacillus_buchneri	oxoproline	0.714
phenylethylamine	PA	0.771		Lactobacillus_farciminis	2-Ketocaproic_acid	0.6
lactulose_1	pH	-0.783		Lactobacillus_farciminis	glucose-6-phosphate_2	0.943
lactulose_1	LA	0.714		Lactobacillus_farciminis	3,5-Dihydroxyphenylglycine_1	0.6
lactulose_1	AA	0.829		Lactobacillus_farciminis	p-cresol	0.886
lactulose_1	PA	0.829		Lactobacillus_farciminis	N-cyclohexylformamide_1	0.6
palmitoleic_acid	pH	-0.899		Lactobacillus_farciminis	Adipamide_5	0.714
palmitoleic_acid	LA	0.714		Lactobacillus_farciminis	o-Hydroxyhippuric_acid_1	-0.6
palmitoleic_acid	AA	0.829		Lactobacillus_farciminis	Hesperitin_2	-0.6
palmitoleic_acid	PA	0.829		Lactobacillus_farciminis	4-Methylbenzyl_alcohol	0.771
Isomaltose_2	pH	0.812		Lactobacillus_farciminis	citrulline_2	0.886
Isomaltose_2	LA	-0.829		Lactobacillus_farciminis	Atropine	-0.6
Isomaltose_2	AA	-0.886		Lactobacillus_farciminis	N(alpha),N(alpha)-dimethyl-L-histidine	0.943
Isomaltose_2	PA	-0.886		Lactobacillus_farciminis	creatine_degr	-0.6
Glutaric_Acid	pH	-0.696		Lactobacillus_farciminis	Isopropyl-beta-D-thiogalactopyranoside	-0.657
Glutaric_Acid	LA	0.771		Lactobacillus_farciminis	L-dopa_1	-0.657
Glutaric_Acid	AA	0.771		Lactobacillus_farciminis	2-Methylglutaric_Acid	0.943
Glutaric_Acid	PA	0.771		Lactobacillus_farciminis	1,5-Anhydroglucitol	0.6
Glucoheptonic_acid_1	LA	0.6		Lactobacillus_farciminis	sulfuric_acid	0.771
Glucoheptonic_acid_1	AA	0.6		Lactobacillus_farciminis	Sinapyl_alcohol_1	-0.657
Glucoheptonic_acid_1	PA	0.6		Lactobacillus_farciminis	Citramalic_acid	0.714
methionine_1	LA	-0.6		Lactobacillus_farciminis	Tagatose_2	-0.714
methionine_1	AA	-0.6		Lactobacillus_farciminis	Linoleic_acid_methyl_ester	-0.6
methionine_1	PA	-0.6		Lactobacillus_farciminis	phytosphingosine_2	0.657
lysine	pH	-0.812		Lactobacillus_farciminis	lactulose_1	0.6
lysine	LA	0.771		Lactobacillus_farciminis	glycolic_acid	-0.657
lysine	AA	0.771		Lactobacillus_farciminis	2-aminoethanethiol	0.771
lysine	PA	0.771		Lactobacillus_farciminis	L-Malic_acid	0.771
Sophorose_1	pH	-0.725		Lactobacillus_farciminis	3,4-dihydroxycinnamic_acid	0.714
Sophorose_1	LA	0.771		Lactobacillus_farciminis	gentisic_acid	-0.6
Sophorose_1	AA	0.771		Lactobacillus_farciminis	ribose	0.829
Sophorose_1	PA	0.771		Lactobacillus_farciminis	N-Acetyl-beta-D-mannosamine_4	0.714
Saccharic_acid	pH	-0.899		Lactobacillus_farciminis	ferulic_acid	0.657
Saccharic_acid	LA	0.943		Lactobacillus_farciminis	myo-inositol	-0.6
Saccharic_acid	AA	0.943		Lactobacillus_farciminis	N-Methyl-DL-alanine	0.943
Saccharic_acid	PA	0.943		Lactobacillus_farciminis	3-(4-hydroxyphenyl)propionic_acid	0.714
DL-Anabasine_1	pH	-0.667		Lactobacillus_farciminis	trehalose	-0.657
Cerotinic_acid	LA	0.6		Lactobacillus_farciminis	xylose_1	0.829
beta-Mannosylglycerate_1	pH	-0.783		Lactobacillus_farciminis	D-Arabitol	0.829
beta-Mannosylglycerate_1	LA	0.886		Lactobacillus_farciminis	palmitic_acid	0.6
beta-Mannosylglycerate_1	AA	0.829		Lactobacillus_parabrevis	caffeic_acid	0.657
beta-Mannosylglycerate_1	PA	0.829		Lactobacillus_parabrevis	threo-beta-hyrdoxyaspartate_2	0.714
catechol	pH	-0.754		Lactobacillus_parabrevis	2,4,6-Trihydroxybenzophenone	0.6
catechol	AA	0.657		Lactobacillus_parabrevis	Octadecanol	0.886
catechol	PA	0.657		Lactobacillus_parabrevis	2-keto-isovaleric_acid_1	-0.6
Pipecolinic_acid	pH	-0.812		Lactobacillus_parabrevis	Menthone_1	-0.6
Pipecolinic_acid	AA	0.714		Lactobacillus_parabrevis	prostaglandin_A2_3	0.829
Pipecolinic_acid	PA	0.714		Lactobacillus_parabrevis	2-Deoxyuridine	-1
lactic_acid	LA	-0.6		Lactobacillus_parabrevis	tryptophan_1	-0.6
lauric_acid	pH	0.899		Lactobacillus_parabrevis	5-aminovaleric_acid_lactam	-0.829
lauric_acid	AA	-0.829		Lactobacillus_parabrevis	Elaidic_acid	0.6
lauric_acid	PA	-0.829		Lactobacillus_parabrevis	N-Carbamylglutamate_4	0.771
3-hydroxy-3-methylglutaric_acid	LA	0.6		Lactobacillus_parabrevis	Acetol_4	-0.657
Myristic_Acid	pH	0.841		Lactobacillus_parabrevis	3,7,12-Trihydroxycoprostane_2	-0.6
Myristic_Acid	LA	-0.657		Lactobacillus_parabrevis	nornicotine	-0.829
Myristic_Acid	AA	-0.886		Lactobacillus_parabrevis	arachidonic_acid	0.886
Myristic_Acid	PA	-0.886		Lactobacillus_parabrevis	arbutin	0.6
isocitric_acid_1	pH	-0.928		Lactobacillus_parabrevis	pantothenic_acid	-0.657
isocitric_acid_1	LA	0.943		Lactobacillus_parabrevis	Dihydroxyacetone	-0.6
isocitric_acid_1	AA	0.943		Lactobacillus_parabrevis	cis-Phytol	0.657
isocitric_acid_1	PA	0.943		Lactobacillus_parabrevis	2-deoxy-D-glucose_1	0.6
tyramine	pH	-0.986		Lactobacillus_parabrevis	N-Acetyl-L-glutamic_acid_2	-0.657
tyramine	LA	0.886		Lactobacillus_parabrevis	Phenyl_beta-D-glucopyranoside	0.771
tyramine	AA	1		Lactobacillus_parabrevis	D-galacturonic_acid_2	-0.943
tyramine	PA	1		Lactobacillus_parabrevis	Androstanediol	0.771
L-homoserine_1	pH	-0.986		Lactobacillus_parabrevis	Isopropyl-beta-D-thiogalactopyranoside	0.6
L-homoserine_1	LA	0.886		Lactobacillus_parabrevis	cytidine-monophosphate_degr_prod	-0.6
L-homoserine_1	AA	1		Lactobacillus_parabrevis	Levoglucosan	0.6
L-homoserine_1	PA	1		Lactobacillus_parabrevis	naringin	0.829
3,4-dihydroxybenzoic_acid	pH	0.754		Lactobacillus_parabrevis	Ribonic_acid_gamma-lactone	-0.657
3,4-dihydroxybenzoic_acid	LA	-0.714		Lactobacillus_parabrevis	5-Methoxytryptamine_1	0.886
3,4-dihydroxybenzoic_acid	AA	-0.829		Lactobacillus_parabrevis	salicin	0.657
3,4-dihydroxybenzoic_acid	PA	-0.829		Lactobacillus_parabrevis	Tagatose_2	0.6
ferulic_acid	pH	-0.725		Lactobacillus_parabrevis	D-(glycerol_1-phosphate)	0.714
ferulic_acid	LA	0.771		Lactobacillus_parabrevis	Homocystine_1	0.886
ferulic_acid	AA	0.771		Lactobacillus_parabrevis	Behenic_acid	-0.714
ferulic_acid	PA	0.771		Lactobacillus_parabrevis	Glucoheptonic_acid_1	-0.657
azelaic_acid	pH	0.696		Lactobacillus_parabrevis	succinate_semialdehyde_2	0.771
azelaic_acid	LA	-0.6		Lactobacillus_parabrevis	methionine_1	0.657
azelaic_acid	AA	-0.771		Lactobacillus_parabrevis	Sophorose_1	-0.886
azelaic_acid	PA	-0.771		Lactobacillus_parabrevis	beta-Mannosylglycerate_1	-0.943
Itaconic_acid	pH	-0.928		Lactobacillus_parabrevis	isocitric_acid_1	-0.829
Itaconic_acid	LA	0.829		Lactobacillus_parabrevis	tyramine	-0.657
Itaconic_acid	AA	0.886		Lactobacillus_parabrevis	L-homoserine_1	-0.657
Itaconic_acid	PA	0.886		Lactobacillus_parabrevis	3,4-dihydroxybenzoic_acid	0.714
4-aminobutyric_acid_1	pH	-0.986		Lactobacillus_parabrevis	ferulic_acid	-0.6
4-aminobutyric_acid_1	LA	0.886		Lactobacillus_parabrevis	Itaconic_acid	-0.771
4-aminobutyric_acid_1	AA	1		Lactobacillus_parabrevis	4-aminobutyric_acid_1	-0.657
4-aminobutyric_acid_1	PA	1		Lactobacillus_parabrevis	linolenic_acid	0.657
glutamic_acid	pH	-0.899		Lactobacillus_parabrevis	trehalose	0.6
glutamic_acid	LA	0.943		Lactobacillus_parabrevis	3-hydroxybutyric_acid	-0.6
glutamic_acid	AA	0.943		Lactobacillus_parabrevis	phenylalanine_1	-0.657
glutamic_acid	PA	0.943		Lactobacillus_parafarraginis	threo-beta-hyrdoxyaspartate_2	-0.698
trehalose	pH	0.725		Lactobacillus_parafarraginis	2,4,6-Trihydroxybenzophenone	-0.638
trehalose	LA	-0.771		Lactobacillus_parafarraginis	Carbobenzyloxy-L-leucine_degr1	0.698
trehalose	AA	-0.771		Lactobacillus_parafarraginis	Octadecanol	-0.941
trehalose	PA	-0.771		Lactobacillus_parafarraginis	2-keto-isovaleric_acid_1	0.88
ornithine_1	pH	-0.638		Lactobacillus_parafarraginis	Menthone_1	0.88
ornithine_1	LA	0.6		Lactobacillus_parafarraginis	Carbobenzyloxy-L-leucine	0.638
ornithine_1	AA	0.6		Lactobacillus_parafarraginis	prostaglandin_A2_3	-0.88
ornithine_1	PA	0.6		Lactobacillus_parafarraginis	2-Deoxyuridine	0.82
3-hydroxybutyric_acid	pH	-0.986		Lactobacillus_parafarraginis	androsterone_1	0.698
3-hydroxybutyric_acid	LA	0.771		Lactobacillus_parafarraginis	tryptophan_1	0.82
3-hydroxybutyric_acid	AA	0.943		Lactobacillus_parafarraginis	5-aminovaleric_acid_lactam	0.941
3-hydroxybutyric_acid	PA	0.943		Lactobacillus_parafarraginis	Acetol_4	0.941
phenylalanine_1	pH	-0.986		Lactobacillus_parafarraginis	Dehydroabietic_Acid	-0.698
phenylalanine_1	LA	0.886		Lactobacillus_parafarraginis	3,7,12-Trihydroxycoprostane_2	0.759
phenylalanine_1	AA	1		Lactobacillus_parafarraginis	Atropine	-0.759
phenylalanine_1	PA	1		Lactobacillus_parafarraginis	nornicotine	0.941
oxoproline	pH	-0.899		Lactobacillus_parafarraginis	arachidonic_acid	-0.941
oxoproline	LA	0.943		Lactobacillus_parafarraginis	gly-pro	0.88
oxoproline	AA	0.943		Lactobacillus_parafarraginis	pantothenic_acid	0.941
oxoproline	PA	0.943		Lactobacillus_parafarraginis	Lactobionic_Acid_1	-0.698
stearic_acid	pH	0.928		Lactobacillus_parafarraginis	Dihydroxyacetone	0.638
stearic_acid	LA	-0.657		Lactobacillus_parafarraginis	2-ketoadipate_4	0.698
stearic_acid	AA	-0.886		Lactobacillus_parafarraginis	Stigmasterol	-0.88
stearic_acid	PA	-0.886		Lactobacillus_parafarraginis	cis-Phytol	-0.88
xylitol	pH	-0.754		Lactobacillus_parafarraginis	Melezitose	-0.88
xylitol	LA	0.829		Lactobacillus_parafarraginis	N-Acetyl-L-glutamic_acid_2	0.941
xylitol	AA	0.714		Lactobacillus_parafarraginis	Phenyl_beta-D-glucopyranoside	-0.638
xylitol	PA	0.714		Lactobacillus_parafarraginis	D-galacturonic_acid_2	0.941
				Lactobacillus_parafarraginis	Androstanediol	-0.638
				Lactobacillus_parafarraginis	Isopropyl-beta-D-thiogalactopyranoside	-0.759
				Lactobacillus_parafarraginis	Levoglucosan	-0.759
				Lactobacillus_parafarraginis	naringin	-0.941
				Lactobacillus_parafarraginis	Allylmalonic_acid	0.698
				Lactobacillus_parafarraginis	Ribonic_acid_gamma-lactone	0.941
				Lactobacillus_parafarraginis	5-Methoxytryptamine_1	-0.941
				Lactobacillus_parafarraginis	salicin	-0.88
				Lactobacillus_parafarraginis	d-Glucoheptose_1	-0.759
				Lactobacillus_parafarraginis	Linoleic_acid_methyl_ester	-0.759
				Lactobacillus_parafarraginis	2-methylfumarate	0.88
				Lactobacillus_parafarraginis	Homocystine_1	-0.759
				Lactobacillus_parafarraginis	phenylethylamine	0.759
				Lactobacillus_parafarraginis	lactulose_1	0.759
				Lactobacillus_parafarraginis	palmitoleic_acid	0.638
				Lactobacillus_parafarraginis	Isomaltose_2	-0.88
				Lactobacillus_parafarraginis	Glutaric_Acid	0.698
				Lactobacillus_parafarraginis	Glucoheptonic_acid_1	0.759
				Lactobacillus_parafarraginis	methionine_1	-0.759
				Lactobacillus_parafarraginis	Sophorose_1	0.88
				Lactobacillus_parafarraginis	Saccharic_acid	0.88
				Lactobacillus_parafarraginis	beta-Mannosylglycerate_1	0.941
				Lactobacillus_parafarraginis	lauric_acid	-0.698
				Lactobacillus_parafarraginis	Myristic_Acid	-0.88
				Lactobacillus_parafarraginis	isocitric_acid_1	0.941
				Lactobacillus_parafarraginis	tyramine	0.941
				Lactobacillus_parafarraginis	L-homoserine_1	0.941
				Lactobacillus_parafarraginis	3,4-dihydroxybenzoic_acid	-0.941
				Lactobacillus_parafarraginis	ferulic_acid	0.759
				Lactobacillus_parafarraginis	azelaic_acid	-0.759
				Lactobacillus_parafarraginis	Itaconic_acid	0.82
				Lactobacillus_parafarraginis	4-aminobutyric_acid_1	0.941
				Lactobacillus_parafarraginis	glutamic_acid	0.88
				Lactobacillus_parafarraginis	trehalose	-0.759
				Lactobacillus_parafarraginis	3-hydroxybutyric_acid	0.82
				Lactobacillus_parafarraginis	phenylalanine_1	0.941
				Lactobacillus_parafarraginis	oxoproline	0.88
				Lactobacillus_parafarraginis	stearic_acid	-0.759
				Lactobacillus_brevis	caffeic_acid	0.771
				Lactobacillus_brevis	2,4,6-Trihydroxybenzophenone	0.829
				Lactobacillus_brevis	Octadecanol	0.657
				Lactobacillus_brevis	phloroglucinol	-0.771
				Lactobacillus_brevis	alpha-Tocopherol	-0.6
				Lactobacillus_brevis	prostaglandin_A2_3	0.6
				Lactobacillus_brevis	2-Deoxyuridine	-0.771
				Lactobacillus_brevis	Adipamide_5	0.771
				Lactobacillus_brevis	Elaidic_acid	0.714
				Lactobacillus_brevis	N-Carbamylglutamate_4	0.657
				Lactobacillus_brevis	arachidonic_acid	0.657
				Lactobacillus_brevis	2-deoxy-D-glucose_1	0.943
				Lactobacillus_brevis	Phenyl_beta-D-glucopyranoside	0.886
				Lactobacillus_brevis	D-galacturonic_acid_2	-0.6
				Lactobacillus_brevis	Androstanediol	0.886
				Lactobacillus_brevis	5-Dihydrocortisol_1	0.657
				Lactobacillus_brevis	fucose_1	-0.6
				Lactobacillus_brevis	Citramalic_acid	0.771
				Lactobacillus_brevis	5-Methoxytryptamine_1	0.657
				Lactobacillus_brevis	D-(glycerol_1-phosphate)	0.6
				Lactobacillus_brevis	Homocystine_1	0.771
				Lactobacillus_brevis	succinate_semialdehyde_2	1
				Lactobacillus_brevis	DL-Anabasine_1	-0.6
				Lactobacillus_brevis	beta-Mannosylglycerate_1	-0.6
				Lactobacillus_brevis	catechol	-0.771
				Lactobacillus_brevis	L-Malic_acid	0.714
				Lactobacillus_brevis	4-hydroxycinnamic_acid	0.6
				Lactobacillus_brevis	N-Acetyl-beta-D-mannosamine_4	0.771
				Lactobacillus_brevis	lauric_acid	0.6
				Lactobacillus_brevis	3,4-dihydroxybenzoic_acid	0.6
				Lactobacillus_brevis	3-(4-hydroxyphenyl)propionic_acid	0.771
				Lactobacillus_brevis	linolenic_acid	0.771
				Lactobacillus_paralimentarius	caffeic_acid	0.6
				Lactobacillus_paralimentarius	threo-beta-hyrdoxyaspartate_2	0.6
				Lactobacillus_paralimentarius	2,4,6-Trihydroxybenzophenone	0.6
				Lactobacillus_paralimentarius	glucose-6-phosphate_2	0.771
				Lactobacillus_paralimentarius	mucic_acid	0.6
				Lactobacillus_paralimentarius	N-cyclohexylformamide_1	0.771
				Lactobacillus_paralimentarius	Arachidic_acid	0.657
				Lactobacillus_paralimentarius	Adipamide_5	1
				Lactobacillus_paralimentarius	Elaidic_acid	0.714
				Lactobacillus_paralimentarius	Hesperitin_2	-0.771
				Lactobacillus_paralimentarius	N-Carbamylglutamate_4	0.771
				Lactobacillus_paralimentarius	4-Methylbenzyl_alcohol	0.771
				Lactobacillus_paralimentarius	citrulline_2	0.657
				Lactobacillus_paralimentarius	Galactinol_1	-0.657
				Lactobacillus_paralimentarius	N(alpha),N(alpha)-dimethyl-L-histidine	0.771
				Lactobacillus_paralimentarius	2-deoxy-D-glucose_1	0.714
				Lactobacillus_paralimentarius	Phenyl_beta-D-glucopyranoside	0.657
				Lactobacillus_paralimentarius	Androstanediol	0.657
				Lactobacillus_paralimentarius	L-dopa_1	-0.714
				Lactobacillus_paralimentarius	2-Methylglutaric_Acid	0.771
				Lactobacillus_paralimentarius	1,5-Anhydroglucitol	0.771
				Lactobacillus_paralimentarius	sulfuric_acid	0.943
				Lactobacillus_paralimentarius	Sinapyl_alcohol_1	-0.714
				Lactobacillus_paralimentarius	Citramalic_acid	1
				Lactobacillus_paralimentarius	D-(glycerol_1-phosphate)	0.6
				Lactobacillus_paralimentarius	phytosphingosine_2	0.6
				Lactobacillus_paralimentarius	succinate_semialdehyde_2	0.771
				Lactobacillus_paralimentarius	2-aminoethanethiol	0.943
				Lactobacillus_paralimentarius	L-Malic_acid	0.943
				Lactobacillus_paralimentarius	3,4-dihydroxycinnamic_acid	0.714
				Lactobacillus_paralimentarius	N-Acetyl-beta-D-mannosamine_4	1
				Lactobacillus_paralimentarius	3-hydroxy-3-methylglutaric_acid	0.6
				Lactobacillus_paralimentarius	myo-inositol	-0.771
				Lactobacillus_paralimentarius	N-Methyl-DL-alanine	0.771
				Lactobacillus_paralimentarius	3-(4-hydroxyphenyl)propionic_acid	1
				Lactobacillus_paralimentarius	linolenic_acid	0.886
				Lactobacillus_paralimentarius	D-Arabitol	0.886
				Lactobacillus_paralimentarius	palmitic_acid	0.771
				Lactobacillus_spicheri	2-Ketocaproic_acid	0.771
				Lactobacillus_spicheri	Carbobenzyloxy-L-leucine_degr1	0.714
				Lactobacillus_spicheri	glucose-6-phosphate_2	0.886
				Lactobacillus_spicheri	2-keto-isovaleric_acid_1	0.6
				Lactobacillus_spicheri	Menthone_1	0.6
				Lactobacillus_spicheri	N-cyclohexylformamide_1	0.6
				Lactobacillus_spicheri	4-Methylbenzyl_alcohol	0.886
				Lactobacillus_spicheri	Atropine	-0.771
				Lactobacillus_spicheri	N(alpha),N(alpha)-dimethyl-L-histidine	0.886
				Lactobacillus_spicheri	2-ketoadipate_4	0.657
				Lactobacillus_spicheri	Stigmasterol	-0.657
				Lactobacillus_spicheri	creatine_degr	-0.771
				Lactobacillus_spicheri	Isopropyl-beta-D-thiogalactopyranoside	-0.6
				Lactobacillus_spicheri	2-Methylglutaric_Acid	0.886
				Lactobacillus_spicheri	1,5-Anhydroglucitol	0.6
				Lactobacillus_spicheri	cytidine-monophosphate_degr_prod	-0.6
				Lactobacillus_spicheri	4-Vinylphenol	0.6
				Lactobacillus_spicheri	sulfuric_acid	0.6
				Lactobacillus_spicheri	d-Glucoheptose_1	-0.714
				Lactobacillus_spicheri	Linoleic_acid_methyl_ester	-0.771
				Lactobacillus_spicheri	phytosphingosine_2	0.943
				Lactobacillus_spicheri	lactulose_1	0.771
				Lactobacillus_spicheri	Glutaric_Acid	0.714
				Lactobacillus_spicheri	2-aminoethanethiol	0.6
				Lactobacillus_spicheri	guanine_1	-0.886
				Lactobacillus_spicheri	Myristic_Acid	-0.657
				Lactobacillus_spicheri	ferulic_acid	0.6
				Lactobacillus_spicheri	azelaic_acid	-0.829
				Lactobacillus_spicheri	N-Methyl-DL-alanine	0.886
				Lactobacillus_spicheri	trehalose	-0.6
				Lactobacillus_spicheri	Pyruvic_acid	0.771
				Acinetobacter_junii	Phytanic_acid	-0.6
				Acinetobacter_junii	2,4,6-Trihydroxybenzophenone	0.657
				Acinetobacter_junii	phloroglucinol	-0.6
				Acinetobacter_junii	mucic_acid	0.6
				Acinetobacter_junii	tryptophan_1	-0.6
				Acinetobacter_junii	Acetol_4	-0.657
				Acinetobacter_junii	gly-pro	-0.6
				Acinetobacter_junii	palatinitol_2	-0.657
				Acinetobacter_junii	Abietic_Acid_2	0.771
				Acinetobacter_junii	pantothenic_acid	-0.657
				Acinetobacter_junii	Stigmasterol	0.714
				Acinetobacter_junii	N-Acetylisatin_2	-0.886
				Acinetobacter_junii	cis-Phytol	0.657
				Acinetobacter_junii	2-deoxy-D-glucose_1	0.714
				Acinetobacter_junii	Melezitose	0.6
				Acinetobacter_junii	N-Acetyl-L-glutamic_acid_2	-0.657
				Acinetobacter_junii	Ribonic_acid_gamma-lactone	-0.657
				Acinetobacter_junii	salicin	0.657
				Acinetobacter_junii	2-methylfumarate	-0.6
				Acinetobacter_junii	glycolic_acid	-0.771
				Acinetobacter_junii	Isomaltose_2	0.771
				Acinetobacter_junii	Saccharic_acid	-0.6
				Acinetobacter_junii	catechol	-0.6
				Acinetobacter_junii	L-Malic_acid	0.657
				Acinetobacter_junii	3,4-dihydroxycinnamic_acid	0.714
				Acinetobacter_junii	Pipecolinic_acid	-0.6
				Acinetobacter_junii	sucrose	-0.886
				Acinetobacter_junii	ribose	0.6
				Acinetobacter_junii	lauric_acid	0.714
				Acinetobacter_junii	guanine_1	0.6
				Acinetobacter_junii	Myristic_Acid	0.714
				Acinetobacter_junii	tyramine	-0.657
				Acinetobacter_junii	L-homoserine_1	-0.657
				Acinetobacter_junii	3,4-dihydroxybenzoic_acid	0.771
				Acinetobacter_junii	4-aminobutyric_acid_1	-0.657
				Acinetobacter_junii	glutamic_acid	-0.6
				Acinetobacter_junii	xylose_1	0.6
				Acinetobacter_junii	3-hydroxybutyric_acid	-0.6
				Acinetobacter_junii	phenylalanine_1	-0.657
				Acinetobacter_junii	oxoproline	-0.6
				Acinetobacter_junii	D-Arabitol	0.6
				Lactobacillus_plantarum	guaiacol	-0.657
				Lactobacillus_plantarum	2-aminophenol_1	0.829
				Lactobacillus_plantarum	3-Hydroxynorvaline_2	-0.771
				Lactobacillus_plantarum	6-Aminopenicillanic_acid_2	-0.829
				Lactobacillus_plantarum	Phytanic_acid	-0.657
				Lactobacillus_plantarum	threo-beta-hyrdoxyaspartate_2	0.6
				Lactobacillus_plantarum	Carbobenzyloxy-L-leucine_degr1	-0.829
				Lactobacillus_plantarum	Octadecanol	0.714
				Lactobacillus_plantarum	D-Glyceric_acid	-0.829
				Lactobacillus_plantarum	shikimic_acid	-0.829
				Lactobacillus_plantarum	2-keto-isovaleric_acid_1	-0.829
				Lactobacillus_plantarum	Menthone_1	-0.829
				Lactobacillus_plantarum	N-cyclohexylformamide_1	-0.6
				Lactobacillus_plantarum	Carbobenzyloxy-L-leucine	-0.771
				Lactobacillus_plantarum	prostaglandin_A2_3	0.6
				Lactobacillus_plantarum	Arachidic_acid	-0.6
				Lactobacillus_plantarum	androsterone_1	-0.943
				Lactobacillus_plantarum	tryptophan_1	-0.829
				Lactobacillus_plantarum	5-aminovaleric_acid_lactam	-0.886
				Lactobacillus_plantarum	Acetol_4	-0.943
				Lactobacillus_plantarum	2-Amino-3-methyl-1-butanol	-0.829
				Lactobacillus_plantarum	3,6-Anhydro-D-galactose_4	-0.829
				Lactobacillus_plantarum	Dehydroabietic_Acid	0.6
				Lactobacillus_plantarum	Galactinol_1	0.6
				Lactobacillus_plantarum	3,7,12-Trihydroxycoprostane_2	-0.714
				Lactobacillus_plantarum	Atropine	0.771
				Lactobacillus_plantarum	nornicotine	-0.886
				Lactobacillus_plantarum	arachidonic_acid	0.714
				Lactobacillus_plantarum	gly-pro	-1
				Lactobacillus_plantarum	palatinitol_2	-0.771
				Lactobacillus_plantarum	kyotorphin_2	-0.829
				Lactobacillus_plantarum	pantothenic_acid	-0.943
				Lactobacillus_plantarum	Lactobionic_Acid_1	0.6
				Lactobacillus_plantarum	Dihydroxyacetone	-0.714
				Lactobacillus_plantarum	cis-gondoic_acid	-0.6
				Lactobacillus_plantarum	2-ketoadipate_4	-0.657
				Lactobacillus_plantarum	Stigmasterol	0.771
				Lactobacillus_plantarum	cis-Phytol	0.657
				Lactobacillus_plantarum	Melezitose	1
				Lactobacillus_plantarum	N-Acetyl-L-glutamic_acid_2	-0.943
				Lactobacillus_plantarum	3-Hydroxypalmitic_acid	-0.657
				Lactobacillus_plantarum	D-galacturonic_acid_2	-0.771
				Lactobacillus_plantarum	Isopropyl-beta-D-thiogalactopyranoside	0.714
				Lactobacillus_plantarum	1,5-Anhydroglucitol	-0.6
				Lactobacillus_plantarum	Levoglucosan	0.714
				Lactobacillus_plantarum	6-hydroxy_caproic_acid_dimer	-0.657
				Lactobacillus_plantarum	naringin	0.886
				Lactobacillus_plantarum	Allylmalonic_acid	-0.943
				Lactobacillus_plantarum	Ribonic_acid_gamma-lactone	-0.943
				Lactobacillus_plantarum	5-Methoxytryptamine_1	0.714
				Lactobacillus_plantarum	salicin	0.657
				Lactobacillus_plantarum	glutamine_1	0.6
				Lactobacillus_plantarum	d-Glucoheptose_1	0.6
				Lactobacillus_plantarum	Linoleic_acid_methyl_ester	0.771
				Lactobacillus_plantarum	2-methylfumarate	-1
				Lactobacillus_plantarum	phenylethylamine	-0.886
				Lactobacillus_plantarum	lactulose_1	-0.771
				Lactobacillus_plantarum	palmitoleic_acid	-0.771
				Lactobacillus_plantarum	Isomaltose_2	0.943
				Lactobacillus_plantarum	Glutaric_Acid	-0.829
				Lactobacillus_plantarum	lysine	-0.829
				Lactobacillus_plantarum	Sophorose_1	-0.657
				Lactobacillus_plantarum	Saccharic_acid	-1
				Lactobacillus_plantarum	beta-Mannosylglycerate_1	-0.771
				Lactobacillus_plantarum	4-hydroxycinnamic_acid	-0.6
				Lactobacillus_plantarum	Pipecolinic_acid	-0.6
				Lactobacillus_plantarum	lauric_acid	0.657
				Lactobacillus_plantarum	Myristic_Acid	0.771
				Lactobacillus_plantarum	isocitric_acid_1	-0.886
				Lactobacillus_plantarum	tyramine	-0.943
				Lactobacillus_plantarum	L-homoserine_1	-0.943
				Lactobacillus_plantarum	3,4-dihydroxybenzoic_acid	0.771
				Lactobacillus_plantarum	ferulic_acid	-0.714
				Lactobacillus_plantarum	azelaic_acid	0.714
				Lactobacillus_plantarum	Itaconic_acid	-0.771
				Lactobacillus_plantarum	4-aminobutyric_acid_1	-0.943
				Lactobacillus_plantarum	glutamic_acid	-1
				Lactobacillus_plantarum	trehalose	0.714
				Lactobacillus_plantarum	ornithine_1	-0.714
				Lactobacillus_plantarum	3-hydroxybutyric_acid	-0.829
				Lactobacillus_plantarum	phenylalanine_1	-0.943
				Lactobacillus_plantarum	oxoproline	-1
				Lactobacillus_plantarum	stearic_acid	0.714
				Lactobacillus_plantarum	xylitol	-0.771
				Lactobacillus_heilongjiangensis	caffeic_acid	0.771
				Lactobacillus_heilongjiangensis	threo-beta-hyrdoxyaspartate_2	0.771
				Lactobacillus_heilongjiangensis	2,4,6-Trihydroxybenzophenone	0.771
				Lactobacillus_heilongjiangensis	Octadecanol	0.943
				Lactobacillus_heilongjiangensis	prostaglandin_A2_3	0.886
				Lactobacillus_heilongjiangensis	2-Deoxyuridine	-0.943
				Lactobacillus_heilongjiangensis	Adipamide_5	0.714
				Lactobacillus_heilongjiangensis	5-aminovaleric_acid_lactam	-0.714
				Lactobacillus_heilongjiangensis	Elaidic_acid	0.714
				Lactobacillus_heilongjiangensis	N-Carbamylglutamate_4	0.829
				Lactobacillus_heilongjiangensis	Acetol_4	-0.6
				Lactobacillus_heilongjiangensis	Dehydroabietic_Acid	0.6
				Lactobacillus_heilongjiangensis	3,7,12-Trihydroxycoprostane_2	-0.657
				Lactobacillus_heilongjiangensis	nornicotine	-0.714
				Lactobacillus_heilongjiangensis	arachidonic_acid	0.943
				Lactobacillus_heilongjiangensis	arbutin	0.657
				Lactobacillus_heilongjiangensis	pantothenic_acid	-0.6
				Lactobacillus_heilongjiangensis	Lactobionic_Acid_1	0.6
				Lactobacillus_heilongjiangensis	Stigmasterol	0.6
				Lactobacillus_heilongjiangensis	cis-Phytol	0.771
				Lactobacillus_heilongjiangensis	2-deoxy-D-glucose_1	0.714
				Lactobacillus_heilongjiangensis	N-Acetyl-L-glutamic_acid_2	-0.6
				Lactobacillus_heilongjiangensis	Phenyl_beta-D-glucopyranoside	0.886
				Lactobacillus_heilongjiangensis	D-galacturonic_acid_2	-0.886
				Lactobacillus_heilongjiangensis	Androstanediol	0.886
				Lactobacillus_heilongjiangensis	Levoglucosan	0.657
				Lactobacillus_heilongjiangensis	naringin	0.714
				Lactobacillus_heilongjiangensis	Ribonic_acid_gamma-lactone	-0.6
				Lactobacillus_heilongjiangensis	sulfuric_acid	0.6
				Lactobacillus_heilongjiangensis	Citramalic_acid	0.714
				Lactobacillus_heilongjiangensis	5-Methoxytryptamine_1	0.943
				Lactobacillus_heilongjiangensis	salicin	0.771
				Lactobacillus_heilongjiangensis	tyrosine_2	0.6
				Lactobacillus_heilongjiangensis	D-(glycerol_1-phosphate)	0.771
				Lactobacillus_heilongjiangensis	d-Glucoheptose_1	0.6
				Lactobacillus_heilongjiangensis	Homocystine_1	0.943
				Lactobacillus_heilongjiangensis	Behenic_acid	-0.657
				Lactobacillus_heilongjiangensis	Glucoheptonic_acid_1	-0.714
				Lactobacillus_heilongjiangensis	succinate_semialdehyde_2	0.829
				Lactobacillus_heilongjiangensis	methionine_1	0.714
				Lactobacillus_heilongjiangensis	2-aminoethanethiol	0.6
				Lactobacillus_heilongjiangensis	Sophorose_1	-0.829
				Lactobacillus_heilongjiangensis	beta-Mannosylglycerate_1	-0.886
				Lactobacillus_heilongjiangensis	L-Malic_acid	0.6
				Lactobacillus_heilongjiangensis	N-Acetyl-beta-D-mannosamine_4	0.714
				Lactobacillus_heilongjiangensis	Myristic_Acid	0.6
				Lactobacillus_heilongjiangensis	isocitric_acid_1	-0.714
				Lactobacillus_heilongjiangensis	tyramine	-0.6
				Lactobacillus_heilongjiangensis	L-homoserine_1	-0.6
				Lactobacillus_heilongjiangensis	3,4-dihydroxybenzoic_acid	0.829
				Lactobacillus_heilongjiangensis	Itaconic_acid	-0.6
				Lactobacillus_heilongjiangensis	4-aminobutyric_acid_1	-0.6
				Lactobacillus_heilongjiangensis	3-(4-hydroxyphenyl)propionic_acid	0.714
				Lactobacillus_heilongjiangensis	linolenic_acid	0.771
				Lactobacillus_heilongjiangensis	phenylalanine_1	-0.6
				Brevundimonas_diminuta	2-aminophenol_1	0.657
				Brevundimonas_diminuta	6-Aminopenicillanic_acid_2	-0.657
				Brevundimonas_diminuta	D-Glyceric_acid	-0.657
				Brevundimonas_diminuta	alpha-Tocopherol	-0.6
				Brevundimonas_diminuta	3,5-Dihydroxyphenylglycine_1	0.771
				Brevundimonas_diminuta	p-cresol	0.771
				Brevundimonas_diminuta	Carbobenzyloxy-L-leucine	-0.6
				Brevundimonas_diminuta	androsterone_1	-0.6
				Brevundimonas_diminuta	o-Hydroxyhippuric_acid_1	-0.771
				Brevundimonas_diminuta	3,6-Anhydro-D-galactose_4	-0.657
				Brevundimonas_diminuta	arbutin	-0.714
				Brevundimonas_diminuta	kyotorphin_2	-0.657
				Brevundimonas_diminuta	4-aminobenzoic_acid	-0.771
				Brevundimonas_diminuta	N-Acetylisatin_2	-0.771
				Brevundimonas_diminuta	fucose_1	-0.6
				Brevundimonas_diminuta	Allylmalonic_acid	-0.6
				Brevundimonas_diminuta	Tagatose_2	-0.657
				Brevundimonas_diminuta	tyrosine_2	-0.771
				Brevundimonas_diminuta	D-(glycerol_1-phosphate)	-0.6
				Brevundimonas_diminuta	glycolic_acid	-1
				Brevundimonas_diminuta	palmitoleic_acid	-0.6
				Brevundimonas_diminuta	lysine	-0.657
				Brevundimonas_diminuta	DL-Anabasine_1	-0.6
				Brevundimonas_diminuta	3,4-dihydroxycinnamic_acid	0.6
				Brevundimonas_diminuta	Pipecolinic_acid	-0.714
				Brevundimonas_diminuta	sucrose	-0.771
				Brevundimonas_diminuta	gentisic_acid	-0.6
				Brevundimonas_diminuta	ribose	0.943
				Brevundimonas_diminuta	lauric_acid	0.6
				Brevundimonas_diminuta	Phytol	-0.771
				Brevundimonas_diminuta	xylose_1	0.943
				Brevundimonas_diminuta	ornithine_1	-0.829
				Lactobacillus_pontis	caffeic_acid	0.771
				Lactobacillus_pontis	threo-beta-hyrdoxyaspartate_2	0.657
				Lactobacillus_pontis	2,4,6-Trihydroxybenzophenone	0.714
				Lactobacillus_pontis	Octadecanol	0.714
				Lactobacillus_pontis	glucose-6-phosphate_2	0.6
				Lactobacillus_pontis	N-cyclohexylformamide_1	0.657
				Lactobacillus_pontis	prostaglandin_A2_3	0.6
				Lactobacillus_pontis	2-Deoxyuridine	-0.771
				Lactobacillus_pontis	Arachidic_acid	0.6
				Lactobacillus_pontis	Adipamide_5	0.943
				Lactobacillus_pontis	Elaidic_acid	0.829
				Lactobacillus_pontis	Hesperitin_2	-0.6
				Lactobacillus_pontis	N-Carbamylglutamate_4	0.886
				Lactobacillus_pontis	4-Methylbenzyl_alcohol	0.657
				Lactobacillus_pontis	Galactinol_1	-0.6
				Lactobacillus_pontis	N(alpha),N(alpha)-dimethyl-L-histidine	0.6
				Lactobacillus_pontis	arachidonic_acid	0.714
				Lactobacillus_pontis	2-deoxy-D-glucose_1	0.771
				Lactobacillus_pontis	Phenyl_beta-D-glucopyranoside	0.829
				Lactobacillus_pontis	D-galacturonic_acid_2	-0.6
				Lactobacillus_pontis	Androstanediol	0.829
				Lactobacillus_pontis	2-Methylglutaric_Acid	0.6
				Lactobacillus_pontis	1,5-Anhydroglucitol	0.657
				Lactobacillus_pontis	sulfuric_acid	0.829
				Lactobacillus_pontis	Citramalic_acid	0.943
				Lactobacillus_pontis	5-Methoxytryptamine_1	0.714
				Lactobacillus_pontis	D-(glycerol_1-phosphate)	0.771
				Lactobacillus_pontis	Homocystine_1	0.771
				Lactobacillus_pontis	Behenic_acid	-0.657
				Lactobacillus_pontis	succinate_semialdehyde_2	0.886
				Lactobacillus_pontis	2-aminoethanethiol	0.829
				Lactobacillus_pontis	beta-Mannosylglycerate_1	-0.6
				Lactobacillus_pontis	L-Malic_acid	0.829
				Lactobacillus_pontis	4-hydroxycinnamic_acid	0.6
				Lactobacillus_pontis	N-Acetyl-beta-D-mannosamine_4	0.943
				Lactobacillus_pontis	3,4-dihydroxybenzoic_acid	0.6
				Lactobacillus_pontis	myo-inositol	-0.6
				Lactobacillus_pontis	N-Methyl-DL-alanine	0.6
				Lactobacillus_pontis	3-(4-hydroxyphenyl)propionic_acid	0.943
				Lactobacillus_pontis	linolenic_acid	0.943
				Lactobacillus_pontis	D-Arabitol	0.714
				Lactobacillus_pontis	palmitic_acid	0.6
				Lactobacillus_koreensis	caffeic_acid	0.657
				Lactobacillus_koreensis	threo-beta-hyrdoxyaspartate_2	0.714
				Lactobacillus_koreensis	2,4,6-Trihydroxybenzophenone	0.6
				Lactobacillus_koreensis	Octadecanol	0.886
				Lactobacillus_koreensis	2-keto-isovaleric_acid_1	-0.6
				Lactobacillus_koreensis	Menthone_1	-0.6
				Lactobacillus_koreensis	prostaglandin_A2_3	0.829
				Lactobacillus_koreensis	2-Deoxyuridine	-1
				Lactobacillus_koreensis	tryptophan_1	-0.6
				Lactobacillus_koreensis	5-aminovaleric_acid_lactam	-0.829
				Lactobacillus_koreensis	Elaidic_acid	0.6
				Lactobacillus_koreensis	N-Carbamylglutamate_4	0.771
				Lactobacillus_koreensis	Acetol_4	-0.657
				Lactobacillus_koreensis	3,7,12-Trihydroxycoprostane_2	-0.6
				Lactobacillus_koreensis	nornicotine	-0.829
				Lactobacillus_koreensis	arachidonic_acid	0.886
				Lactobacillus_koreensis	arbutin	0.6
				Lactobacillus_koreensis	pantothenic_acid	-0.657
				Lactobacillus_koreensis	Dihydroxyacetone	-0.6
				Lactobacillus_koreensis	cis-Phytol	0.657
				Lactobacillus_koreensis	2-deoxy-D-glucose_1	0.6
				Lactobacillus_koreensis	N-Acetyl-L-glutamic_acid_2	-0.657
				Lactobacillus_koreensis	Phenyl_beta-D-glucopyranoside	0.771
				Lactobacillus_koreensis	D-galacturonic_acid_2	-0.943
				Lactobacillus_koreensis	Androstanediol	0.771
				Lactobacillus_koreensis	Isopropyl-beta-D-thiogalactopyranoside	0.6
				Lactobacillus_koreensis	cytidine-monophosphate_degr_prod	-0.6
				Lactobacillus_koreensis	Levoglucosan	0.6
				Lactobacillus_koreensis	naringin	0.829
				Lactobacillus_koreensis	Ribonic_acid_gamma-lactone	-0.657
				Lactobacillus_koreensis	5-Methoxytryptamine_1	0.886
				Lactobacillus_koreensis	salicin	0.657
				Lactobacillus_koreensis	Tagatose_2	0.6
				Lactobacillus_koreensis	D-(glycerol_1-phosphate)	0.714
				Lactobacillus_koreensis	Homocystine_1	0.886
				Lactobacillus_koreensis	Behenic_acid	-0.714
				Lactobacillus_koreensis	Glucoheptonic_acid_1	-0.657
				Lactobacillus_koreensis	succinate_semialdehyde_2	0.771
				Lactobacillus_koreensis	methionine_1	0.657
				Lactobacillus_koreensis	Sophorose_1	-0.886
				Lactobacillus_koreensis	beta-Mannosylglycerate_1	-0.943
				Lactobacillus_koreensis	isocitric_acid_1	-0.829
				Lactobacillus_koreensis	tyramine	-0.657
				Lactobacillus_koreensis	L-homoserine_1	-0.657
				Lactobacillus_koreensis	3,4-dihydroxybenzoic_acid	0.714
				Lactobacillus_koreensis	ferulic_acid	-0.6
				Lactobacillus_koreensis	Itaconic_acid	-0.771
				Lactobacillus_koreensis	4-aminobutyric_acid_1	-0.657
				Lactobacillus_koreensis	linolenic_acid	0.657
				Lactobacillus_koreensis	trehalose	0.6
				Lactobacillus_koreensis	3-hydroxybutyric_acid	-0.6
				Lactobacillus_koreensis	phenylalanine_1	-0.657
				Gammaproteobacteria_unclassified	guaiacol	-0.6
				Gammaproteobacteria_unclassified	2-aminophenol_1	0.771
				Gammaproteobacteria_unclassified	3-Hydroxynorvaline_2	-0.714
				Gammaproteobacteria_unclassified	6-Aminopenicillanic_acid_2	-0.771
				Gammaproteobacteria_unclassified	Carbobenzyloxy-L-leucine_degr1	-0.771
				Gammaproteobacteria_unclassified	Octadecanol	0.771
				Gammaproteobacteria_unclassified	D-Glyceric_acid	-0.771
				Gammaproteobacteria_unclassified	phloroglucinol	-0.657
				Gammaproteobacteria_unclassified	shikimic_acid	-0.657
				Gammaproteobacteria_unclassified	2-keto-isovaleric_acid_1	-0.943
				Gammaproteobacteria_unclassified	Menthone_1	-0.943
				Gammaproteobacteria_unclassified	Carbobenzyloxy-L-leucine	-0.829
				Gammaproteobacteria_unclassified	prostaglandin_A2_3	0.714
				Gammaproteobacteria_unclassified	2-Deoxyuridine	-0.657
				Gammaproteobacteria_unclassified	androsterone_1	-0.829
				Gammaproteobacteria_unclassified	tryptophan_1	-0.943
				Gammaproteobacteria_unclassified	5-aminovaleric_acid_lactam	-0.943
				Gammaproteobacteria_unclassified	Acetol_4	-1
				Gammaproteobacteria_unclassified	2-Amino-3-methyl-1-butanol	-0.657
				Gammaproteobacteria_unclassified	glutaraldehyde_2	-0.714
				Gammaproteobacteria_unclassified	3,6-Anhydro-D-galactose_4	-0.771
				Gammaproteobacteria_unclassified	3,7,12-Trihydroxycoprostane_2	-0.6
				Gammaproteobacteria_unclassified	Atropine	0.829
				Gammaproteobacteria_unclassified	nornicotine	-0.943
				Gammaproteobacteria_unclassified	arachidonic_acid	0.771
				Gammaproteobacteria_unclassified	gly-pro	-0.943
				Gammaproteobacteria_unclassified	palatinitol_2	-0.6
				Gammaproteobacteria_unclassified	kyotorphin_2	-0.771
				Gammaproteobacteria_unclassified	pantothenic_acid	-1
				Gammaproteobacteria_unclassified	Dihydroxyacetone	-0.771
				Gammaproteobacteria_unclassified	2-ketoadipate_4	-0.6
				Gammaproteobacteria_unclassified	Stigmasterol	0.886
				Gammaproteobacteria_unclassified	cis-Phytol	0.771
				Gammaproteobacteria_unclassified	Melezitose	0.943
				Gammaproteobacteria_unclassified	N-Acetyl-L-glutamic_acid_2	-1
				Gammaproteobacteria_unclassified	3-Hydroxypalmitic_acid	-0.6
				Gammaproteobacteria_unclassified	D-galacturonic_acid_2	-0.829
				Gammaproteobacteria_unclassified	Isopropyl-beta-D-thiogalactopyranoside	0.771
				Gammaproteobacteria_unclassified	Levoglucosan	0.6
				Gammaproteobacteria_unclassified	6-hydroxy_caproic_acid_dimer	-0.6
				Gammaproteobacteria_unclassified	naringin	0.943
				Gammaproteobacteria_unclassified	Allylmalonic_acid	-0.829
				Gammaproteobacteria_unclassified	Ribonic_acid_gamma-lactone	-1
				Gammaproteobacteria_unclassified	5-Methoxytryptamine_1	0.771
				Gammaproteobacteria_unclassified	salicin	0.771
				Gammaproteobacteria_unclassified	d-Glucoheptose_1	0.657
				Gammaproteobacteria_unclassified	Linoleic_acid_methyl_ester	0.829
				Gammaproteobacteria_unclassified	2-methylfumarate	-0.943
				Gammaproteobacteria_unclassified	phenylethylamine	-0.771
				Gammaproteobacteria_unclassified	lactulose_1	-0.829
				Gammaproteobacteria_unclassified	palmitoleic_acid	-0.829
				Gammaproteobacteria_unclassified	Isomaltose_2	0.886
				Gammaproteobacteria_unclassified	Glutaric_Acid	-0.771
				Gammaproteobacteria_unclassified	Glucoheptonic_acid_1	-0.6
				Gammaproteobacteria_unclassified	methionine_1	0.6
				Gammaproteobacteria_unclassified	lysine	-0.771
				Gammaproteobacteria_unclassified	Sophorose_1	-0.771
				Gammaproteobacteria_unclassified	Saccharic_acid	-0.943
				Gammaproteobacteria_unclassified	beta-Mannosylglycerate_1	-0.829
				Gammaproteobacteria_unclassified	catechol	-0.657
				Gammaproteobacteria_unclassified	Pipecolinic_acid	-0.714
				Gammaproteobacteria_unclassified	lauric_acid	0.829
				Gammaproteobacteria_unclassified	Myristic_Acid	0.886
				Gammaproteobacteria_unclassified	isocitric_acid_1	-0.943
				Gammaproteobacteria_unclassified	tyramine	-1
				Gammaproteobacteria_unclassified	L-homoserine_1	-1
				Gammaproteobacteria_unclassified	3,4-dihydroxybenzoic_acid	0.829
				Gammaproteobacteria_unclassified	ferulic_acid	-0.771
				Gammaproteobacteria_unclassified	azelaic_acid	0.771
				Gammaproteobacteria_unclassified	Itaconic_acid	-0.886
				Gammaproteobacteria_unclassified	4-aminobutyric_acid_1	-1
				Gammaproteobacteria_unclassified	glutamic_acid	-0.943
				Gammaproteobacteria_unclassified	trehalose	0.771
				Gammaproteobacteria_unclassified	ornithine_1	-0.6
				Gammaproteobacteria_unclassified	3-hydroxybutyric_acid	-0.943
				Gammaproteobacteria_unclassified	phenylalanine_1	-1
				Gammaproteobacteria_unclassified	oxoproline	-0.943
				Gammaproteobacteria_unclassified	stearic_acid	0.886
				Gammaproteobacteria_unclassified	xylitol	-0.714
				Citrobacter_unclassified	guaiacol	-0.943
				Citrobacter_unclassified	2-aminophenol_1	1
				Citrobacter_unclassified	3-Hydroxynorvaline_2	-0.943
				Citrobacter_unclassified	6-Aminopenicillanic_acid_2	-1
				Citrobacter_unclassified	D-Glyceric_acid	-1
				Citrobacter_unclassified	shikimic_acid	-0.771
				Citrobacter_unclassified	alpha-Tocopherol	-0.657
				Citrobacter_unclassified	3,5-Dihydroxyphenylglycine_1	0.6
				Citrobacter_unclassified	2-keto-isovaleric_acid_1	-0.6
				Citrobacter_unclassified	Menthone_1	-0.6
				Citrobacter_unclassified	N-cyclohexylformamide_1	-0.6
				Citrobacter_unclassified	Carbobenzyloxy-L-leucine	-0.943
				Citrobacter_unclassified	Arachidic_acid	-0.829
				Citrobacter_unclassified	androsterone_1	-0.943
				Citrobacter_unclassified	tryptophan_1	-0.829
				Citrobacter_unclassified	5-aminovaleric_acid_lactam	-0.714
				Citrobacter_unclassified	o-Hydroxyhippuric_acid_1	-0.6
				Citrobacter_unclassified	Hesperitin_2	0.6
				Citrobacter_unclassified	Acetol_4	-0.771
				Citrobacter_unclassified	2-Amino-3-methyl-1-butanol	-0.771
				Citrobacter_unclassified	glutaraldehyde_2	-0.6
				Citrobacter_unclassified	3,6-Anhydro-D-galactose_4	-1
				Citrobacter_unclassified	Galactinol_1	0.829
				Citrobacter_unclassified	spermidine_1	-0.771
				Citrobacter_unclassified	nornicotine	-0.714
				Citrobacter_unclassified	gly-pro	-0.829
				Citrobacter_unclassified	kyotorphin_2	-1
				Citrobacter_unclassified	pantothenic_acid	-0.771
				Citrobacter_unclassified	4-aminobenzoic_acid	-0.657
				Citrobacter_unclassified	Dihydroxyacetone	-0.886
				Citrobacter_unclassified	cis-gondoic_acid	-0.714
				Citrobacter_unclassified	Melezitose	0.829
				Citrobacter_unclassified	N-Acetyl-L-glutamic_acid_2	-0.771
				Citrobacter_unclassified	3-Hydroxypalmitic_acid	-0.943
				Citrobacter_unclassified	5-Dihydrocortisol_1	-0.6
				Citrobacter_unclassified	1,5-Anhydroglucitol	-0.6
				Citrobacter_unclassified	cytidine-monophosphate_degr_prod	-0.6
				Citrobacter_unclassified	6-hydroxy_caproic_acid_dimer	-0.943
				Citrobacter_unclassified	naringin	0.714
				Citrobacter_unclassified	fucose_1	-0.657
				Citrobacter_unclassified	Allylmalonic_acid	-0.943
				Citrobacter_unclassified	Neohesperidin	0.6
				Citrobacter_unclassified	Ribonic_acid_gamma-lactone	-0.771
				Citrobacter_unclassified	glutamine_1	0.886
				Citrobacter_unclassified	2-methylfumarate	-0.829
				Citrobacter_unclassified	phenylethylamine	-0.657
				Citrobacter_unclassified	glycolic_acid	-0.657
				Citrobacter_unclassified	palmitoleic_acid	-0.943
				Citrobacter_unclassified	Isomaltose_2	0.657
				Citrobacter_unclassified	lysine	-1
				Citrobacter_unclassified	Saccharic_acid	-0.829
				Citrobacter_unclassified	DL-Anabasine_1	-0.657
				Citrobacter_unclassified	Cerotinic_acid	-0.6
				Citrobacter_unclassified	4-hydroxycinnamic_acid	-0.714
				Citrobacter_unclassified	Pipecolinic_acid	-0.829
				Citrobacter_unclassified	lactic_acid	0.6
				Citrobacter_unclassified	lauric_acid	0.714
				Citrobacter_unclassified	3-hydroxy-3-methylglutaric_acid	-0.771
				Citrobacter_unclassified	isocitric_acid_1	-0.714
				Citrobacter_unclassified	tyramine	-0.771
				Citrobacter_unclassified	L-homoserine_1	-0.771
				Citrobacter_unclassified	myo-inositol	0.6
				Citrobacter_unclassified	Itaconic_acid	-0.771
				Citrobacter_unclassified	4-aminobutyric_acid_1	-0.771
				Citrobacter_unclassified	glutamic_acid	-0.829
				Citrobacter_unclassified	Phytol	-0.657
				Citrobacter_unclassified	ornithine_1	-0.943
				Citrobacter_unclassified	3-hydroxybutyric_acid	-0.829
				Citrobacter_unclassified	phenylalanine_1	-0.771
				Citrobacter_unclassified	oxoproline	-0.829
				Citrobacter_unclassified	stearic_acid	0.657
				Citrobacter_unclassified	xylitol	-0.943
				Citrobacter_unclassified	palmitic_acid	-0.6
				Acinetobacter_unclassified	Phytanic_acid	-0.657
				Acinetobacter_unclassified	Elaidic_acid	-0.6
				Acinetobacter_unclassified	palatinitol_2	-0.771
				Acinetobacter_unclassified	N-Acetylisatin_2	-0.886
				Acinetobacter_unclassified	3-Hydroxypyridine	-0.6
				Acinetobacter_unclassified	tyrosine_2	-0.6
				Acinetobacter_unclassified	D-(glycerol_1-phosphate)	-0.657
				Acinetobacter_unclassified	glycolic_acid	-0.714
				Acinetobacter_unclassified	3,4-dihydroxycinnamic_acid	0.6
				Acinetobacter_unclassified	4-hydroxycinnamic_acid	-0.6
				Acinetobacter_unclassified	sucrose	-0.886
				Acinetobacter_unclassified	ribose	0.657
				Acinetobacter_unclassified	xylose_1	0.657
				Acinetobacter_unclassified	Pyruvic_acid	-0.771
				Methylobacterium_adhaesivum	guaiacol	-0.943
				Methylobacterium_adhaesivum	2-aminophenol_1	1
				Methylobacterium_adhaesivum	3-Hydroxynorvaline_2	-0.943
				Methylobacterium_adhaesivum	6-Aminopenicillanic_acid_2	-1
				Methylobacterium_adhaesivum	D-Glyceric_acid	-1
				Methylobacterium_adhaesivum	shikimic_acid	-0.771
				Methylobacterium_adhaesivum	alpha-Tocopherol	-0.657
				Methylobacterium_adhaesivum	3,5-Dihydroxyphenylglycine_1	0.6
				Methylobacterium_adhaesivum	2-keto-isovaleric_acid_1	-0.6
				Methylobacterium_adhaesivum	Menthone_1	-0.6
				Methylobacterium_adhaesivum	N-cyclohexylformamide_1	-0.6
				Methylobacterium_adhaesivum	Carbobenzyloxy-L-leucine	-0.943
				Methylobacterium_adhaesivum	Arachidic_acid	-0.829
				Methylobacterium_adhaesivum	androsterone_1	-0.943
				Methylobacterium_adhaesivum	tryptophan_1	-0.829
				Methylobacterium_adhaesivum	5-aminovaleric_acid_lactam	-0.714
				Methylobacterium_adhaesivum	o-Hydroxyhippuric_acid_1	-0.6
				Methylobacterium_adhaesivum	Hesperitin_2	0.6
				Methylobacterium_adhaesivum	Acetol_4	-0.771
				Methylobacterium_adhaesivum	2-Amino-3-methyl-1-butanol	-0.771
				Methylobacterium_adhaesivum	glutaraldehyde_2	-0.6
				Methylobacterium_adhaesivum	3,6-Anhydro-D-galactose_4	-1
				Methylobacterium_adhaesivum	Galactinol_1	0.829
				Methylobacterium_adhaesivum	spermidine_1	-0.771
				Methylobacterium_adhaesivum	nornicotine	-0.714
				Methylobacterium_adhaesivum	gly-pro	-0.829
				Methylobacterium_adhaesivum	kyotorphin_2	-1
				Methylobacterium_adhaesivum	pantothenic_acid	-0.771
				Methylobacterium_adhaesivum	4-aminobenzoic_acid	-0.657
				Methylobacterium_adhaesivum	Dihydroxyacetone	-0.886
				Methylobacterium_adhaesivum	cis-gondoic_acid	-0.714
				Methylobacterium_adhaesivum	Melezitose	0.829
				Methylobacterium_adhaesivum	N-Acetyl-L-glutamic_acid_2	-0.771
				Methylobacterium_adhaesivum	3-Hydroxypalmitic_acid	-0.943
				Methylobacterium_adhaesivum	5-Dihydrocortisol_1	-0.6
				Methylobacterium_adhaesivum	1,5-Anhydroglucitol	-0.6
				Methylobacterium_adhaesivum	cytidine-monophosphate_degr_prod	-0.6
				Methylobacterium_adhaesivum	6-hydroxy_caproic_acid_dimer	-0.943
				Methylobacterium_adhaesivum	naringin	0.714
				Methylobacterium_adhaesivum	fucose_1	-0.657
				Methylobacterium_adhaesivum	Allylmalonic_acid	-0.943
				Methylobacterium_adhaesivum	Neohesperidin	0.6
				Methylobacterium_adhaesivum	Ribonic_acid_gamma-lactone	-0.771
				Methylobacterium_adhaesivum	glutamine_1	0.886
				Methylobacterium_adhaesivum	2-methylfumarate	-0.829
				Methylobacterium_adhaesivum	phenylethylamine	-0.657
				Methylobacterium_adhaesivum	glycolic_acid	-0.657
				Methylobacterium_adhaesivum	palmitoleic_acid	-0.943
				Methylobacterium_adhaesivum	Isomaltose_2	0.657
				Methylobacterium_adhaesivum	lysine	-1
				Methylobacterium_adhaesivum	Saccharic_acid	-0.829
				Methylobacterium_adhaesivum	DL-Anabasine_1	-0.657
				Methylobacterium_adhaesivum	Cerotinic_acid	-0.6
				Methylobacterium_adhaesivum	4-hydroxycinnamic_acid	-0.714
				Methylobacterium_adhaesivum	Pipecolinic_acid	-0.829
				Methylobacterium_adhaesivum	lactic_acid	0.6
				Methylobacterium_adhaesivum	lauric_acid	0.714
				Methylobacterium_adhaesivum	3-hydroxy-3-methylglutaric_acid	-0.771
				Methylobacterium_adhaesivum	isocitric_acid_1	-0.714
				Methylobacterium_adhaesivum	tyramine	-0.771
				Methylobacterium_adhaesivum	L-homoserine_1	-0.771
				Methylobacterium_adhaesivum	myo-inositol	0.6
				Methylobacterium_adhaesivum	Itaconic_acid	-0.771
				Methylobacterium_adhaesivum	4-aminobutyric_acid_1	-0.771
				Methylobacterium_adhaesivum	glutamic_acid	-0.829
				Methylobacterium_adhaesivum	Phytol	-0.657
				Methylobacterium_adhaesivum	ornithine_1	-0.943
				Methylobacterium_adhaesivum	3-hydroxybutyric_acid	-0.829
				Methylobacterium_adhaesivum	phenylalanine_1	-0.771
				Methylobacterium_adhaesivum	oxoproline	-0.829
				Methylobacterium_adhaesivum	stearic_acid	0.657
				Methylobacterium_adhaesivum	xylitol	-0.943
				Methylobacterium_adhaesivum	palmitic_acid	-0.6
				Klebsiella_unclassified	guaiacol	-0.886
				Klebsiella_unclassified	2-aminophenol_1	0.943
				Klebsiella_unclassified	3-Hydroxynorvaline_2	-0.886
				Klebsiella_unclassified	6-Aminopenicillanic_acid_2	-0.943
				Klebsiella_unclassified	D-Glyceric_acid	-0.943
				Klebsiella_unclassified	phloroglucinol	-0.771
				Klebsiella_unclassified	shikimic_acid	-0.6
				Klebsiella_unclassified	alpha-Tocopherol	-0.829
				Klebsiella_unclassified	3,5-Dihydroxyphenylglycine_1	0.714
				Klebsiella_unclassified	2-keto-isovaleric_acid_1	-0.714
				Klebsiella_unclassified	Menthone_1	-0.714
				Klebsiella_unclassified	1-Methyladenosine_2	0.714
				Klebsiella_unclassified	Carbobenzyloxy-L-leucine	-1
				Klebsiella_unclassified	Arachidic_acid	-0.714
				Klebsiella_unclassified	androsterone_1	-0.829
				Klebsiella_unclassified	tryptophan_1	-0.943
				Klebsiella_unclassified	5-aminovaleric_acid_lactam	-0.771
				Klebsiella_unclassified	o-Hydroxyhippuric_acid_1	-0.714
				Klebsiella_unclassified	Hesperitin_2	0.657
				Klebsiella_unclassified	Acetol_4	-0.829
				Klebsiella_unclassified	2-Amino-3-methyl-1-butanol	-0.6
				Klebsiella_unclassified	glutaraldehyde_2	-0.771
				Klebsiella_unclassified	3,6-Anhydro-D-galactose_4	-0.943
				Klebsiella_unclassified	Galactinol_1	0.714
				Klebsiella_unclassified	spermidine_1	-0.6
				Klebsiella_unclassified	nornicotine	-0.771
				Klebsiella_unclassified	gly-pro	-0.771
				Klebsiella_unclassified	kyotorphin_2	-0.943
				Klebsiella_unclassified	pantothenic_acid	-0.829
				Klebsiella_unclassified	Dihydroxyacetone	-0.943
				Klebsiella_unclassified	Melezitose	0.771
				Klebsiella_unclassified	N-Acetyl-L-glutamic_acid_2	-0.829
				Klebsiella_unclassified	3-Hydroxypalmitic_acid	-0.886
				Klebsiella_unclassified	L-dopa_1	0.6
				Klebsiella_unclassified	cytidine-monophosphate_degr_prod	-0.657
				Klebsiella_unclassified	6-hydroxy_caproic_acid_dimer	-0.886
				Klebsiella_unclassified	naringin	0.771
				Klebsiella_unclassified	fucose_1	-0.829
				Klebsiella_unclassified	Allylmalonic_acid	-0.829
				Klebsiella_unclassified	Neohesperidin	0.771
				Klebsiella_unclassified	Ribonic_acid_gamma-lactone	-0.829
				Klebsiella_unclassified	Sinapyl_alcohol_1	0.6
				Klebsiella_unclassified	glutamine_1	0.829
				Klebsiella_unclassified	2-methylfumarate	-0.771
				Klebsiella_unclassified	glycolic_acid	-0.6
				Klebsiella_unclassified	palmitoleic_acid	-1
				Klebsiella_unclassified	Isomaltose_2	0.6
				Klebsiella_unclassified	lysine	-0.943
				Klebsiella_unclassified	Saccharic_acid	-0.771
				Klebsiella_unclassified	DL-Anabasine_1	-0.829
				Klebsiella_unclassified	catechol	-0.771
				Klebsiella_unclassified	Pipecolinic_acid	-0.943
				Klebsiella_unclassified	lauric_acid	0.886
				Klebsiella_unclassified	3-hydroxy-3-methylglutaric_acid	-0.657
				Klebsiella_unclassified	isocitric_acid_1	-0.771
				Klebsiella_unclassified	tyramine	-0.829
				Klebsiella_unclassified	L-homoserine_1	-0.829
				Klebsiella_unclassified	myo-inositol	0.657
				Klebsiella_unclassified	Itaconic_acid	-0.886
				Klebsiella_unclassified	4-aminobutyric_acid_1	-0.829
				Klebsiella_unclassified	glutamic_acid	-0.771
				Klebsiella_unclassified	ornithine_1	-0.829
				Klebsiella_unclassified	3-hydroxybutyric_acid	-0.943
				Klebsiella_unclassified	phenylalanine_1	-0.829
				Klebsiella_unclassified	oxoproline	-0.771
				Klebsiella_unclassified	stearic_acid	0.829
				Klebsiella_unclassified	xylitol	-0.886
				Enterobacteriaceae_unclassified	guaiacol	-0.714
				Enterobacteriaceae_unclassified	2-aminophenol_1	0.829
				Enterobacteriaceae_unclassified	3-Hydroxynorvaline_2	-0.771
				Enterobacteriaceae_unclassified	6-Aminopenicillanic_acid_2	-0.829
				Enterobacteriaceae_unclassified	Carbobenzyloxy-L-leucine_degr1	-0.6
				Enterobacteriaceae_unclassified	Octadecanol	0.6
				Enterobacteriaceae_unclassified	D-Glyceric_acid	-0.829
				Enterobacteriaceae_unclassified	phloroglucinol	-0.829
				Enterobacteriaceae_unclassified	alpha-Tocopherol	-0.771
				Enterobacteriaceae_unclassified	3,5-Dihydroxyphenylglycine_1	0.6
				Enterobacteriaceae_unclassified	2-keto-isovaleric_acid_1	-0.886
				Enterobacteriaceae_unclassified	Menthone_1	-0.886
				Enterobacteriaceae_unclassified	1-Methyladenosine_2	0.6
				Enterobacteriaceae_unclassified	Carbobenzyloxy-L-leucine	-0.943
				Enterobacteriaceae_unclassified	2-Deoxyuridine	-0.6
				Enterobacteriaceae_unclassified	androsterone_1	-0.771
				Enterobacteriaceae_unclassified	tryptophan_1	-1
				Enterobacteriaceae_unclassified	5-aminovaleric_acid_lactam	-0.886
				Enterobacteriaceae_unclassified	o-Hydroxyhippuric_acid_1	-0.6
				Enterobacteriaceae_unclassified	Hesperitin_2	0.6
				Enterobacteriaceae_unclassified	Acetol_4	-0.943
				Enterobacteriaceae_unclassified	glutaraldehyde_2	-0.829
				Enterobacteriaceae_unclassified	3,6-Anhydro-D-galactose_4	-0.829
				Enterobacteriaceae_unclassified	Atropine	0.714
				Enterobacteriaceae_unclassified	nornicotine	-0.886
				Enterobacteriaceae_unclassified	arachidonic_acid	0.6
				Enterobacteriaceae_unclassified	gly-pro	-0.829
				Enterobacteriaceae_unclassified	kyotorphin_2	-0.829
				Enterobacteriaceae_unclassified	pantothenic_acid	-0.943
				Enterobacteriaceae_unclassified	Dihydroxyacetone	-0.886
				Enterobacteriaceae_unclassified	Stigmasterol	0.771
				Enterobacteriaceae_unclassified	cis-Phytol	0.6
				Enterobacteriaceae_unclassified	Melezitose	0.829
				Enterobacteriaceae_unclassified	N-Acetyl-L-glutamic_acid_2	-0.943
				Enterobacteriaceae_unclassified	3-Hydroxypalmitic_acid	-0.714
				Enterobacteriaceae_unclassified	D-galacturonic_acid_2	-0.714
				Enterobacteriaceae_unclassified	Isopropyl-beta-D-thiogalactopyranoside	0.657
				Enterobacteriaceae_unclassified	6-hydroxy_caproic_acid_dimer	-0.714
				Enterobacteriaceae_unclassified	naringin	0.886
				Enterobacteriaceae_unclassified	fucose_1	-0.771
				Enterobacteriaceae_unclassified	Allylmalonic_acid	-0.771
				Enterobacteriaceae_unclassified	Neohesperidin	0.714
				Enterobacteriaceae_unclassified	Ribonic_acid_gamma-lactone	-0.943
				Enterobacteriaceae_unclassified	5-Methoxytryptamine_1	0.6
				Enterobacteriaceae_unclassified	salicin	0.6
				Enterobacteriaceae_unclassified	glutamine_1	0.657
				Enterobacteriaceae_unclassified	Linoleic_acid_methyl_ester	0.714
				Enterobacteriaceae_unclassified	2-methylfumarate	-0.829
				Enterobacteriaceae_unclassified	phenylethylamine	-0.6
				Enterobacteriaceae_unclassified	lactulose_1	-0.714
				Enterobacteriaceae_unclassified	palmitoleic_acid	-0.943
				Enterobacteriaceae_unclassified	Isomaltose_2	0.714
				Enterobacteriaceae_unclassified	Glutaric_Acid	-0.6
				Enterobacteriaceae_unclassified	lysine	-0.829
				Enterobacteriaceae_unclassified	Sophorose_1	-0.657
				Enterobacteriaceae_unclassified	Saccharic_acid	-0.829
				Enterobacteriaceae_unclassified	DL-Anabasine_1	-0.771
				Enterobacteriaceae_unclassified	beta-Mannosylglycerate_1	-0.714
				Enterobacteriaceae_unclassified	catechol	-0.829
				Enterobacteriaceae_unclassified	Pipecolinic_acid	-0.886
				Enterobacteriaceae_unclassified	lauric_acid	0.943
				Enterobacteriaceae_unclassified	Myristic_Acid	0.771
				Enterobacteriaceae_unclassified	isocitric_acid_1	-0.886
				Enterobacteriaceae_unclassified	tyramine	-0.943
				Enterobacteriaceae_unclassified	L-homoserine_1	-0.943
				Enterobacteriaceae_unclassified	3,4-dihydroxybenzoic_acid	0.657
				Enterobacteriaceae_unclassified	ferulic_acid	-0.657
				Enterobacteriaceae_unclassified	myo-inositol	0.6
				Enterobacteriaceae_unclassified	azelaic_acid	0.6
				Enterobacteriaceae_unclassified	Itaconic_acid	-0.943
				Enterobacteriaceae_unclassified	4-aminobutyric_acid_1	-0.943
				Enterobacteriaceae_unclassified	glutamic_acid	-0.829
				Enterobacteriaceae_unclassified	trehalose	0.657
				Enterobacteriaceae_unclassified	ornithine_1	-0.657
				Enterobacteriaceae_unclassified	3-hydroxybutyric_acid	-1
				Enterobacteriaceae_unclassified	phenylalanine_1	-0.943
				Enterobacteriaceae_unclassified	oxoproline	-0.829
				Enterobacteriaceae_unclassified	stearic_acid	0.943
				Enterobacteriaceae_unclassified	xylitol	-0.771
				Lactobacillus_xiangfangensis	threo-beta-hyrdoxyaspartate_2	0.886
				Lactobacillus_xiangfangensis	Octadecanol	0.714
				Lactobacillus_xiangfangensis	2-Deoxyuridine	-0.829
				Lactobacillus_xiangfangensis	Adipamide_5	0.6
				Lactobacillus_xiangfangensis	5-aminovaleric_acid_lactam	-0.6
				Lactobacillus_xiangfangensis	N-Carbamylglutamate_4	0.829
				Lactobacillus_xiangfangensis	3,7,12-Trihydroxycoprostane_2	-0.657
				Lactobacillus_xiangfangensis	nornicotine	-0.6
				Lactobacillus_xiangfangensis	arachidonic_acid	0.714
				Lactobacillus_xiangfangensis	cis-gondoic_acid	-0.6
				Lactobacillus_xiangfangensis	creatine_degr	-0.829
				Lactobacillus_xiangfangensis	D-galacturonic_acid_2	-0.771
				Lactobacillus_xiangfangensis	cytidine-monophosphate_degr_prod	-0.6
				Lactobacillus_xiangfangensis	4-Vinylphenol	0.6
				Lactobacillus_xiangfangensis	Levoglucosan	0.657
				Lactobacillus_xiangfangensis	naringin	0.6
				Lactobacillus_xiangfangensis	sulfuric_acid	0.657
				Lactobacillus_xiangfangensis	Citramalic_acid	0.6
				Lactobacillus_xiangfangensis	5-Methoxytryptamine_1	0.714
				Lactobacillus_xiangfangensis	D-(glycerol_1-phosphate)	0.657
				Lactobacillus_xiangfangensis	Homocystine_1	0.6
				Lactobacillus_xiangfangensis	Behenic_acid	-0.943
				Lactobacillus_xiangfangensis	2-aminoethanethiol	0.657
				Lactobacillus_xiangfangensis	Sophorose_1	-0.6
				Lactobacillus_xiangfangensis	beta-Mannosylglycerate_1	-0.771
				Lactobacillus_xiangfangensis	N-Acetyl-beta-D-mannosamine_4	0.6
				Lactobacillus_xiangfangensis	Aconitic_Acid	-0.771
				Lactobacillus_xiangfangensis	isocitric_acid_1	-0.6
				Lactobacillus_xiangfangensis	3-(4-hydroxyphenyl)propionic_acid	0.6
				Lactobacillus_xiangfangensis	linolenic_acid	0.657
				Rahnella_sp._Y9602	guaiacol	-0.6
				Rahnella_sp._Y9602	2-aminophenol_1	0.771
				Rahnella_sp._Y9602	3-Hydroxynorvaline_2	-0.714
				Rahnella_sp._Y9602	6-Aminopenicillanic_acid_2	-0.771
				Rahnella_sp._Y9602	Carbobenzyloxy-L-leucine_degr1	-0.771
				Rahnella_sp._Y9602	Octadecanol	0.771
				Rahnella_sp._Y9602	D-Glyceric_acid	-0.771
				Rahnella_sp._Y9602	phloroglucinol	-0.657
				Rahnella_sp._Y9602	shikimic_acid	-0.657
				Rahnella_sp._Y9602	2-keto-isovaleric_acid_1	-0.943
				Rahnella_sp._Y9602	Menthone_1	-0.943
				Rahnella_sp._Y9602	Carbobenzyloxy-L-leucine	-0.829
				Rahnella_sp._Y9602	prostaglandin_A2_3	0.714
				Rahnella_sp._Y9602	2-Deoxyuridine	-0.657
				Rahnella_sp._Y9602	androsterone_1	-0.829
				Rahnella_sp._Y9602	tryptophan_1	-0.943
				Rahnella_sp._Y9602	5-aminovaleric_acid_lactam	-0.943
				Rahnella_sp._Y9602	Acetol_4	-1
				Rahnella_sp._Y9602	2-Amino-3-methyl-1-butanol	-0.657
				Rahnella_sp._Y9602	glutaraldehyde_2	-0.714
				Rahnella_sp._Y9602	3,6-Anhydro-D-galactose_4	-0.771
				Rahnella_sp._Y9602	3,7,12-Trihydroxycoprostane_2	-0.6
				Rahnella_sp._Y9602	Atropine	0.829
				Rahnella_sp._Y9602	nornicotine	-0.943
				Rahnella_sp._Y9602	arachidonic_acid	0.771
				Rahnella_sp._Y9602	gly-pro	-0.943
				Rahnella_sp._Y9602	palatinitol_2	-0.6
				Rahnella_sp._Y9602	kyotorphin_2	-0.771
				Rahnella_sp._Y9602	pantothenic_acid	-1
				Rahnella_sp._Y9602	Dihydroxyacetone	-0.771
				Rahnella_sp._Y9602	2-ketoadipate_4	-0.6
				Rahnella_sp._Y9602	Stigmasterol	0.886
				Rahnella_sp._Y9602	cis-Phytol	0.771
				Rahnella_sp._Y9602	Melezitose	0.943
				Rahnella_sp._Y9602	N-Acetyl-L-glutamic_acid_2	-1
				Rahnella_sp._Y9602	3-Hydroxypalmitic_acid	-0.6
				Rahnella_sp._Y9602	D-galacturonic_acid_2	-0.829
				Rahnella_sp._Y9602	Isopropyl-beta-D-thiogalactopyranoside	0.771
				Rahnella_sp._Y9602	Levoglucosan	0.6
				Rahnella_sp._Y9602	6-hydroxy_caproic_acid_dimer	-0.6
				Rahnella_sp._Y9602	naringin	0.943
				Rahnella_sp._Y9602	Allylmalonic_acid	-0.829
				Rahnella_sp._Y9602	Ribonic_acid_gamma-lactone	-1
				Rahnella_sp._Y9602	5-Methoxytryptamine_1	0.771
				Rahnella_sp._Y9602	salicin	0.771
				Rahnella_sp._Y9602	d-Glucoheptose_1	0.657
				Rahnella_sp._Y9602	Linoleic_acid_methyl_ester	0.829
				Rahnella_sp._Y9602	2-methylfumarate	-0.943
				Rahnella_sp._Y9602	phenylethylamine	-0.771
				Rahnella_sp._Y9602	lactulose_1	-0.829
				Rahnella_sp._Y9602	palmitoleic_acid	-0.829
				Rahnella_sp._Y9602	Isomaltose_2	0.886
				Rahnella_sp._Y9602	Glutaric_Acid	-0.771
				Rahnella_sp._Y9602	Glucoheptonic_acid_1	-0.6
				Rahnella_sp._Y9602	methionine_1	0.6
				Rahnella_sp._Y9602	lysine	-0.771
				Rahnella_sp._Y9602	Sophorose_1	-0.771
				Rahnella_sp._Y9602	Saccharic_acid	-0.943
				Rahnella_sp._Y9602	beta-Mannosylglycerate_1	-0.829
				Rahnella_sp._Y9602	catechol	-0.657
				Rahnella_sp._Y9602	Pipecolinic_acid	-0.714
				Rahnella_sp._Y9602	lauric_acid	0.829
				Rahnella_sp._Y9602	Myristic_Acid	0.886
				Rahnella_sp._Y9602	isocitric_acid_1	-0.943
				Rahnella_sp._Y9602	tyramine	-1
				Rahnella_sp._Y9602	L-homoserine_1	-1
				Rahnella_sp._Y9602	3,4-dihydroxybenzoic_acid	0.829
				Rahnella_sp._Y9602	ferulic_acid	-0.771
				Rahnella_sp._Y9602	azelaic_acid	0.771
				Rahnella_sp._Y9602	Itaconic_acid	-0.886
				Rahnella_sp._Y9602	4-aminobutyric_acid_1	-1
				Rahnella_sp._Y9602	glutamic_acid	-0.943
				Rahnella_sp._Y9602	trehalose	0.771
				Rahnella_sp._Y9602	ornithine_1	-0.6
				Rahnella_sp._Y9602	3-hydroxybutyric_acid	-0.943
				Rahnella_sp._Y9602	phenylalanine_1	-1
				Rahnella_sp._Y9602	oxoproline	-0.943
				Rahnella_sp._Y9602	stearic_acid	0.886
				Rahnella_sp._Y9602	xylitol	-0.714
				Delftia_unclassified	guaiacol	-0.771
				Delftia_unclassified	2-aminophenol_1	0.829
				Delftia_unclassified	3-Hydroxynorvaline_2	-0.657
				Delftia_unclassified	6-Aminopenicillanic_acid_2	-0.829
				Delftia_unclassified	2-Ketocaproic_acid	0.6
				Delftia_unclassified	D-Glyceric_acid	-0.829
				Delftia_unclassified	alpha-Tocopherol	-0.714
				Delftia_unclassified	3,5-Dihydroxyphenylglycine_1	0.829
				Delftia_unclassified	p-cresol	0.657
				Delftia_unclassified	Carbobenzyloxy-L-leucine	-0.771
				Delftia_unclassified	Arachidic_acid	-0.6
				Delftia_unclassified	androsterone_1	-0.714
				Delftia_unclassified	tryptophan_1	-0.6
				Delftia_unclassified	Elaidic_acid	-0.6
				Delftia_unclassified	o-Hydroxyhippuric_acid_1	-0.829
				Delftia_unclassified	3,6-Anhydro-D-galactose_4	-0.829
				Delftia_unclassified	Galactinol_1	0.6
				Delftia_unclassified	spermidine_1	-0.714
				Delftia_unclassified	arbutin	-0.771
				Delftia_unclassified	kyotorphin_2	-0.829
				Delftia_unclassified	4-aminobenzoic_acid	-0.886
				Delftia_unclassified	Dihydroxyacetone	-0.6
				Delftia_unclassified	cis-gondoic_acid	-0.6
				Delftia_unclassified	3-Hydroxypalmitic_acid	-0.771
				Delftia_unclassified	6-hydroxy_caproic_acid_dimer	-0.771
				Delftia_unclassified	fucose_1	-0.714
				Delftia_unclassified	Allylmalonic_acid	-0.714
				Delftia_unclassified	Tagatose_2	-0.6
				Delftia_unclassified	tyrosine_2	-0.829
				Delftia_unclassified	D-(glycerol_1-phosphate)	-0.657
				Delftia_unclassified	glutamine_1	0.6
				Delftia_unclassified	glycolic_acid	-0.943
				Delftia_unclassified	palmitoleic_acid	-0.771
				Delftia_unclassified	lysine	-0.829
				Delftia_unclassified	DL-Anabasine_1	-0.714
				Delftia_unclassified	4-hydroxycinnamic_acid	-0.6
				Delftia_unclassified	Pipecolinic_acid	-0.829
				Delftia_unclassified	gentisic_acid	-0.714
				Delftia_unclassified	ribose	0.886
				Delftia_unclassified	lauric_acid	0.657
				Delftia_unclassified	Phytol	-0.886
				Delftia_unclassified	xylose_1	0.886
				Delftia_unclassified	ornithine_1	-0.943
				Delftia_unclassified	3-hydroxybutyric_acid	-0.6
				Delftia_unclassified	xylitol	-0.657
				Lactobacillus_unclassified	caffeic_acid	0.714
				Lactobacillus_unclassified	threo-beta-hyrdoxyaspartate_2	0.829
				Lactobacillus_unclassified	2,4,6-Trihydroxybenzophenone	0.6
				Lactobacillus_unclassified	Octadecanol	0.829
				Lactobacillus_unclassified	prostaglandin_A2_3	0.714
				Lactobacillus_unclassified	2-Deoxyuridine	-0.886
				Lactobacillus_unclassified	Adipamide_5	0.829
				Lactobacillus_unclassified	Elaidic_acid	0.771
				Lactobacillus_unclassified	N-Carbamylglutamate_4	0.943
				Lactobacillus_unclassified	3,7,12-Trihydroxycoprostane_2	-0.6
				Lactobacillus_unclassified	arachidonic_acid	0.829
				Lactobacillus_unclassified	arbutin	0.6
				Lactobacillus_unclassified	2-deoxy-D-glucose_1	0.6
				Lactobacillus_unclassified	creatine_degr	-0.6
				Lactobacillus_unclassified	Phenyl_beta-D-glucopyranoside	0.771
				Lactobacillus_unclassified	D-galacturonic_acid_2	-0.771
				Lactobacillus_unclassified	Androstanediol	0.771
				Lactobacillus_unclassified	Levoglucosan	0.6
				Lactobacillus_unclassified	sulfuric_acid	0.771
				Lactobacillus_unclassified	Citramalic_acid	0.829
				Lactobacillus_unclassified	5-Methoxytryptamine_1	0.829
				Lactobacillus_unclassified	tyrosine_2	0.657
				Lactobacillus_unclassified	D-(glycerol_1-phosphate)	0.829
				Lactobacillus_unclassified	Homocystine_1	0.829
				Lactobacillus_unclassified	Behenic_acid	-0.829
				Lactobacillus_unclassified	succinate_semialdehyde_2	0.771
				Lactobacillus_unclassified	2-aminoethanethiol	0.771
				Lactobacillus_unclassified	Sophorose_1	-0.657
				Lactobacillus_unclassified	beta-Mannosylglycerate_1	-0.771
				Lactobacillus_unclassified	L-Malic_acid	0.657
				Lactobacillus_unclassified	N-Acetyl-beta-D-mannosamine_4	0.829
				Lactobacillus_unclassified	3,4-dihydroxybenzoic_acid	0.657
				Lactobacillus_unclassified	3-(4-hydroxyphenyl)propionic_acid	0.829
				Lactobacillus_unclassified	linolenic_acid	0.886
				Lactobacillus_unclassified	D-Arabitol	0.6
				Lactobacillus_panis	Carbobenzyloxy-L-leucine_degr1	0.829
				Lactobacillus_panis	glucose-6-phosphate_2	0.886
				Lactobacillus_panis	N-cyclohexylformamide_1	0.886
				Lactobacillus_panis	Arachidic_acid	0.6
				Lactobacillus_panis	Adipamide_5	0.771
				Lactobacillus_panis	Hesperitin_2	-0.714
				Lactobacillus_panis	4-Methylbenzyl_alcohol	1
				Lactobacillus_panis	citrulline_2	0.771
				Lactobacillus_panis	Galactinol_1	-0.6
				Lactobacillus_panis	Atropine	-0.771
				Lactobacillus_panis	N(alpha),N(alpha)-dimethyl-L-histidine	0.886
				Lactobacillus_panis	2-ketoadipate_4	0.6
				Lactobacillus_panis	Isopropyl-beta-D-thiogalactopyranoside	-0.657
				Lactobacillus_panis	L-dopa_1	-0.6
				Lactobacillus_panis	2-Methylglutaric_Acid	0.886
				Lactobacillus_panis	1,5-Anhydroglucitol	0.886
				Lactobacillus_panis	sulfuric_acid	0.714
				Lactobacillus_panis	Sinapyl_alcohol_1	-0.6
				Lactobacillus_panis	Citramalic_acid	0.771
				Lactobacillus_panis	Linoleic_acid_methyl_ester	-0.771
				Lactobacillus_panis	phytosphingosine_2	0.943
				Lactobacillus_panis	lactulose_1	0.771
				Lactobacillus_panis	Glutaric_Acid	0.829
				Lactobacillus_panis	2-aminoethanethiol	0.714
				Lactobacillus_panis	L-Malic_acid	0.657
				Lactobacillus_panis	4-hydroxycinnamic_acid	0.6
				Lactobacillus_panis	N-Acetyl-beta-D-mannosamine_4	0.771
				Lactobacillus_panis	guanine_1	-0.6
				Lactobacillus_panis	ferulic_acid	0.657
				Lactobacillus_panis	myo-inositol	-0.714
				Lactobacillus_panis	azelaic_acid	-0.714
				Lactobacillus_panis	N-Methyl-DL-alanine	0.886
				Lactobacillus_panis	3-(4-hydroxyphenyl)propionic_acid	0.771
				Lactobacillus_panis	linolenic_acid	0.714
				Lactobacillus_panis	trehalose	-0.657
				Lactobacillus_panis	Pyruvic_acid	0.714
				Lactobacillus_panis	D-Arabitol	0.6
				Lactobacillus_panis	palmitic_acid	0.657
				Klebsiella_sp._M5al	guaiacol	-0.714
				Klebsiella_sp._M5al	2-aminophenol_1	0.829
				Klebsiella_sp._M5al	3-Hydroxynorvaline_2	-0.771
				Klebsiella_sp._M5al	6-Aminopenicillanic_acid_2	-0.829
				Klebsiella_sp._M5al	Carbobenzyloxy-L-leucine_degr1	-0.6
				Klebsiella_sp._M5al	Octadecanol	0.6
				Klebsiella_sp._M5al	D-Glyceric_acid	-0.829
				Klebsiella_sp._M5al	phloroglucinol	-0.829
				Klebsiella_sp._M5al	alpha-Tocopherol	-0.771
				Klebsiella_sp._M5al	3,5-Dihydroxyphenylglycine_1	0.6
				Klebsiella_sp._M5al	2-keto-isovaleric_acid_1	-0.886
				Klebsiella_sp._M5al	Menthone_1	-0.886
				Klebsiella_sp._M5al	1-Methyladenosine_2	0.6
				Klebsiella_sp._M5al	Carbobenzyloxy-L-leucine	-0.943
				Klebsiella_sp._M5al	2-Deoxyuridine	-0.6
				Klebsiella_sp._M5al	androsterone_1	-0.771
				Klebsiella_sp._M5al	tryptophan_1	-1
				Klebsiella_sp._M5al	5-aminovaleric_acid_lactam	-0.886
				Klebsiella_sp._M5al	o-Hydroxyhippuric_acid_1	-0.6
				Klebsiella_sp._M5al	Hesperitin_2	0.6
				Klebsiella_sp._M5al	Acetol_4	-0.943
				Klebsiella_sp._M5al	glutaraldehyde_2	-0.829
				Klebsiella_sp._M5al	3,6-Anhydro-D-galactose_4	-0.829
				Klebsiella_sp._M5al	Atropine	0.714
				Klebsiella_sp._M5al	nornicotine	-0.886
				Klebsiella_sp._M5al	arachidonic_acid	0.6
				Klebsiella_sp._M5al	gly-pro	-0.829
				Klebsiella_sp._M5al	kyotorphin_2	-0.829
				Klebsiella_sp._M5al	pantothenic_acid	-0.943
				Klebsiella_sp._M5al	Dihydroxyacetone	-0.886
				Klebsiella_sp._M5al	Stigmasterol	0.771
				Klebsiella_sp._M5al	cis-Phytol	0.6
				Klebsiella_sp._M5al	Melezitose	0.829
				Klebsiella_sp._M5al	N-Acetyl-L-glutamic_acid_2	-0.943
				Klebsiella_sp._M5al	3-Hydroxypalmitic_acid	-0.714
				Klebsiella_sp._M5al	D-galacturonic_acid_2	-0.714
				Klebsiella_sp._M5al	Isopropyl-beta-D-thiogalactopyranoside	0.657
				Klebsiella_sp._M5al	6-hydroxy_caproic_acid_dimer	-0.714
				Klebsiella_sp._M5al	naringin	0.886
				Klebsiella_sp._M5al	fucose_1	-0.771
				Klebsiella_sp._M5al	Allylmalonic_acid	-0.771
				Klebsiella_sp._M5al	Neohesperidin	0.714
				Klebsiella_sp._M5al	Ribonic_acid_gamma-lactone	-0.943
				Klebsiella_sp._M5al	5-Methoxytryptamine_1	0.6
				Klebsiella_sp._M5al	salicin	0.6
				Klebsiella_sp._M5al	glutamine_1	0.657
				Klebsiella_sp._M5al	Linoleic_acid_methyl_ester	0.714
				Klebsiella_sp._M5al	2-methylfumarate	-0.829
				Klebsiella_sp._M5al	phenylethylamine	-0.6
				Klebsiella_sp._M5al	lactulose_1	-0.714
				Klebsiella_sp._M5al	palmitoleic_acid	-0.943
				Klebsiella_sp._M5al	Isomaltose_2	0.714
				Klebsiella_sp._M5al	Glutaric_Acid	-0.6
				Klebsiella_sp._M5al	lysine	-0.829
				Klebsiella_sp._M5al	Sophorose_1	-0.657
				Klebsiella_sp._M5al	Saccharic_acid	-0.829
				Klebsiella_sp._M5al	DL-Anabasine_1	-0.771
				Klebsiella_sp._M5al	beta-Mannosylglycerate_1	-0.714
				Klebsiella_sp._M5al	catechol	-0.829
				Klebsiella_sp._M5al	Pipecolinic_acid	-0.886
				Klebsiella_sp._M5al	lauric_acid	0.943
				Klebsiella_sp._M5al	Myristic_Acid	0.771
				Klebsiella_sp._M5al	isocitric_acid_1	-0.886
				Klebsiella_sp._M5al	tyramine	-0.943
				Klebsiella_sp._M5al	L-homoserine_1	-0.943
				Klebsiella_sp._M5al	3,4-dihydroxybenzoic_acid	0.657
				Klebsiella_sp._M5al	ferulic_acid	-0.657
				Klebsiella_sp._M5al	myo-inositol	0.6
				Klebsiella_sp._M5al	azelaic_acid	0.6
				Klebsiella_sp._M5al	Itaconic_acid	-0.943
				Klebsiella_sp._M5al	4-aminobutyric_acid_1	-0.943
				Klebsiella_sp._M5al	glutamic_acid	-0.829
				Klebsiella_sp._M5al	trehalose	0.657
				Klebsiella_sp._M5al	ornithine_1	-0.657
				Klebsiella_sp._M5al	3-hydroxybutyric_acid	-1
				Klebsiella_sp._M5al	phenylalanine_1	-0.943
				Klebsiella_sp._M5al	oxoproline	-0.829
				Klebsiella_sp._M5al	stearic_acid	0.943
				Klebsiella_sp._M5al	xylitol	-0.771
				Lactobacillus_coryniformis	2-Ketocaproic_acid	0.829
				Lactobacillus_coryniformis	glucose-6-phosphate_2	0.943
				Lactobacillus_coryniformis	p-cresol	0.6
				Lactobacillus_coryniformis	Adipamide_5	0.6
				Lactobacillus_coryniformis	4-Methylbenzyl_alcohol	0.829
				Lactobacillus_coryniformis	citrulline_2	0.6
				Lactobacillus_coryniformis	spermidine_1	-0.714
				Lactobacillus_coryniformis	Atropine	-0.6
				Lactobacillus_coryniformis	N(alpha),N(alpha)-dimethyl-L-histidine	0.943
				Lactobacillus_coryniformis	cis-gondoic_acid	-0.6
				Lactobacillus_coryniformis	creatine_degr	-0.829
				Lactobacillus_coryniformis	2-Methylglutaric_Acid	0.943
				Lactobacillus_coryniformis	cytidine-monophosphate_degr_prod	-0.714
				Lactobacillus_coryniformis	sulfuric_acid	0.657
				Lactobacillus_coryniformis	Citramalic_acid	0.6
				Lactobacillus_coryniformis	d-Glucoheptose_1	-0.6
				Lactobacillus_coryniformis	Linoleic_acid_methyl_ester	-0.6
				Lactobacillus_coryniformis	phytosphingosine_2	0.886
				Lactobacillus_coryniformis	lactulose_1	0.6
				Lactobacillus_coryniformis	2-aminoethanethiol	0.657
				Lactobacillus_coryniformis	gentisic_acid	-0.657
				Lactobacillus_coryniformis	ribose	0.6
				Lactobacillus_coryniformis	N-Acetyl-beta-D-mannosamine_4	0.6
				Lactobacillus_coryniformis	guanine_1	-0.771
				Lactobacillus_coryniformis	azelaic_acid	-0.657
				Lactobacillus_coryniformis	N-Methyl-DL-alanine	0.943
				Lactobacillus_coryniformis	3-(4-hydroxyphenyl)propionic_acid	0.6
				Lactobacillus_coryniformis	xylose_1	0.6
				Lactobacillus_coryniformis	Pyruvic_acid	0.657
				Aureimonas_unclassified	guaiacol	-0.6
				Aureimonas_unclassified	2-aminophenol_1	0.771
				Aureimonas_unclassified	3-Hydroxynorvaline_2	-0.714
				Aureimonas_unclassified	6-Aminopenicillanic_acid_2	-0.771
				Aureimonas_unclassified	Carbobenzyloxy-L-leucine_degr1	-0.771
				Aureimonas_unclassified	Octadecanol	0.771
				Aureimonas_unclassified	D-Glyceric_acid	-0.771
				Aureimonas_unclassified	phloroglucinol	-0.657
				Aureimonas_unclassified	shikimic_acid	-0.657
				Aureimonas_unclassified	2-keto-isovaleric_acid_1	-0.943
				Aureimonas_unclassified	Menthone_1	-0.943
				Aureimonas_unclassified	Carbobenzyloxy-L-leucine	-0.829
				Aureimonas_unclassified	prostaglandin_A2_3	0.714
				Aureimonas_unclassified	2-Deoxyuridine	-0.657
				Aureimonas_unclassified	androsterone_1	-0.829
				Aureimonas_unclassified	tryptophan_1	-0.943
				Aureimonas_unclassified	5-aminovaleric_acid_lactam	-0.943
				Aureimonas_unclassified	Acetol_4	-1
				Aureimonas_unclassified	2-Amino-3-methyl-1-butanol	-0.657
				Aureimonas_unclassified	glutaraldehyde_2	-0.714
				Aureimonas_unclassified	3,6-Anhydro-D-galactose_4	-0.771
				Aureimonas_unclassified	3,7,12-Trihydroxycoprostane_2	-0.6
				Aureimonas_unclassified	Atropine	0.829
				Aureimonas_unclassified	nornicotine	-0.943
				Aureimonas_unclassified	arachidonic_acid	0.771
				Aureimonas_unclassified	gly-pro	-0.943
				Aureimonas_unclassified	palatinitol_2	-0.6
				Aureimonas_unclassified	kyotorphin_2	-0.771
				Aureimonas_unclassified	pantothenic_acid	-1
				Aureimonas_unclassified	Dihydroxyacetone	-0.771
				Aureimonas_unclassified	2-ketoadipate_4	-0.6
				Aureimonas_unclassified	Stigmasterol	0.886
				Aureimonas_unclassified	cis-Phytol	0.771
				Aureimonas_unclassified	Melezitose	0.943
				Aureimonas_unclassified	N-Acetyl-L-glutamic_acid_2	-1
				Aureimonas_unclassified	3-Hydroxypalmitic_acid	-0.6
				Aureimonas_unclassified	D-galacturonic_acid_2	-0.829
				Aureimonas_unclassified	Isopropyl-beta-D-thiogalactopyranoside	0.771
				Aureimonas_unclassified	Levoglucosan	0.6
				Aureimonas_unclassified	6-hydroxy_caproic_acid_dimer	-0.6
				Aureimonas_unclassified	naringin	0.943
				Aureimonas_unclassified	Allylmalonic_acid	-0.829
				Aureimonas_unclassified	Ribonic_acid_gamma-lactone	-1
				Aureimonas_unclassified	5-Methoxytryptamine_1	0.771
				Aureimonas_unclassified	salicin	0.771
				Aureimonas_unclassified	d-Glucoheptose_1	0.657
				Aureimonas_unclassified	Linoleic_acid_methyl_ester	0.829
				Aureimonas_unclassified	2-methylfumarate	-0.943
				Aureimonas_unclassified	phenylethylamine	-0.771
				Aureimonas_unclassified	lactulose_1	-0.829
				Aureimonas_unclassified	palmitoleic_acid	-0.829
				Aureimonas_unclassified	Isomaltose_2	0.886
				Aureimonas_unclassified	Glutaric_Acid	-0.771
				Aureimonas_unclassified	Glucoheptonic_acid_1	-0.6
				Aureimonas_unclassified	methionine_1	0.6
				Aureimonas_unclassified	lysine	-0.771
				Aureimonas_unclassified	Sophorose_1	-0.771
				Aureimonas_unclassified	Saccharic_acid	-0.943
				Aureimonas_unclassified	beta-Mannosylglycerate_1	-0.829
				Aureimonas_unclassified	catechol	-0.657
				Aureimonas_unclassified	Pipecolinic_acid	-0.714
				Aureimonas_unclassified	lauric_acid	0.829
				Aureimonas_unclassified	Myristic_Acid	0.886
				Aureimonas_unclassified	isocitric_acid_1	-0.943
				Aureimonas_unclassified	tyramine	-1
				Aureimonas_unclassified	L-homoserine_1	-1
				Aureimonas_unclassified	3,4-dihydroxybenzoic_acid	0.829
				Aureimonas_unclassified	ferulic_acid	-0.771
				Aureimonas_unclassified	azelaic_acid	0.771
				Aureimonas_unclassified	Itaconic_acid	-0.886
				Aureimonas_unclassified	4-aminobutyric_acid_1	-1
				Aureimonas_unclassified	glutamic_acid	-0.943
				Aureimonas_unclassified	trehalose	0.771
				Aureimonas_unclassified	ornithine_1	-0.6
				Aureimonas_unclassified	3-hydroxybutyric_acid	-0.943
				Aureimonas_unclassified	phenylalanine_1	-1
				Aureimonas_unclassified	oxoproline	-0.943
				Aureimonas_unclassified	stearic_acid	0.886
				Aureimonas_unclassified	xylitol	-0.714
				Lactobacillus_zymae	caffeic_acid	0.657
				Lactobacillus_zymae	2,4,6-Trihydroxybenzophenone	0.657
				Lactobacillus_zymae	Octadecanol	0.6
				Lactobacillus_zymae	phloroglucinol	-0.829
				Lactobacillus_zymae	alpha-Tocopherol	-0.714
				Lactobacillus_zymae	1-Methyladenosine_2	0.657
				Lactobacillus_zymae	2-Deoxyuridine	-0.829
				Lactobacillus_zymae	Adipamide_5	0.6
				Lactobacillus_zymae	tryptophan_1	-0.6
				Lactobacillus_zymae	5-aminovaleric_acid_lactam	-0.6
				Lactobacillus_zymae	Elaidic_acid	0.6
				Lactobacillus_zymae	N-Carbamylglutamate_4	0.6
				Lactobacillus_zymae	nornicotine	-0.6
				Lactobacillus_zymae	arachidonic_acid	0.6
				Lactobacillus_zymae	Dihydroxyacetone	-0.6
				Lactobacillus_zymae	2-deoxy-D-glucose_1	0.829
				Lactobacillus_zymae	Phenyl_beta-D-glucopyranoside	0.771
				Lactobacillus_zymae	D-galacturonic_acid_2	-0.657
				Lactobacillus_zymae	Androstanediol	0.771
				Lactobacillus_zymae	cytidine-monophosphate_degr_prod	-0.714
				Lactobacillus_zymae	naringin	0.6
				Lactobacillus_zymae	fucose_1	-0.714
				Lactobacillus_zymae	Citramalic_acid	0.6
				Lactobacillus_zymae	5-Methoxytryptamine_1	0.6
				Lactobacillus_zymae	Homocystine_1	0.714
				Lactobacillus_zymae	succinate_semialdehyde_2	0.943
				Lactobacillus_zymae	Sophorose_1	-0.6
				Lactobacillus_zymae	DL-Anabasine_1	-0.714
				Lactobacillus_zymae	beta-Mannosylglycerate_1	-0.657
				Lactobacillus_zymae	catechol	-0.829
				Lactobacillus_zymae	N-Acetyl-beta-D-mannosamine_4	0.6
				Lactobacillus_zymae	lauric_acid	0.657
				Lactobacillus_zymae	isocitric_acid_1	-0.6
				Lactobacillus_zymae	Itaconic_acid	-0.714
				Lactobacillus_zymae	3-(4-hydroxyphenyl)propionic_acid	0.6
				Lactobacillus_zymae	linolenic_acid	0.657
				Lactobacillus_zymae	3-hydroxybutyric_acid	-0.6
				Lactobacillus_pentosus	guaiacol	-0.657
				Lactobacillus_pentosus	2-aminophenol_1	0.829
				Lactobacillus_pentosus	3-Hydroxynorvaline_2	-0.771
				Lactobacillus_pentosus	6-Aminopenicillanic_acid_2	-0.829
				Lactobacillus_pentosus	Phytanic_acid	-0.657
				Lactobacillus_pentosus	threo-beta-hyrdoxyaspartate_2	0.6
				Lactobacillus_pentosus	Carbobenzyloxy-L-leucine_degr1	-0.829
				Lactobacillus_pentosus	Octadecanol	0.714
				Lactobacillus_pentosus	D-Glyceric_acid	-0.829
				Lactobacillus_pentosus	shikimic_acid	-0.829
				Lactobacillus_pentosus	2-keto-isovaleric_acid_1	-0.829
				Lactobacillus_pentosus	Menthone_1	-0.829
				Lactobacillus_pentosus	N-cyclohexylformamide_1	-0.6
				Lactobacillus_pentosus	Carbobenzyloxy-L-leucine	-0.771
				Lactobacillus_pentosus	prostaglandin_A2_3	0.6
				Lactobacillus_pentosus	Arachidic_acid	-0.6
				Lactobacillus_pentosus	androsterone_1	-0.943
				Lactobacillus_pentosus	tryptophan_1	-0.829
				Lactobacillus_pentosus	5-aminovaleric_acid_lactam	-0.886
				Lactobacillus_pentosus	Acetol_4	-0.943
				Lactobacillus_pentosus	2-Amino-3-methyl-1-butanol	-0.829
				Lactobacillus_pentosus	3,6-Anhydro-D-galactose_4	-0.829
				Lactobacillus_pentosus	Dehydroabietic_Acid	0.6
				Lactobacillus_pentosus	Galactinol_1	0.6
				Lactobacillus_pentosus	3,7,12-Trihydroxycoprostane_2	-0.714
				Lactobacillus_pentosus	Atropine	0.771
				Lactobacillus_pentosus	nornicotine	-0.886
				Lactobacillus_pentosus	arachidonic_acid	0.714
				Lactobacillus_pentosus	gly-pro	-1
				Lactobacillus_pentosus	palatinitol_2	-0.771
				Lactobacillus_pentosus	kyotorphin_2	-0.829
				Lactobacillus_pentosus	pantothenic_acid	-0.943
				Lactobacillus_pentosus	Lactobionic_Acid_1	0.6
				Lactobacillus_pentosus	Dihydroxyacetone	-0.714
				Lactobacillus_pentosus	cis-gondoic_acid	-0.6
				Lactobacillus_pentosus	2-ketoadipate_4	-0.657
				Lactobacillus_pentosus	Stigmasterol	0.771
				Lactobacillus_pentosus	cis-Phytol	0.657
				Lactobacillus_pentosus	Melezitose	1
				Lactobacillus_pentosus	N-Acetyl-L-glutamic_acid_2	-0.943
				Lactobacillus_pentosus	3-Hydroxypalmitic_acid	-0.657
				Lactobacillus_pentosus	D-galacturonic_acid_2	-0.771
				Lactobacillus_pentosus	Isopropyl-beta-D-thiogalactopyranoside	0.714
				Lactobacillus_pentosus	1,5-Anhydroglucitol	-0.6
				Lactobacillus_pentosus	Levoglucosan	0.714
				Lactobacillus_pentosus	6-hydroxy_caproic_acid_dimer	-0.657
				Lactobacillus_pentosus	naringin	0.886
				Lactobacillus_pentosus	Allylmalonic_acid	-0.943
				Lactobacillus_pentosus	Ribonic_acid_gamma-lactone	-0.943
				Lactobacillus_pentosus	5-Methoxytryptamine_1	0.714
				Lactobacillus_pentosus	salicin	0.657
				Lactobacillus_pentosus	glutamine_1	0.6
				Lactobacillus_pentosus	d-Glucoheptose_1	0.6
				Lactobacillus_pentosus	Linoleic_acid_methyl_ester	0.771
				Lactobacillus_pentosus	2-methylfumarate	-1
				Lactobacillus_pentosus	phenylethylamine	-0.886
				Lactobacillus_pentosus	lactulose_1	-0.771
				Lactobacillus_pentosus	palmitoleic_acid	-0.771
				Lactobacillus_pentosus	Isomaltose_2	0.943
				Lactobacillus_pentosus	Glutaric_Acid	-0.829
				Lactobacillus_pentosus	lysine	-0.829
				Lactobacillus_pentosus	Sophorose_1	-0.657
				Lactobacillus_pentosus	Saccharic_acid	-1
				Lactobacillus_pentosus	beta-Mannosylglycerate_1	-0.771
				Lactobacillus_pentosus	4-hydroxycinnamic_acid	-0.6
				Lactobacillus_pentosus	Pipecolinic_acid	-0.6
				Lactobacillus_pentosus	lauric_acid	0.657
				Lactobacillus_pentosus	Myristic_Acid	0.771
				Lactobacillus_pentosus	isocitric_acid_1	-0.886
				Lactobacillus_pentosus	tyramine	-0.943
				Lactobacillus_pentosus	L-homoserine_1	-0.943
				Lactobacillus_pentosus	3,4-dihydroxybenzoic_acid	0.771
				Lactobacillus_pentosus	ferulic_acid	-0.714
				Lactobacillus_pentosus	azelaic_acid	0.714
				Lactobacillus_pentosus	Itaconic_acid	-0.771
				Lactobacillus_pentosus	4-aminobutyric_acid_1	-0.943
				Lactobacillus_pentosus	glutamic_acid	-1
				Lactobacillus_pentosus	trehalose	0.714
				Lactobacillus_pentosus	ornithine_1	-0.714
				Lactobacillus_pentosus	3-hydroxybutyric_acid	-0.829
				Lactobacillus_pentosus	phenylalanine_1	-0.943
				Lactobacillus_pentosus	oxoproline	-1
				Lactobacillus_pentosus	stearic_acid	0.714
				Lactobacillus_pentosus	xylitol	-0.771
				Lactobacillus_kefiri	2-aminophenol_1	-0.754
				Lactobacillus_kefiri	3-Hydroxynorvaline_2	0.754
				Lactobacillus_kefiri	6-Aminopenicillanic_acid_2	0.754
				Lactobacillus_kefiri	Carbobenzyloxy-L-leucine_degr1	0.754
				Lactobacillus_kefiri	Octadecanol	-0.812
				Lactobacillus_kefiri	D-Glyceric_acid	0.754
				Lactobacillus_kefiri	phloroglucinol	0.638
				Lactobacillus_kefiri	shikimic_acid	0.696
				Lactobacillus_kefiri	2-keto-isovaleric_acid_1	0.928
				Lactobacillus_kefiri	Menthone_1	0.928
				Lactobacillus_kefiri	Carbobenzyloxy-L-leucine	0.812
				Lactobacillus_kefiri	prostaglandin_A2_3	-0.754
				Lactobacillus_kefiri	2-Deoxyuridine	0.754
				Lactobacillus_kefiri	androsterone_1	0.812
				Lactobacillus_kefiri	tryptophan_1	0.928
				Lactobacillus_kefiri	5-aminovaleric_acid_lactam	0.986
				Lactobacillus_kefiri	Acetol_4	0.986
				Lactobacillus_kefiri	2-Amino-3-methyl-1-butanol	0.696
				Lactobacillus_kefiri	glutaraldehyde_2	0.696
				Lactobacillus_kefiri	3,6-Anhydro-D-galactose_4	0.754
				Lactobacillus_kefiri	3,7,12-Trihydroxycoprostane_2	0.638
				Lactobacillus_kefiri	Atropine	-0.812
				Lactobacillus_kefiri	nornicotine	0.986
				Lactobacillus_kefiri	arachidonic_acid	-0.812
				Lactobacillus_kefiri	gly-pro	0.928
				Lactobacillus_kefiri	kyotorphin_2	0.754
				Lactobacillus_kefiri	pantothenic_acid	0.986
				Lactobacillus_kefiri	Dihydroxyacetone	0.812
				Lactobacillus_kefiri	Stigmasterol	-0.841
				Lactobacillus_kefiri	cis-Phytol	-0.754
				Lactobacillus_kefiri	Melezitose	-0.928
				Lactobacillus_kefiri	N-Acetyl-L-glutamic_acid_2	0.986
				Lactobacillus_kefiri	D-galacturonic_acid_2	0.899
				Lactobacillus_kefiri	Isopropyl-beta-D-thiogalactopyranoside	-0.812
				Lactobacillus_kefiri	Levoglucosan	-0.638
				Lactobacillus_kefiri	naringin	-0.986
				Lactobacillus_kefiri	Allylmalonic_acid	0.812
				Lactobacillus_kefiri	Ribonic_acid_gamma-lactone	0.986
				Lactobacillus_kefiri	5-Methoxytryptamine_1	-0.812
				Lactobacillus_kefiri	salicin	-0.754
				Lactobacillus_kefiri	d-Glucoheptose_1	-0.638
				Lactobacillus_kefiri	Linoleic_acid_methyl_ester	-0.812
				Lactobacillus_kefiri	2-methylfumarate	0.928
				Lactobacillus_kefiri	Homocystine_1	-0.609
				Lactobacillus_kefiri	phenylethylamine	0.812
				Lactobacillus_kefiri	lactulose_1	0.812
				Lactobacillus_kefiri	palmitoleic_acid	0.812
				Lactobacillus_kefiri	Isomaltose_2	-0.841
				Lactobacillus_kefiri	Glutaric_Acid	0.754
				Lactobacillus_kefiri	Glucoheptonic_acid_1	0.638
				Lactobacillus_kefiri	methionine_1	-0.638
				Lactobacillus_kefiri	lysine	0.754
				Lactobacillus_kefiri	Sophorose_1	0.841
				Lactobacillus_kefiri	Saccharic_acid	0.928
				Lactobacillus_kefiri	beta-Mannosylglycerate_1	0.899
				Lactobacillus_kefiri	catechol	0.638
				Lactobacillus_kefiri	Pipecolinic_acid	0.667
				Lactobacillus_kefiri	lauric_acid	-0.783
				Lactobacillus_kefiri	Myristic_Acid	-0.841
				Lactobacillus_kefiri	isocitric_acid_1	0.986
				Lactobacillus_kefiri	tyramine	0.986
				Lactobacillus_kefiri	L-homoserine_1	0.986
				Lactobacillus_kefiri	3,4-dihydroxybenzoic_acid	-0.812
				Lactobacillus_kefiri	ferulic_acid	0.812
				Lactobacillus_kefiri	azelaic_acid	-0.725
				Lactobacillus_kefiri	Itaconic_acid	0.928
				Lactobacillus_kefiri	4-aminobutyric_acid_1	0.986
				Lactobacillus_kefiri	glutamic_acid	0.928
				Lactobacillus_kefiri	trehalose	-0.812
				Lactobacillus_kefiri	3-hydroxybutyric_acid	0.928
				Lactobacillus_kefiri	phenylalanine_1	0.986
				Lactobacillus_kefiri	oxoproline	0.928
				Lactobacillus_kefiri	stearic_acid	-0.87
				Lactobacillus_kefiri	xylitol	0.754
				Lactobacillus_fermentum	Octadecanol	0.6
				Lactobacillus_fermentum	2-Deoxyuridine	-0.886
				Lactobacillus_fermentum	Adipamide_5	0.6
				Lactobacillus_fermentum	5-aminovaleric_acid_lactam	-0.6
				Lactobacillus_fermentum	Elaidic_acid	0.6
				Lactobacillus_fermentum	N-Carbamylglutamate_4	0.771
				Lactobacillus_fermentum	nornicotine	-0.6
				Lactobacillus_fermentum	arachidonic_acid	0.6
				Lactobacillus_fermentum	Dihydroxyacetone	-0.6
				Lactobacillus_fermentum	creatine_degr	-0.6
				Lactobacillus_fermentum	Phenyl_beta-D-glucopyranoside	0.6
				Lactobacillus_fermentum	D-galacturonic_acid_2	-0.714
				Lactobacillus_fermentum	Androstanediol	0.6
				Lactobacillus_fermentum	cytidine-monophosphate_degr_prod	-0.829
				Lactobacillus_fermentum	naringin	0.6
				Lactobacillus_fermentum	Citramalic_acid	0.6
				Lactobacillus_fermentum	5-Methoxytryptamine_1	0.6
				Lactobacillus_fermentum	D-(glycerol_1-phosphate)	0.657
				Lactobacillus_fermentum	phytosphingosine_2	0.657
				Lactobacillus_fermentum	Homocystine_1	0.657
				Lactobacillus_fermentum	Behenic_acid	-0.771
				Lactobacillus_fermentum	succinate_semialdehyde_2	0.771
				Lactobacillus_fermentum	Sophorose_1	-0.6
				Lactobacillus_fermentum	beta-Mannosylglycerate_1	-0.714
				Lactobacillus_fermentum	N-Acetyl-beta-D-mannosamine_4	0.6
				Lactobacillus_fermentum	isocitric_acid_1	-0.6
				Lactobacillus_fermentum	Itaconic_acid	-0.657
				Lactobacillus_fermentum	3-(4-hydroxyphenyl)propionic_acid	0.6
				Lactobacillus_fermentum	linolenic_acid	0.714
				Lactobacillus_fermentum	Pyruvic_acid	0.657
				Agrobacterium_larrymoorei	guaiacol	-0.714
				Agrobacterium_larrymoorei	2-aminophenol_1	0.829
				Agrobacterium_larrymoorei	3-Hydroxynorvaline_2	-0.771
				Agrobacterium_larrymoorei	6-Aminopenicillanic_acid_2	-0.829
				Agrobacterium_larrymoorei	Carbobenzyloxy-L-leucine_degr1	-0.6
				Agrobacterium_larrymoorei	Octadecanol	0.6
				Agrobacterium_larrymoorei	D-Glyceric_acid	-0.829
				Agrobacterium_larrymoorei	phloroglucinol	-0.829
				Agrobacterium_larrymoorei	alpha-Tocopherol	-0.771
				Agrobacterium_larrymoorei	3,5-Dihydroxyphenylglycine_1	0.6
				Agrobacterium_larrymoorei	2-keto-isovaleric_acid_1	-0.886
				Agrobacterium_larrymoorei	Menthone_1	-0.886
				Agrobacterium_larrymoorei	1-Methyladenosine_2	0.6
				Agrobacterium_larrymoorei	Carbobenzyloxy-L-leucine	-0.943
				Agrobacterium_larrymoorei	2-Deoxyuridine	-0.6
				Agrobacterium_larrymoorei	androsterone_1	-0.771
				Agrobacterium_larrymoorei	tryptophan_1	-1
				Agrobacterium_larrymoorei	5-aminovaleric_acid_lactam	-0.886
				Agrobacterium_larrymoorei	o-Hydroxyhippuric_acid_1	-0.6
				Agrobacterium_larrymoorei	Hesperitin_2	0.6
				Agrobacterium_larrymoorei	Acetol_4	-0.943
				Agrobacterium_larrymoorei	glutaraldehyde_2	-0.829
				Agrobacterium_larrymoorei	3,6-Anhydro-D-galactose_4	-0.829
				Agrobacterium_larrymoorei	Atropine	0.714
				Agrobacterium_larrymoorei	nornicotine	-0.886
				Agrobacterium_larrymoorei	arachidonic_acid	0.6
				Agrobacterium_larrymoorei	gly-pro	-0.829
				Agrobacterium_larrymoorei	kyotorphin_2	-0.829
				Agrobacterium_larrymoorei	pantothenic_acid	-0.943
				Agrobacterium_larrymoorei	Dihydroxyacetone	-0.886
				Agrobacterium_larrymoorei	Stigmasterol	0.771
				Agrobacterium_larrymoorei	cis-Phytol	0.6
				Agrobacterium_larrymoorei	Melezitose	0.829
				Agrobacterium_larrymoorei	N-Acetyl-L-glutamic_acid_2	-0.943
				Agrobacterium_larrymoorei	3-Hydroxypalmitic_acid	-0.714
				Agrobacterium_larrymoorei	D-galacturonic_acid_2	-0.714
				Agrobacterium_larrymoorei	Isopropyl-beta-D-thiogalactopyranoside	0.657
				Agrobacterium_larrymoorei	6-hydroxy_caproic_acid_dimer	-0.714
				Agrobacterium_larrymoorei	naringin	0.886
				Agrobacterium_larrymoorei	fucose_1	-0.771
				Agrobacterium_larrymoorei	Allylmalonic_acid	-0.771
				Agrobacterium_larrymoorei	Neohesperidin	0.714
				Agrobacterium_larrymoorei	Ribonic_acid_gamma-lactone	-0.943
				Agrobacterium_larrymoorei	5-Methoxytryptamine_1	0.6
				Agrobacterium_larrymoorei	salicin	0.6
				Agrobacterium_larrymoorei	glutamine_1	0.657
				Agrobacterium_larrymoorei	Linoleic_acid_methyl_ester	0.714
				Agrobacterium_larrymoorei	2-methylfumarate	-0.829
				Agrobacterium_larrymoorei	phenylethylamine	-0.6
				Agrobacterium_larrymoorei	lactulose_1	-0.714
				Agrobacterium_larrymoorei	palmitoleic_acid	-0.943
				Agrobacterium_larrymoorei	Isomaltose_2	0.714
				Agrobacterium_larrymoorei	Glutaric_Acid	-0.6
				Agrobacterium_larrymoorei	lysine	-0.829
				Agrobacterium_larrymoorei	Sophorose_1	-0.657
				Agrobacterium_larrymoorei	Saccharic_acid	-0.829
				Agrobacterium_larrymoorei	DL-Anabasine_1	-0.771
				Agrobacterium_larrymoorei	beta-Mannosylglycerate_1	-0.714
				Agrobacterium_larrymoorei	catechol	-0.829
				Agrobacterium_larrymoorei	Pipecolinic_acid	-0.886
				Agrobacterium_larrymoorei	lauric_acid	0.943
				Agrobacterium_larrymoorei	Myristic_Acid	0.771
				Agrobacterium_larrymoorei	isocitric_acid_1	-0.886
				Agrobacterium_larrymoorei	tyramine	-0.943
				Agrobacterium_larrymoorei	L-homoserine_1	-0.943
				Agrobacterium_larrymoorei	3,4-dihydroxybenzoic_acid	0.657
				Agrobacterium_larrymoorei	ferulic_acid	-0.657
				Agrobacterium_larrymoorei	myo-inositol	0.6
				Agrobacterium_larrymoorei	azelaic_acid	0.6
				Agrobacterium_larrymoorei	Itaconic_acid	-0.943
				Agrobacterium_larrymoorei	4-aminobutyric_acid_1	-0.943
				Agrobacterium_larrymoorei	glutamic_acid	-0.829
				Agrobacterium_larrymoorei	trehalose	0.657
				Agrobacterium_larrymoorei	ornithine_1	-0.657
				Agrobacterium_larrymoorei	3-hydroxybutyric_acid	-1
				Agrobacterium_larrymoorei	phenylalanine_1	-0.943
				Agrobacterium_larrymoorei	oxoproline	-0.829
				Agrobacterium_larrymoorei	stearic_acid	0.943
				Agrobacterium_larrymoorei	xylitol	-0.771
				Lactobacillus_futsaii	threo-beta-hyrdoxyaspartate_2	0.6
				Lactobacillus_futsaii	glucose-6-phosphate_2	0.771
				Lactobacillus_futsaii	mucic_acid	0.829
				Lactobacillus_futsaii	p-cresol	0.6
				Lactobacillus_futsaii	N-cyclohexylformamide_1	0.6
				Lactobacillus_futsaii	Adipamide_5	0.886
				Lactobacillus_futsaii	Hesperitin_2	-0.771
				Lactobacillus_futsaii	4-Methylbenzyl_alcohol	0.6
				Lactobacillus_futsaii	citrulline_2	0.714
				Lactobacillus_futsaii	N(alpha),N(alpha)-dimethyl-L-histidine	0.771
				Lactobacillus_futsaii	N-Acetylisatin_2	-0.6
				Lactobacillus_futsaii	L-dopa_1	-0.829
				Lactobacillus_futsaii	2-Methylglutaric_Acid	0.771
				Lactobacillus_futsaii	1,5-Anhydroglucitol	0.6
				Lactobacillus_futsaii	3-Hydroxypyridine	-0.657
				Lactobacillus_futsaii	sulfuric_acid	0.943
				Lactobacillus_futsaii	Sinapyl_alcohol_1	-0.829
				Lactobacillus_futsaii	Citramalic_acid	0.886
				Lactobacillus_futsaii	2-aminoethanethiol	0.943
				Lactobacillus_futsaii	L-Malic_acid	0.943
				Lactobacillus_futsaii	3,4-dihydroxycinnamic_acid	0.943
				Lactobacillus_futsaii	sucrose	-0.6
				Lactobacillus_futsaii	ribose	0.6
				Lactobacillus_futsaii	N-Acetyl-beta-D-mannosamine_4	0.886
				Lactobacillus_futsaii	myo-inositol	-0.771
				Lactobacillus_futsaii	N-Methyl-DL-alanine	0.771
				Lactobacillus_futsaii	3-(4-hydroxyphenyl)propionic_acid	0.886
				Lactobacillus_futsaii	linolenic_acid	0.6
				Lactobacillus_futsaii	xylose_1	0.6
				Lactobacillus_futsaii	D-Arabitol	1
				Lactobacillus_futsaii	palmitic_acid	0.771
				Agrobacterium_sp._H13-3	guaiacol	-0.714
				Agrobacterium_sp._H13-3	2-aminophenol_1	0.829
				Agrobacterium_sp._H13-3	3-Hydroxynorvaline_2	-0.771
				Agrobacterium_sp._H13-3	6-Aminopenicillanic_acid_2	-0.829
				Agrobacterium_sp._H13-3	Carbobenzyloxy-L-leucine_degr1	-0.6
				Agrobacterium_sp._H13-3	Octadecanol	0.6
				Agrobacterium_sp._H13-3	D-Glyceric_acid	-0.829
				Agrobacterium_sp._H13-3	phloroglucinol	-0.829
				Agrobacterium_sp._H13-3	alpha-Tocopherol	-0.771
				Agrobacterium_sp._H13-3	3,5-Dihydroxyphenylglycine_1	0.6
				Agrobacterium_sp._H13-3	2-keto-isovaleric_acid_1	-0.886
				Agrobacterium_sp._H13-3	Menthone_1	-0.886
				Agrobacterium_sp._H13-3	1-Methyladenosine_2	0.6
				Agrobacterium_sp._H13-3	Carbobenzyloxy-L-leucine	-0.943
				Agrobacterium_sp._H13-3	2-Deoxyuridine	-0.6
				Agrobacterium_sp._H13-3	androsterone_1	-0.771
				Agrobacterium_sp._H13-3	tryptophan_1	-1
				Agrobacterium_sp._H13-3	5-aminovaleric_acid_lactam	-0.886
				Agrobacterium_sp._H13-3	o-Hydroxyhippuric_acid_1	-0.6
				Agrobacterium_sp._H13-3	Hesperitin_2	0.6
				Agrobacterium_sp._H13-3	Acetol_4	-0.943
				Agrobacterium_sp._H13-3	glutaraldehyde_2	-0.829
				Agrobacterium_sp._H13-3	3,6-Anhydro-D-galactose_4	-0.829
				Agrobacterium_sp._H13-3	Atropine	0.714
				Agrobacterium_sp._H13-3	nornicotine	-0.886
				Agrobacterium_sp._H13-3	arachidonic_acid	0.6
				Agrobacterium_sp._H13-3	gly-pro	-0.829
				Agrobacterium_sp._H13-3	kyotorphin_2	-0.829
				Agrobacterium_sp._H13-3	pantothenic_acid	-0.943
				Agrobacterium_sp._H13-3	Dihydroxyacetone	-0.886
				Agrobacterium_sp._H13-3	Stigmasterol	0.771
				Agrobacterium_sp._H13-3	cis-Phytol	0.6
				Agrobacterium_sp._H13-3	Melezitose	0.829
				Agrobacterium_sp._H13-3	N-Acetyl-L-glutamic_acid_2	-0.943
				Agrobacterium_sp._H13-3	3-Hydroxypalmitic_acid	-0.714
				Agrobacterium_sp._H13-3	D-galacturonic_acid_2	-0.714
				Agrobacterium_sp._H13-3	Isopropyl-beta-D-thiogalactopyranoside	0.657
				Agrobacterium_sp._H13-3	6-hydroxy_caproic_acid_dimer	-0.714
				Agrobacterium_sp._H13-3	naringin	0.886
				Agrobacterium_sp._H13-3	fucose_1	-0.771
				Agrobacterium_sp._H13-3	Allylmalonic_acid	-0.771
				Agrobacterium_sp._H13-3	Neohesperidin	0.714
				Agrobacterium_sp._H13-3	Ribonic_acid_gamma-lactone	-0.943
				Agrobacterium_sp._H13-3	5-Methoxytryptamine_1	0.6
				Agrobacterium_sp._H13-3	salicin	0.6
				Agrobacterium_sp._H13-3	glutamine_1	0.657
				Agrobacterium_sp._H13-3	Linoleic_acid_methyl_ester	0.714
				Agrobacterium_sp._H13-3	2-methylfumarate	-0.829
				Agrobacterium_sp._H13-3	phenylethylamine	-0.6
				Agrobacterium_sp._H13-3	lactulose_1	-0.714
				Agrobacterium_sp._H13-3	palmitoleic_acid	-0.943
				Agrobacterium_sp._H13-3	Isomaltose_2	0.714
				Agrobacterium_sp._H13-3	Glutaric_Acid	-0.6
				Agrobacterium_sp._H13-3	lysine	-0.829
				Agrobacterium_sp._H13-3	Sophorose_1	-0.657
				Agrobacterium_sp._H13-3	Saccharic_acid	-0.829
				Agrobacterium_sp._H13-3	DL-Anabasine_1	-0.771
				Agrobacterium_sp._H13-3	beta-Mannosylglycerate_1	-0.714
				Agrobacterium_sp._H13-3	catechol	-0.829
				Agrobacterium_sp._H13-3	Pipecolinic_acid	-0.886
				Agrobacterium_sp._H13-3	lauric_acid	0.943
				Agrobacterium_sp._H13-3	Myristic_Acid	0.771
				Agrobacterium_sp._H13-3	isocitric_acid_1	-0.886
				Agrobacterium_sp._H13-3	tyramine	-0.943
				Agrobacterium_sp._H13-3	L-homoserine_1	-0.943
				Agrobacterium_sp._H13-3	3,4-dihydroxybenzoic_acid	0.657
				Agrobacterium_sp._H13-3	ferulic_acid	-0.657
				Agrobacterium_sp._H13-3	myo-inositol	0.6
				Agrobacterium_sp._H13-3	azelaic_acid	0.6
				Agrobacterium_sp._H13-3	Itaconic_acid	-0.943
				Agrobacterium_sp._H13-3	4-aminobutyric_acid_1	-0.943
				Agrobacterium_sp._H13-3	glutamic_acid	-0.829
				Agrobacterium_sp._H13-3	trehalose	0.657
				Agrobacterium_sp._H13-3	ornithine_1	-0.657
				Agrobacterium_sp._H13-3	3-hydroxybutyric_acid	-1
				Agrobacterium_sp._H13-3	phenylalanine_1	-0.943
				Agrobacterium_sp._H13-3	oxoproline	-0.829
				Agrobacterium_sp._H13-3	stearic_acid	0.943
				Agrobacterium_sp._H13-3	xylitol	-0.771
				Sphingomonas_unclassified	guaiacol	-0.6
				Sphingomonas_unclassified	2-aminophenol_1	0.714
				Sphingomonas_unclassified	3-Hydroxynorvaline_2	-0.657
				Sphingomonas_unclassified	6-Aminopenicillanic_acid_2	-0.714
				Sphingomonas_unclassified	Phytanic_acid	-0.714
				Sphingomonas_unclassified	Carbobenzyloxy-L-leucine_degr1	-0.943
				Sphingomonas_unclassified	Octadecanol	0.6
				Sphingomonas_unclassified	D-Glyceric_acid	-0.714
				Sphingomonas_unclassified	shikimic_acid	-0.886
				Sphingomonas_unclassified	2-keto-isovaleric_acid_1	-0.771
				Sphingomonas_unclassified	Menthone_1	-0.771
				Sphingomonas_unclassified	N-cyclohexylformamide_1	-0.771
				Sphingomonas_unclassified	Carbobenzyloxy-L-leucine	-0.6
				Sphingomonas_unclassified	Arachidic_acid	-0.657
				Sphingomonas_unclassified	androsterone_1	-0.886
				Sphingomonas_unclassified	tryptophan_1	-0.657
				Sphingomonas_unclassified	5-aminovaleric_acid_lactam	-0.771
				Sphingomonas_unclassified	Acetol_4	-0.829
				Sphingomonas_unclassified	2-Amino-3-methyl-1-butanol	-0.886
				Sphingomonas_unclassified	3,6-Anhydro-D-galactose_4	-0.714
				Sphingomonas_unclassified	4-Methylbenzyl_alcohol	-0.657
				Sphingomonas_unclassified	Dehydroabietic_Acid	0.714
				Sphingomonas_unclassified	Galactinol_1	0.657
[truncated: 358 more rows]
